# Supplementary material for: Basal delamination during mouse gastrulation primes pluripotent cells for differentiation
Source: Dev Cell. Author manuscript; Available in PMC 2024 Jul 22. (PMC7616279; doi:10.1016/j.devcel.2024.03.008)
Supplement: Table S1 [file EMS197562-supplement-Table_S1.xlsx]

## Sheet: Sheet1
Morphological outcome of ESCs cultured in 3D Matrigel
Condition	Basal medium	Supplements	Outcome on day 6
1	N2B27		Mesenchymal morphology
2	N2B27 1% KSR		Mesenchymal morphology
3	N2B27 1% KSR	20ng/mL Activin-A	Mesenchymal morphology
4	N2B27 1% KSR	12ng/mL bFGF2	Mesenchymal morphology
5	N2B27 1% KSR	20ng/mL Activin-A + 12ng/mL bFGF2	Mesenchymal morphology
6	N2B27 1% KSR	3uM Chiron	Mesenchymal morphology
7	N2B27 1% KSR	3uM Chiron + 20ng/mL Activin-A	Disorganised clumps
8	N2B27 1% KSR	3uM Chiron + 12ng/mL bFGF2	Mesenchymal morphology
9	N2B27 1% KSR	1uM PD	Mesenchymal morphology
10	N2B27 1% KSR	1uM PD + 20ng/mL Activin-A	Mesenchymal morphology
11	N2B27 1% KSR	10uM SB431542	Mesenchymal morphology
12	N2B27 1% KSR	10uM SB431542 + 12ng/mL bFGF2	Mesenchymal morphology
13	N2B27 1% KSR	10uM SB431542 + 1uM PD	Disorganised clumps
14	N2B27 1% KSR	10uM SB431542 + 3uM Chiron	Disorganised clumps
15	N2B27 1% KSR	5uM XAV	Mesenchymal morphology
16	N2B27 1% KSR	5uM XAV + 20ng/mL Activin-A	Epithelial phenotype
17	N2B27 1% KSR	5uM XAV + 12ng/mL bFGF2	Mesenchymal morphology
18	N2B27 1% KSR	5uM XAV + 10uM SB431542	Disorganised clumps
19	N2B27 1% KSR	5uM XAV + 1uM PD	Disorganised clumps
20	N2B27 1% KSR	5uM XAV + 3uM Chiron	Disorganised clumps
21	N2B27 1% KSR	150ng/mL Noggin	Mesenchymal morphology
22	N2B27 1% KSR	150ng/mL Noggin + 1uM PD	Mesenchymal morphology
23	N2B27 1% KSR	150ng/mL Noggin + 3uM Chiron	Disorganised clumps
24	N2B27 1% KSR	150ng/mL Noggin + 12ng/mL bFGF2	Mesenchymal morphology
25	N2B27 1% KSR	150ng/mL Noggin + 20ng/mL Activin-A	Mesenchymal morphology
26	N2B27 1% KSR	150ng/mL Noggin + 5uM XAV	Mesenchymal morphology
27	N2B27 1% KSR	150ng/mL Noggin + 10uM SB431542	Mesenchymal morphology
28	N2B27 1% KSR	10ng/mL BMP4	Mesenchymal morphology
29	N2B27 1% KSR	10ng/mL BMP4 + 1uM PD	Mesenchymal morphology
30	N2B27 1% KSR	10ng/mL BMP4 + 3uM Chiron	Disorganised clumps
31	N2B27 1% KSR	10ng/mL BMP4 + 12ng/mL bFGF2	Mesenchymal morphology
32	N2B27 1% KSR	10ng/mL BMP4 + 20ng/mL Activin-A	Mesenchymal morphology
33	N2B27 1% KSR	10ng/mL BMP4 + 5uM XAV	Mesenchymal morphology
34	N2B27 1% KSR	10ng/mL BMP4 + 10uM SB431542	Disorganised clumps
35	N2B27	20ng/mL Activin-A	Mesenchymal morphology
36	N2B27	12ng/mL bFGF2	Mesenchymal morphology
37	N2B27	20ng/mL Activin-A + 12ng/mL bFGF2	Mesenchymal morphology
38	N2B27	3uM Chiron	Disorganised clumps
39	N2B27	3uM Chiron + 20ng/mL Activin-A	Disorganised clumps
40	N2B27	3uM Chiron + 12ng/mL bFGF2	Disorganised clumps
41	N2B27	1uM PD	Decreased proliferation
42	N2B27	1uM PD + 20ng/mL Activin-A	Mesenchymal morphology
43	N2B27	10uM SB431542	Mesenchymal morphology
44	N2B27	10uM SB431542 + 12ng/mL bFGF2	Mesenchymal morphology
45	N2B27	10uM SB431542 + 1uM PD	Disorganised clumps
46	N2B27	10uM SB431542 + 3uM Chiron	Disorganised clumps
47	N2B27	5uM XAV	Loss of epithelial features
48	N2B27	5uM XAV + 20ng/mL Activin-A	Epithelial phenotype
49	N2B27	5uM XAV + 12ng/mL bFGF2	Mesenchymal morphology
50	N2B27	5uM XAV + 10uM SB431542	Disorganised clumps
51	N2B27	5uM XAV + 1uM PD	Disorganised clumps
52	N2B27	5uM XAV + 3uM Chiron	Disorganised clumps
53	N2B27	150ng/mL Noggin	Mesenchymal morphology
54	N2B27	150ng/mL Noggin + 1uM PD	Mesenchymal morphology
55	N2B27	150ng/mL Noggin + 3uM Chiron	Disorganised clumps
56	N2B27	150ng/mL Noggin + 12ng/mL bFGF2	Mesenchymal morphology
57	N2B27	150ng/mL Noggin + 20ng/mL Activin-A	Mesenchymal morphology
58	N2B27	150ng/mL Noggin + 5uM XAV	Mesenchymal morphology
59	N2B27	150ng/mL Noggin + 10uM SB431542	Decreased proliferation
60	N2B27	10ng/mL BMP4	Mesenchymal morphology
61	N2B27	10ng/mL BMP4 + 1uM PD	Disorganised clumps
62	N2B27	10ng/mL BMP4 + 3uM Chiron	Disorganised clumps
63	N2B27	10ng/mL BMP4 + 12ng/mL bFGF2	Mesenchymal morphology
64	N2B27	10ng/mL BMP4 + 20ng/mL Activin-A	Mesenchymal morphology
65	N2B27	10ng/mL BMP4 + 5uM XAV	Mesenchymal morphology
66	N2B27	10ng/mL BMP4 + 10uM SB431542	Disorganised clumps
