# Supplementary material for: Basal delamination during mouse gastrulation primes pluripotent cells for differentiation
Source: Dev Cell. Author manuscript; Available in PMC 2024 Jul 22. (PMC7616279; doi:10.1016/j.devcel.2024.03.008)
Supplement: Table S2 [file EMS197562-supplement-Table_S2.xlsx]

## Sheet: DEG
Differentially expressed genes between ESCs, EpiLCs, 2D EpiSCs, and 3D EpiSCs
Sample comparison	EpiLC vs ESC	EpiSC vs ESC	ESC3D vs EpiSC	ESC3D vs EpiLC	Embryo3D vs EpiSC	Embryo3D vs EpiLC
down	2476	2764	1248	1526	1594	2196
up	1976	2338	384	1140	384	1632
total	4452	5102	1632	2666	1978	3828

## Sheet: EpiLC_vs_ESC_sig_DEG
X.Chr	Start	End	Gene_ID.Gene_Name	Strand	ESC_3D_rep1	ESC_3D_rep2	ESC_3D_rep3	ESC_rep1	ESC_rep2	ESC_rep3	Embryo_3D_rep1	Embryo_3D_rep2	Embryo_3D_rep3	EpiLC_rep1	EpiLC_rep2	EpiLC_rep3	EpiSC_rep1	EpiSC_rep2	EpiSC_rep3	EpiLC_vs_ESC_log2FoldChange	EpiLC_vs_ESC_padj	EpiLC_vs_ESC_DEG
chr7	142575529	142578143	ENSMUSG00000000031.16;H19	-	1.5435	1.73731	5.62222	41.2625	48.7633	40.0826	0.351253	0.409261	0.319945	10.696	7.33922	5.35173	21.5521	20.5209	11.253	-2.55426	5.55911e-08	down
chr6	17281185	17289115	ENSMUSG00000000058.6;Cav2	+	0.328162	0.330468	0.731113	5.25453	6.51509	5.65083	0.561702	0.100921	0.057676	0.496208	0.185105	0.332343	1.42938	0.979942	1.06804	-4.17907	3.45991e-18	down
chr13	5861482	5870394	ENSMUSG00000000078.7;Klf6	+	59.3694	58.054	64.1098	49.5908	52.4041	52.7294	61.3701	32.0584	32.4926	21.1705	19.2953	20.7749	59.4378	62.1262	72.6583	-1.50532	7.59529e-14	down
chr4	120405281	120530186	ENSMUSG00000000085.16;Scmh1	+	5.94955	4.992	7.18055	16.6674	16.6904	17.2351	8.86765	10.3485	9.86667	8.32094	8.0009	6.34008	11.2905	10.6049	10.1543	-1.32678	6.54596e-30	down
chr9	57521274	57532426	ENSMUSG00000000088.7;Cox5a	+	361.623	349.008	312.945	619.094	597.427	605.556	318.796	348.63	321.938	265.011	329.829	296.751	269.164	283.468	309.102	-1.18901	7.28649e-23	down
chr11	85886422	85916097	ENSMUSG00000000094.12;Tbx4	+	0.118244	0.089404	0.036123	0.657118	0.927769	0.671592	0.200671	0	0.077641	3.63295	1.48008	2.64124	0.158737	0.092623	0.166742	1.53628	0.000251644	up
chr11	95568818	95587735	ENSMUSG00000000120.6;Ngfr	-	0.482508	0.285	0.306591	14.3474	14.503	13.8255	1.23263	0.752145	0.538978	1.36226	1.18868	1.40889	0.659779	0.850399	1.01037	-3.62282	1.51161e-61	down
chr11	59306928	59333552	ENSMUSG00000000126.11;Wnt9a	+	0.671348	0.270723	0.662736	3.90224	4.40344	5.83949	0.504362	0.679513	0.698871	0.55769	0.422956	0.328631	3.42726	3.35705	3.19166	-3.62686	1.53109e-34	down
chr7	143473736	143499334	ENSMUSG00000000154.16;Slc22a18	+	0	0	0.651548	2.25718	2.98907	3.47456	0.595371	1.16819	0.926872	0.217813	0.340281	0.21692	0.853962	0.653955	0.431347	-3.51168	3.71381e-08	down
chr6	127125162	127152193	ENSMUSG00000000184.12;Ccnd2	-	12.1462	12.9084	28.8246	119.182	129.429	124.052	46.3389	88.4175	88.5979	3.2828	2.16939	2.33879	19.5714	17.2173	12.3733	-5.77133	4.72981e-92	down
chr11	114791217	114795945	ENSMUSG00000000202.9;Btbd17	-	1.23385	1.49634	1.64305	0.539602	0.366439	0.448446	2.50426	3.54686	2.1345	2.70941	3.44497	3.64636	4.88431	6.26615	3.22275	2.70344	1.74176e-16	up
chr7	143005046	143019644	ENSMUSG00000000244.17;Tspan32	+	0.02526	0	0.028104	2.0555	2.23939	2.00009	0.090617	0.042098	0	0.015658	0.149549	0.180306	0	0.050662	0.08613	-4.04908	6.23011e-11	down
chr13	45507444	45553800	ENSMUSG00000000253.13;Gmpr	+	2.38258	3.4697	2.63803	12.6157	13.3655	13.5814	2.21651	2.78968	2.42233	6.94718	8.07796	5.04854	4.53933	4.78913	5.16726	-1.10115	7.8696e-09	down
chr8	106603351	106670246	ENSMUSG00000000303.12;Cdh1	+	346.562	351.249	409.8	184.923	175.94	187.069	390.17	340.669	347.726	568.184	481.869	478.985	546.072	520.304	503.678	1.34003	3.63368e-74	up
chr2	179442431	179899373	ENSMUSG00000000305.12;Cdh4	+	5.9852	5.69239	5.59471	0.591301	0.639314	0.727778	5.53781	6.20448	5.98394	2.4239	1.86077	3.16824	8.27614	8.00431	4.63197	1.95097	4.00818e-17	up
chr2	121357714	121363737	ENSMUSG00000000308.14;Ckmt1	+	13.1543	13.1174	17.0682	13.6183	14.087	14.4973	13.7101	10.6334	11.5161	7.80001	6.33858	6.75835	19.1058	18.4235	16.8476	-1.11772	1.23156e-18	down
chr11	70224128	70229798	ENSMUSG00000000317.11;Bcl6b	-	2.44284	2.43531	6.92085	2.58839	2.50999	2.44741	2.90632	3.18358	3.49099	9.13646	7.83038	8.42973	10.7446	10.3702	7.18372	1.62414	2.81931e-08	up
chr16	18406886	18426852	ENSMUSG00000000326.13;Comt	-	36.1334	34.1257	47.2062	37.3616	38.449	36.1456	59.529	64.9017	63.1744	13.6027	17.3304	10.269	41.3293	38.3984	44.4356	-1.35115	1.74093e-13	down
chr16	97564682	97611195	ENSMUSG00000000385.8;Tmprss2	-	0.501793	0.589278	2.14678	0.041282	0.113151	0.05543	0.020456	0	0	0.387786	0.20653	0.249296	7.75629	8.39743	3.90877	2.16078	0.00218736	up
chr2	62500943	62574075	ENSMUSG00000000392.17;Fap	-	0	0	0	1.82025	2.21757	2.11906	0	0	0	0	0	0	0	0	0	-6.57597	6.72045e-12	down
chr4	129548344	129573641	ENSMUSG00000000409.14;Lck	-	26.3049	27.2942	33.1574	37.7148	35.5332	33.5275	27.761	40.9209	40.8914	20.7813	29.3829	17.9532	18.1477	20.3898	21.7116	-1.03292	6.30994e-08	down
chr18	24205344	24286818	ENSMUSG00000000420.15;Galnt1	+	36.8811	37.2213	38.2541	44.5314	44.5124	41.3299	59.1242	49.3178	48.629	18.5968	15.894	13.4061	37.7811	37.1913	43.9083	-1.52596	2.47515e-32	down
chr7	127214447	127233130	ENSMUSG00000000486.13;Sept1	-	4.84907	3.92137	3.22203	179.901	191.337	165.682	2.70578	1.66157	1.95079	20.7814	60.1689	42.8628	4.37858	5.29448	3.91923	-2.17009	1.3745e-11	down
chr15	79995874	80014977	ENSMUSG00000000489.7;Pdgfb	-	1.28591	1.18439	2.68877	2.05023	1.95909	1.80784	1.17095	0.912886	1.16992	0.952412	0.525807	0.579348	6.77602	7.54849	8.63983	-1.68231	3.47538e-09	down
chr15	101128522	101145336	ENSMUSG00000000530.16;Acvrl1	+	0.038098	0.066264	0.03193	9.57394	7.16883	6.74536	0.03464	0.160493	0.093936	0.283182	0.200427	0.267912	0.162602	0.04241	0.088109	-4.70786	1.64358e-59	down
chr15	101224188	101232756	ENSMUSG00000000531.5;Grasp	+	2.0978	2.38006	3.18013	15.6001	15.6069	16.8334	4.08008	2.69681	3.86971	5.80804	6.54054	3.59183	7.38701	7.46467	6.99077	-1.69407	2.35094e-17	down
chr11	60226714	60352905	ENSMUSG00000000538.18;Tom1l2	-	2.8359	2.99632	4.82745	8.22174	9.01948	8.6853	4.9098	6.74008	6.04327	3.52593	2.64799	2.99571	3.78648	4.21929	4.24885	-1.6951	1.03989e-22	down
chr1	166130238	166166510	ENSMUSG00000000544.14;Gpa33	+	0.244111	0.164686	0.285037	44.4755	43.0802	42.1824	0.307111	0.083475	0.160329	4.9428	11.1029	9.20067	0.625981	0.387636	0.863818	-2.53106	1.29092e-22	down
chr15	103344286	103366763	ENSMUSG00000000555.8;Itga5	-	13.1932	12.2842	14.3558	98.195	112.245	111.88	15.4775	17.9699	18.3157	13.0444	17.7439	12.3753	35.5464	33.3322	32.6312	-3.04567	9.08725e-112	down
chr11	112782224	112787760	ENSMUSG00000000567.5;Sox9	+	3.07657	3.27183	2.9263	2.7189	3.47596	3.35697	2.5706	1.51882	1.98131	0.402716	0.426583	0.753816	6.54032	5.92049	2.7793	-2.77287	9.47132e-16	down
chr17	6601671	6609774	ENSMUSG00000000579.14;Dynlt1c	+	45.1353	43.5897	46.2151	52.1448	49.3527	49.77	43.6593	44.4123	43.5617	55.873	82.7602	70.1066	41.9044	41.2406	42.0977	1.25111	6.49505e-06	up
chr11	55098115	55113029	ENSMUSG00000000594.7;Gm2a	+	4.67569	3.71445	7.28835	11.1017	11.5247	9.81319	5.09272	6.03185	5.93212	4.74935	6.41947	3.64566	6.30748	5.41331	6.98017	-1.26735	8.36482e-09	down
chr11	50850685	50866208	ENSMUSG00000000617.14;Grm6	+	2.75882	2.8176	4.11342	0	0.064731	0.064225	6.61848	3.97085	3.89783	5.84094	3.08908	3.62822	1.15221	1.49821	0.82005	5.70708	1.24765e-47	up
chr6	82911885	82939769	ENSMUSG00000000627.15;Sema4f	-	0.24931	0.325389	0.578147	2.48686	2.30853	2.09323	0.113308	0.210182	0.142426	1.04272	0.808744	0.525472	0.530763	0.538093	0.312837	-1.70025	2.09888e-08	down
chr11	77930800	77979048	ENSMUSG00000000632.13;Sez6	+	2.58553	2.89088	3.92616	0.128942	0.186566	0.175249	0.928055	0.565638	0.494915	0.731424	0.889851	0.800813	3.53479	3.487	2.45728	1.96299	2.79042e-09	up
chr11	96292476	96301569	ENSMUSG00000000690.5;Hoxb6	+	0	0.037216	0	2.10422	2.2045	2.34473	0	0	0	0	0	0	0	0	0	-5.7084	7.91976e-11	down
chr6	83034173	83052562	ENSMUSG00000000693.10;Loxl3	+	2.66859	3.0729	3.3394	40.1795	47.8203	41.4942	4.83024	3.82145	3.48968	1.17979	1.51142	0.832264	5.84272	6.64416	6.49702	-6.25323	1.01944e-202	down
chr10	78069302	78083913	ENSMUSG00000000732.9;Icosl	+	3.79348	3.86579	5.84239	3.38899	3.21456	3.16341	6.88631	6.25501	5.02927	9.5712	11.2265	10.9483	4.64966	5.39936	6.91764	1.5415	8.75984e-17	up
chr8	123140192	123158315	ENSMUSG00000000739.14;Sult5a1	-	0.842945	0.332311	0.143667	1.43048	1.14149	1.19797	0.652921	0.21909	0.045507	3.66413	4.20555	3.59568	0.96281	0.556997	0.174529	1.09482	0.00205268	up
chr11	75409769	75422701	ENSMUSG00000000753.15;Serpinf1	-	1.92237	1.93006	3.79195	84.2631	102.097	89.8537	2.16559	5.29626	4.92091	7.41623	6.4826	5.86002	0.827522	0.815963	1.1112	-4.01625	5.4861e-54	down
chr11	52252371	52283014	ENSMUSG00000000782.15;Tcf7	-	75.2912	78.0027	99.2671	44.4985	44.8337	43.1729	93.5185	96.2683	95.2073	143.692	155.564	148.473	82.034	77.3017	92.435	1.66261	1.41152e-89	up
chr8	70882889	70892757	ENSMUSG00000000792.2;Slc5a5	-	23.0232	23.0053	20.6596	1.79806	1.83555	1.76691	22.34	20.883	20.3485	18.0927	14.9255	10.8477	34.5478	31.6668	31.9712	2.89412	4.11434e-67	up
chr11	84957786	84966044	ENSMUSG00000000805.18;Car4	+	287.548	293.674	252.028	7.87906	7.41503	9.20368	73.5723	113.718	113.454	100.413	138.518	92.2786	492.307	485.421	469.575	3.61709	5.72668e-78	up
chr2	181582103	181592803	ENSMUSG00000000823.16;Zfp512b	-	22.3973	20.2295	23.5214	7.46383	8.65643	6.9997	39.3569	34.7606	33.7892	39.4053	22.1225	35.1971	28.2264	26.4369	22.5194	1.87063	2.6046e-33	up
chr11	24078056	24174123	ENSMUSG00000000861.15;Bcl11a	+	22.1413	25.645	21.6775	1.12659	1.2959	1.62016	26.608	27.1492	29.0265	17.6983	14.7762	24.2901	11.3962	10.3832	8.76862	3.72241	1.02746e-83	up
chr2	154585758	154603708	ENSMUSG00000000876.11;Pxmp4	-	4.68606	4.37595	7.25886	8.22431	8.55455	8.04728	7.00153	6.11191	5.21132	3.20111	3.22376	2.72335	5.44926	6.3301	7.07258	-1.46695	1.24884e-13	down
chr10	75923222	75936496	ENSMUSG00000000901.17;Mmp11	-	4.58804	4.04736	8.92652	30.4326	29.9174	29.428	4.65335	6.22413	5.9354	7.25493	10.3088	6.47215	10.5407	10.113	7.03574	-1.8933	2.5111e-16	down
chr10	75943057	75949657	ENSMUSG00000000903.3;Vpreb3	+	0.300463	0.100211	0	2.44445	2.00393	2.03152	0.168972	0	0.108113	0.319728	0.164568	0.167898	0	0	0	-3.32424	8.71681e-05	down
chr7	59974149	60005064	ENSMUSG00000000948.16;Gm38393	-	23.0095	22.474	38.5721	5.29405	4.11347	4.43243	50.1857	45.4935	42.8552	66.5457	30.91	42.0334	73.0834	73.8664	58.2848	3.62234	1.39421e-44	up
chr14	54431612	54445364	ENSMUSG00000000957.11;Mmp14	+	25.3429	26.0814	31.6653	79.9377	93.0091	92.1667	28.3714	32.5239	31.7201	13.807	10.3191	9.31449	55.4399	55.0156	48.1901	-3.11128	7.54167e-139	down
chr3	90603771	90606045	ENSMUSG00000001020.8;S100a4	+	0.35348	0.480918	0	242.348	278.901	273.934	0	0	0	0	0	0	1.7776	3.62125	2.74473	-9.41091	1.11403e-13	down
chr3	90612882	90624181	ENSMUSG00000001025.8;S100a6	+	11.7263	14.8788	3.08546	844.3	961.641	933.807	4.3236	1.75481	1.52366	6.45422	10.6622	3.23225	75.2016	76.9016	95.2786	-7.21716	1.12394e-37	down
chr11	51643063	51650842	ENSMUSG00000001053.15;N4bp3	-	12.8209	12.0106	13.502	43.7943	43.0046	46.4382	10.5258	13.2062	13.0605	12.2203	16.2342	10.2119	16.1434	16.0801	18.2297	-1.98861	1.51207e-36	down
chr11	51623671	51635896	ENSMUSG00000001054.9;Rmnd5b	-	12.4156	13.2452	15.4334	67.1116	62.5126	58.5213	13.7567	14.24	15.9145	11.755	13.2504	8.69266	17.4784	14.8176	14.6101	-2.65271	7.77264e-89	down
chr5	114363567	114380508	ENSMUSG00000001098.15;Kctd10	-	38.3513	36.6924	31.9541	84.4566	91.6335	87.4637	47.4567	41.809	42.6817	35.9326	29.1111	33.4744	56.3324	55.2963	62.5165	-1.4692	2.3055e-37	down
chr10	76708792	76726168	ENSMUSG00000001119.7;Col6a1	-	0.107674	0.21678	0.179606	45.494	61.8261	51.2433	0.571385	0.250022	0.632189	0.049791	0.222697	0.134825	1.02116	0.930826	0.94594	-8.77905	2.61074e-145	down
chr1	36511867	36528237	ENSMUSG00000001138.13;Cnnm3	+	18.9637	17.657	17.1585	9.15267	9.09098	9.24137	22.5664	19.2424	19.9527	25.4323	20.4922	24.0206	20.0857	19.1897	20.8576	1.13465	3.8477e-30	up
chr11	101246028	101259546	ENSMUSG00000001240.13;Ramp2	+	3.04875	1.77507	4.70061	2.01232	2.13141	4.27514	8.46776	6.49027	25.6731	16.8286	84.7255	49.5103	6.4122	53.9699	3.59313	3.86989	5.66386e-34	up
chr7	30957770	30973464	ENSMUSG00000001247.16;Lsr	-	134.767	134.582	107.855	31.2084	30.6773	31.2246	119.131	143.93	139.37	81.3712	85.7531	78.9554	107.26	106.23	113.091	1.25377	6.08742e-22	up
chr7	31098725	31115290	ENSMUSG00000001249.14;Hpn	-	13.0662	14.0033	13.955	2.45025	2.16742	2.18017	10.2492	6.42153	5.66528	20.641	23.8795	21.0597	15.1185	14.4585	19.2672	3.17143	3.08308e-51	up
chr12	111669361	111672338	ENSMUSG00000001270.9;Ckb	-	28.137	27.4768	27.2953	350.502	347.127	341.446	18.1408	25.8335	24.1633	24.1713	18.8773	16.9375	84.9647	81.2866	83.216	-4.24159	2.01183e-228	down
chr15	102215995	102231944	ENSMUSG00000001281.10;Itgb7	-	1.19059	0.883425	2.02571	10.2596	10.8679	9.56503	1.71278	1.35566	2.06307	2.4084	4.09904	2.72049	1.73631	1.58202	2.11836	-1.94606	9.5519e-15	down
chr8	8617434	8661242	ENSMUSG00000001300.16;Efnb2	-	29.5338	27.9203	22.9413	15.0121	13.8436	14.6585	43.9868	31.4272	31.0662	35.8411	34.4135	55.1121	56.1978	54.2321	56.3847	1.36713	1.59671e-11	up
chr11	101464999	101471853	ENSMUSG00000001313.12;Rnd2	+	35.6296	34.2606	36.1823	13.5539	12.9904	14.6419	27.3818	24.9397	24.1403	43.8833	48.7877	41.2529	29.6242	30.6629	31.9373	1.5074	3.68781e-46	up
chr11	74906359	74925948	ENSMUSG00000001323.17;Srr	-	0.667044	0.808802	2.47987	3.22745	4.34016	3.45797	2.51456	1.74345	1.57576	0.712068	0.771848	0.510894	1.16827	0.814643	2.10555	-2.54141	1.6651e-11	down
chr9	22099216	22109630	ENSMUSG00000001349.5;Cnn1	+	8.76214	8.7638	7.89103	40.9818	55.6368	58.0724	1.93195	1.77829	1.67821	6.77449	5.56877	7.17562	17.8684	18.9695	29.916	-3.1481	2.83051e-54	down
chr3	88328655	88336148	ENSMUSG00000001420.13;Tmem79	-	5.25038	3.32779	3.88123	15.1429	14.2672	14.1621	4.62886	2.4902	2.65382	6.88665	5.94048	4.49961	6.69123	5.36923	4.60285	-1.35409	4.62629e-16	down
chr5	4081145	4104746	ENSMUSG00000001467.5;Cyp51	-	187.939	187.361	108.594	39.2542	39.0336	40.3453	142.237	144.135	147.139	80.4426	86.6752	104.615	172.487	172.27	186.039	1.06195	1.71559e-07	up
chr18	67390717	67402748	ENSMUSG00000001473.6;Tubb6	+	162.684	160.427	149.388	214.746	219.209	213.225	157.877	129.803	132.298	111.728	102.276	68.6775	175.268	168.755	218.799	-1.44759	1.10015e-18	down
chr13	72628820	72634198	ENSMUSG00000001504.10;Irx2	+	0.801798	0.6527	0.352546	5.56131	6.1881	6.42144	0.868149	0.79822	0.586207	2.20317	1.01718	1.38471	1.14492	1.10608	0.434591	-2.35869	4.05298e-12	down
chr11	94936224	94953042	ENSMUSG00000001506.10;Col1a1	+	0.184675	0.14454	0.791196	321.652	422.436	376.725	0.205816	0.341127	0.28266	1.19593	1.15549	1.33964	2.81402	2.89748	5.12014	-8.37462	3.43847e-56	down
chr6	128409444	128424931	ENSMUSG00000001518.12;Itfg2	-	31.7813	33.4535	22.9044	9.67958	9.85854	10.6924	30.1031	40.2133	40.066	30.852	34.0354	25.2326	22.345	23.1691	19.8841	1.4176	1.00672e-13	up
chr11	100368958	100397763	ENSMUSG00000001552.14;Jup	-	51.1054	48.3935	60.6266	108.485	107.973	107.625	40.1365	36.1779	33.3569	45.656	55.7301	49.0173	88.2355	81.6773	86.8373	-1.26659	8.91054e-35	down
chr11	100415697	100424824	ENSMUSG00000001555.10;Fkbp10	+	26.4816	24.8642	23.868	75.0002	81.3617	77.2837	18.9262	26.8103	26.6426	20.2954	20.8662	15.3817	27.1141	27.1049	31.4211	-2.19033	1.51375e-46	down
chr17	26561489	26656931	ENSMUSG00000001576.14;Ergic1	+	97.8032	100.084	116.673	84.1184	89.7061	86.0236	112.278	118.03	120.704	36.6516	33.3533	36.9819	112.547	117.353	111.689	-1.51331	1.59166e-134	down
chr11	69851005	69858730	ENSMUSG00000001583.13;Tnk1	-	21.1972	19.1574	22.1112	2.0185	2.51253	2.25588	20.4404	12.5192	14.0143	16.2471	13.0227	11.7561	22.2495	21.0331	21.9342	2.17893	1.22842e-38	up
chr12	40201567	40248504	ENSMUSG00000001627.12;Ifrd1	-	84.8855	78.3756	79.1319	33.907	32.9105	31.9413	72.6036	98.6284	84.507	90.5187	131.314	62.4522	43.1959	41.2431	44.8447	1.30477	2.54488e-23	up
chr6	113307137	113324860	ENSMUSG00000001632.16;Brpf1	+	26.9164	27.4641	28.4099	18.7686	18.0685	18.0941	31.8134	33.0682	32.716	48.0635	38.7007	38.9545	29.6586	29.1677	28.6764	1.02127	2.22628e-46	up
chr15	102921103	102928814	ENSMUSG00000001655.6;Hoxc13	+	0.096842	0.067617	0	2.15268	2.43081	2.11508	0.072518	0.115784	0	0.552573	0.585412	0.718299	0.092883	0.184788	0.055985	-1.99223	1.39714e-08	down
chr15	102990607	102994111	ENSMUSG00000001657.7;Hoxc8	+	0	0	0	8.7552	8.33099	7.99662	0	0	0	0.105316	0.020825	0.096862	0	0	0	-6.81227	3.97621e-33	down
chr15	102998257	103011881	ENSMUSG00000001661.5;Hoxc6	+	0	0.002312	0	6.80816	7.58756	7.6821	0.066257	0	0	0.063917	0.091196	0.296203	0	0	0.04128	-5.76266	1.5554e-25	down
chr8	109947914	109962203	ENSMUSG00000001672.14;Marveld3	-	16.8932	17.2074	19.0368	0.430072	0.476169	0.319893	12.0625	12.2254	14.5691	6.51484	3.58998	4.36471	16.9633	15.4646	15.2592	3.30481	1.10709e-46	up
chr5	148504635	148552789	ENSMUSG00000001687.15;Ubl3	-	34.9414	36.2956	28.2581	79.7545	76.3978	78.1179	42.9426	43.0452	44.7566	34.5077	34.8402	41.9171	32.7528	32.8747	33.6879	-1.22578	3.45518e-20	down
chr12	112653821	112674884	ENSMUSG00000001729.14;Akt1	-	59.0031	57.1566	52.7229	87.807	93.5618	89.6812	46.5969	35.5439	35.5683	41.6642	35.8255	26.4717	50.3074	49.0092	48.8917	-1.53696	4.56367e-26	down
chr11	101070012	101077672	ENSMUSG00000001751.9;Naglu	+	2.73367	2.86179	5.95463	4.18976	4.63978	4.39853	5.50597	6.32863	5.50666	0.936969	0.900481	0.438788	6.4326	4.95665	6.02889	-2.64936	2.67908e-20	down
chr7	30186936	30198811	ENSMUSG00000001794.13;Capns1	-	148.537	150.74	175.361	334.657	335.706	323.46	128.437	118.541	107.545	135.491	183.934	155.193	172.564	190.799	198.789	-1.18336	6.23729e-20	down
chr7	101858331	101870788	ENSMUSG00000001827.12;Folr1	-	1.33782	0.727363	0.259736	125.441	113.463	112.038	0.251454	0.558758	0.247988	22.556	30.5075	26.3227	16.0841	16.7634	20.7829	-2.46831	1.96946e-63	down
chr2	31950139	31973442	ENSMUSG00000001864.13;Aif1l	+	36.2828	38.9491	20.7825	10.836	12.0384	12.1567	29.5916	22.9641	24.825	31.2795	26.7548	22.0415	16.9099	17.9292	17.7719	1.02936	3.16562e-06	up
chr17	75005568	75392512	ENSMUSG00000001870.15;Ltbp1	+	3.84484	4.14202	9.42869	25.8678	31.2703	26.4131	5.14379	6.75514	7.38124	4.72171	3.93524	3.40305	28.1945	26.5511	18.8882	-2.92534	2.83284e-31	down
chr11	106008124	106034549	ENSMUSG00000001901.15;Kcnh6	+	3.32024	3.54374	5.0323	0.629365	0.770954	0.631555	3.35354	4.34098	4.8125	4.67571	3.58297	2.60118	4.07236	4.36229	3.65484	2.25199	4.52118e-24	up
chr8	84699876	84800344	ENSMUSG00000001911.16;Nfix	-	0.047149	0.042806	0.054164	18.4897	23.8123	21.5077	0.248191	0.098922	0.051029	0.283606	0.293228	0.182288	0.042296	0.079468	0.088363	-6.40362	8.07321e-127	down
chr9	37528078	37538319	ENSMUSG00000001946.14;Esam	+	0.190377	0	0.152284	2.1982	1.8963	2.06248	0.1914	0	0.338929	0.96668	1.10148	0.752604	0.119871	0.043548	0.117001	-1.33623	0.00107708	down
chr7	16455721	16477728	ENSMUSG00000001988.9;Npas1	-	0.403756	0.606994	0.537173	0.160489	0.073682	0	0.470496	0.997259	0.70441	0.770886	0.486261	0.280443	1.88977	2.42579	2.22784	2.63963	3.84705e-07	up
chr2	127070665	127097084	ENSMUSG00000001999.15;Blvra	+	10.0836	9.15072	7.59622	14.062	16.6462	15.3814	8.45554	6.55237	8.37119	9.74995	7.06229	6.85124	4.32402	5.16441	6.71697	-1.06592	5.92722e-08	down
chr12	84783212	84876532	ENSMUSG00000002020.15;Ltbp2	-	0.043322	0	0.024055	42.4295	54.1248	49.9315	0.19463	0.061058	0.039183	0.455086	0.13747	0.062366	0.241305	0.185953	0.191151	-7.91771	2.69631e-45	down
chr9	44803355	44881296	ENSMUSG00000002028.13;Kmt2a	-	8.4632	8.73608	11.1066	3.95281	4.12945	4.03391	10.1047	14.0834	14.8049	11.8571	10.5614	15.1016	18.5989	18.1259	15.3677	1.49522	2.09827e-20	up
chr7	19508395	19516145	ENSMUSG00000002043.17;Trappc6a	+	24.6795	22.1592	53.3185	28.1032	29.3547	28.8981	33.9365	39.5854	35.1776	10.5512	11.8631	6.84098	47.5428	45.8166	38.0237	-1.61394	5.21041e-10	down
chr17	31944769	32034508	ENSMUSG00000002076.11;Hsf2bp	-	0.090517	0.084386	0.036373	61.8752	60.0718	60.316	0.096079	0.083469	0.227329	15.7541	30.1259	24.2482	0	0.120447	0.176707	-1.48035	5.78695e-10	down
chr2	91061791	91070417	ENSMUSG00000002105.15;Slc39a13	-	3.31671	2.97954	4.7904	12.8298	14.7744	11.6301	6.19678	6.35924	6.2036	4.4842	3.71708	3.48614	7.17073	6.60954	6.77846	-2.00513	3.69704e-43	down
chr2	91211572	91236982	ENSMUSG00000002109.14;Ddb2	-	7.66201	7.63075	12.4695	3.79379	3.82155	3.85507	12.441	9.80767	10.179	10.9087	12.0468	8.78097	10.3729	10.4293	9.55426	1.60711	4.59653e-18	up
chr8	83389867	83428552	ENSMUSG00000002190.13;Clgn	+	0.811548	0.729106	2.34114	20.9086	16.9289	16.7429	0.513712	0.710422	1.09269	5.11849	4.45309	4.488	2.65902	2.69536	1.61388	-1.92437	1.79593e-11	down
chr7	44572380	44586862	ENSMUSG00000002204.9;Napsa	+	0	0	0	8.63326	7.95124	9.59972	0.111302	0.177381	0.046725	0.122745	0.225652	0.145182	0.41268	0.312934	0.08663	-5.99368	1.75001e-30	down
chr3	104794836	104818563	ENSMUSG00000002227.15;Mov10	-	12.1533	12.3191	19.5771	85.4784	86.5495	85.2305	21.6369	15.4115	14.6553	19.7709	30.3706	20.5085	28.2122	28.9457	34.8157	-2.00181	1.00597e-23	down
chr3	104781056	104786018	ENSMUSG00000002228.7;Ppm1j	+	1.29241	1.69743	3.92619	12.4732	13.4707	14.1506	0.965205	0.972826	0.939991	3.72377	6.73767	3.77999	3.91539	3.13476	3.44864	-1.62167	1.16846e-06	down
chr3	104788375	104794459	ENSMUSG00000002233.13;Rhoc	+	29.3336	27.824	53.4769	167.052	186.151	175.498	26.22	20.6806	20.556	24.6632	37.0842	18.1929	52.9933	53.8247	52.3207	-2.84396	8.84881e-39	down
chr7	6703892	6730431	ENSMUSG00000002265.16;Peg3	-	35.2245	35.4744	51.4284	14.4791	14.3904	14.8752	54.7271	56.6617	57.0275	40.9358	28.8843	58.8181	183.477	184.935	147.271	1.38567	5.29322e-12	up
chr17	25794571	25797136	ENSMUSG00000002274.12;Metrn	-	22.9165	20.5097	16.9994	21.4414	19.151	22.2206	12.3015	17.663	14.9523	12.0007	14.0899	8.69349	13.9505	14.5631	13.6647	-1.27123	1.32225e-17	down
chr14	55618037	55625395	ENSMUSG00000002324.8;Rec8	+	0.265325	0.728837	0.538684	4.59339	3.74154	4.2636	0	0.169174	0	12.4624	9.58421	7.9307	1.54382	1.74118	0.904496	1.08741	3.08881e-05	up
chr8	70093085	70120873	ENSMUSG00000002341.8;Ncan	-	3.16118	3.1647	10.1838	1.63998	1.52702	1.58904	6.6616	11.1604	10.696	4.8902	3.0712	3.18995	8.94994	9.31457	9.16641	1.06144	0.00210135	up
chr17	5841329	5931954	ENSMUSG00000002365.10;Snx9	+	16.5773	17.7843	17.3114	42.119	45.7492	41.9069	21.1887	21.1545	22.1041	8.87097	7.48826	7.82084	17.0844	16.0524	16.8249	-2.56557	2.20072e-179	down
chr17	56717767	56722141	ENSMUSG00000002379.7;Ndufa11	+	134.993	133.589	106.933	254.507	271.432	262.889	120.708	117.069	112.655	105.203	126.369	114.399	125.221	125.023	113.653	-1.28476	8.18692e-24	down
chr6	39603237	39725463	ENSMUSG00000002413.15;Braf	-	14.2117	13.9083	23.0612	15.0589	14.9031	13.5737	21.5973	24.2473	25.6403	36.7981	30.3151	31.6242	28.0798	28.5144	28.2528	1.30603	6.78464e-27	up
chr5	114707760	114722327	ENSMUSG00000002486.15;Tchp	+	9.67706	9.51103	9.81206	3.03271	3.33613	3.75439	15.233	11.2222	13.7802	13.8213	9.71527	11.3065	8.9341	10.3476	10.9355	1.58358	1.03875e-27	up
chr17	24639282	24650305	ENSMUSG00000002504.14;Slc9a3r2	-	6.37478	5.4599	7.43742	15.8822	17.2445	15.28	7.20194	7.25703	7.18958	7.404	10.9756	7.75411	11.597	12.7876	11.0638	-1.01198	1.54847e-10	down
chr10	128630843	128645991	ENSMUSG00000002578.17;Ikzf4	-	1.72661	1.39704	3.35084	0.474971	0.616371	0.481677	2.50987	2.77307	3.13151	2.77339	1.68228	1.55384	6.67064	5.67383	5.7648	1.56098	8.13412e-10	up
chr7	25757273	25788705	ENSMUSG00000002602.16;Axl	-	1.97228	2.09286	2.58008	89.5108	103.596	97.2804	3.70428	3.45432	3.28275	1.56623	1.84982	1.83381	7.17934	7.1361	8.15281	-6.05225	0	down
chr7	25687002	25705077	ENSMUSG00000002603.15;Tgfb1	+	4.85484	5.20514	16.1446	31.5324	37.6917	35.1481	17.7163	16.8373	17.6302	6.82841	4.74643	3.65674	30.5362	28.1636	27.1395	-2.93523	7.09164e-21	down
chr17	56997339	56999322	ENSMUSG00000002661.14;Alkbh7	+	19.4438	18.1633	19.2396	38.292	35.4604	37.21	19.6705	18.1168	19.3209	15.1532	21.1043	17.753	23.2859	21.312	20.1912	-1.23248	2.05164e-20	down
chr17	57065905	57078514	ENSMUSG00000002668.8;Dennd1c	-	1.41847	2.11462	2.62705	0.107285	0.347228	0.105949	3.13457	2.35694	3.03634	0.792461	0.687377	0.23103	2.83576	2.22211	3.19025	1.53029	0.00113983	up
chr2	76663044	76673116	ENSMUSG00000002732.14;Fkbp7	-	1.62577	1.11799	2.05076	12.2116	14.3053	13.6704	2.35463	2.18082	2.62719	1.37779	2.40702	0.961344	2.57242	2.5467	4.00182	-3.06704	7.85325e-29	down
chr17	46725664	46729168	ENSMUSG00000002769.9;Gnmt	-	3.21753	4.06619	1.88266	0.709291	0.766418	1.26327	0.245034	0.187664	0.068073	4.95472	7.34096	3.00513	0.949916	0.738048	1.26114	2.43761	3.91326e-08	up
chr7	45896941	45917413	ENSMUSG00000002781.19;Tmem143	+	7.92614	9.05857	11.7808	18.1694	17.4243	16.4734	9.99635	9.29507	9.02678	9.66795	9.41436	6.08539	11.0065	10.9289	8.02885	-1.11087	1.27461e-11	down
chr16	38444030	38452703	ENSMUSG00000002844.9;Adprh	-	21.9829	23.0402	27.2292	119.795	119.094	116.216	19.1187	23.6582	24.9181	26.0454	39.185	28.5976	18.3411	18.2038	24.6857	-2.05062	1.45298e-35	down
chr8	83723251	83741326	ENSMUSG00000002885.14;Adgre5	-	5.98227	5.89903	5.61654	45.657	49.2923	46.0075	9.86294	4.91867	5.24993	5.84047	5.02782	5.07776	11.5621	11.4418	8.83352	-3.26814	8.18984e-55	down
chr8	70842049	70863258	ENSMUSG00000002908.17;Kcnn1	-	2.50308	2.54119	7.41982	2.15882	1.72192	2.02025	4.7382	5.28318	4.2272	1.2573	1.05289	0.493398	10.0465	7.71148	5.93233	-1.00918	0.0099764	down
chr8	70835129	70839720	ENSMUSG00000002910.11;Arrdc2	-	6.81668	6.49871	6.60335	2.36844	1.68341	2.64861	6.33387	3.75307	3.68509	19.1429	18.9395	6.2337	7.64175	6.90947	7.90089	2.86569	7.01345e-18	up
chr7	141562173	141633011	ENSMUSG00000002957.11;Ap2a2	+	56.6606	53.5432	79.2031	108.125	106.386	107.077	73.7553	76.6279	80.0109	62.5382	55.0915	59.3228	92.536	93.3913	105.855	-1.0091	2.04091e-23	down
chr7	19756131	19771016	ENSMUSG00000002980.14;Bcam	-	68.7408	62.0674	61.6122	135.29	128.681	130.949	60.5975	82.8745	82.2574	58.2769	71.1021	56.6123	152.465	147.143	163.357	-1.23748	3.15535e-19	down
chr7	19606217	19629438	ENSMUSG00000002983.17;Relb	-	2.17387	3.17665	6.45623	15.8471	15.6782	14.5657	3.22826	4.48927	4.76229	4.13159	5.12065	3.28209	4.86156	4.39629	6.72319	-2.15759	5.27325e-14	down
chr4	55527143	55532466	ENSMUSG00000003032.8;Klf4	-	14.9883	13.7975	20.6207	163.226	168.772	173.991	23.2605	13.7149	13.9944	2.31496	1.82763	2.10018	3.6499	3.4951	3.47556	-6.58548	1.44389e-225	down
chr8	72240018	72257385	ENSMUSG00000003033.15;Ap1m1	+	35.4827	33.3957	37.501	58.0209	57.4609	55.6721	49.3829	47.6303	48.4007	28.277	31.0043	21.5731	33.1882	31.6986	41.167	-1.24686	5.54788e-23	down
chr1	135253575	135258568	ENSMUSG00000003051.13;Elf3	-	4.71642	4.33272	8.43361	32.5807	32.0351	31.2773	6.15688	4.09717	2.94367	12.5549	16.175	10.7312	14.3041	16.2644	15.3199	-1.4092	1.22223e-09	down
chr10	80179482	80190010	ENSMUSG00000003070.6;Efna2	+	9.06596	8.05769	9.33513	12.6015	12.1053	11.4456	20.3396	17.2594	18.6874	7.28366	5.97245	5.47655	25.0288	26.3713	21.6626	-1.14485	8.20232e-18	down
chr7	25379527	25398710	ENSMUSG00000003123.15;Lipe	-	3.23982	3.2787	2.31533	5.4604	4.96657	4.74206	3.27505	2.22681	2.25082	2.49228	3.77316	2.10671	3.15182	3.08418	3.8571	-1.00839	1.96412e-05	down
chr6	122727809	122801640	ENSMUSG00000003153.10;Slc2a3	-	130.408	150.781	271.701	369.355	365.859	356.44	153.256	162.443	207.421	95.3853	123.355	66.9518	960.665	917.07	1033.98	-2.43532	1.62664e-30	down
chr5	8046078	8069379	ENSMUSG00000003161.15;Sri	+	14.1449	13.0509	16.7894	34.9223	36.1771	34.8359	15.9566	17.0441	14.8641	8.7974	8.76528	6.71224	12.6681	15.0474	14.4227	-2.44178	4.29858e-92	down
chr7	45729983	45784669	ENSMUSG00000003271.17;Sult2b1	-	0.27344	0.094624	0.132394	1.1579	0.869626	0.660172	0.261977	0.256465	0.44319	2.16384	2.70436	2.87461	0.214502	0.212711	0.650336	1.07962	0.00649706	up
chr7	45699843	45704682	ENSMUSG00000003273.14;Car11	+	6.12632	5.62799	8.80427	1.19426	1.46652	1.06893	11.7236	13.028	15.3467	3.71708	3.13837	2.85198	9.28927	8.02661	7.41057	1.24998	8.31005e-08	up
chr2	153108468	153151441	ENSMUSG00000003283.14;Hck	+	1.14906	1.11559	0.265949	60.9189	59.7813	62.0138	3.27768	3.05239	3.21897	0.828627	1.75573	2.22811	3.38509	2.88922	3.79272	-5.28979	1.03577e-63	down
chr9	21229730	21239361	ENSMUSG00000003308.15;Keap1	-	24.0957	24.4319	18.2346	26.3488	26.3117	24.5071	25.3185	19.0525	19.7149	10.9985	8.43594	11.4319	17.3839	15.213	17.2847	-1.47988	1.84409e-18	down
chr9	21294275	21312337	ENSMUSG00000003309.14;Ap1m2	-	88.7801	83.4203	88.5547	7.81891	8.75883	7.86029	22.3853	27.4932	30.7559	35.9048	24.304	26.6241	74.8219	75.8581	61.7134	1.66827	5.17469e-29	up
chr10	80583654	80590341	ENSMUSG00000003346.14;Abhd17a	-	53.4995	55.1659	49.8387	87.7706	93.6087	87.8704	48.7204	49.2891	42.1529	31.4096	35.449	31.3437	43.0812	40.4089	44.6261	-1.55095	3.1841e-44	down
chr10	80685253	80701977	ENSMUSG00000003348.10;Mob3a	-	14.7611	15.4454	15.1431	35.2547	38.9916	41.5334	15.0112	10.1402	12.0914	12.0181	11.953	8.91852	19.9388	17.5645	18.5103	-1.96001	1.30843e-41	down
chr15	98630840	98644529	ENSMUSG00000003352.14;Cacnb3	+	22.6115	22.2683	25.3783	18.0925	19.599	16.5652	24.2366	19.9498	21.8613	41.1393	42.5528	51.4334	41.7428	39.9633	33.9353	1.16576	3.2144e-22	up
chr7	27532000	27553218	ENSMUSG00000003363.15;Pld3	-	18.7088	17.94	26.7675	45.7728	50.2103	47.2647	22.7545	22.9057	20.4881	22.3893	22.3678	21.55	33.7391	31.7799	29.1541	-1.25259	1.40523e-28	down
chr7	25009849	25072346	ENSMUSG00000003378.9;Grik5	-	20.8362	21.13	25.0636	3.77112	4.01082	3.57937	31.9509	29.1815	28.8747	16.5032	13.813	15.354	34.3743	32.2956	29.9793	1.83896	6.86282e-75	up
chr7	24969752	24972754	ENSMUSG00000003380.11;Rabac1	-	32.1148	35.1356	43.9332	70.7806	75.939	71.4774	33.5182	39.7967	37.1857	30.7128	43.1702	27.1474	49.8306	45.6377	52.2302	-1.26352	1.25936e-15	down
chr9	22015005	22052023	ENSMUSG00000003410.8;Elavl3	-	6.18118	5.99472	5.59536	1.80772	1.53158	1.35227	1.61355	1.78983	1.92683	4.83328	2.64798	2.6241	6.06187	5.87449	4.36586	1.15933	2.76819e-06	up
chr4	108879063	108943324	ENSMUSG00000003411.10;Rab3b	+	2.43131	2.10179	2.22191	2.85585	2.32941	3.04742	1.77175	1.91231	1.99294	6.9344	7.45235	6.49578	5.46652	7.04706	5.7104	1.14252	6.17092e-10	up
chr7	45092990	45103851	ENSMUSG00000003420.8;Fcgrt	-	0	0	0.086704	9.92212	8.9104	8.57939	0	0	0	0.586367	0.859376	0.482144	0.275517	0.144313	0	-3.83095	7.92114e-38	down
chr7	28293553	28302238	ENSMUSG00000003436.11;Dll3	-	9.37707	9.26686	9.36842	4.04604	3.531	3.21749	9.79675	11.049	11.0909	11.7001	7.57271	8.92797	6.18893	6.52972	8.2917	1.28368	2.43309e-15	up
chr6	149408886	149563329	ENSMUSG00000003452.15;Bicd1	+	11.5306	10.0407	16.3731	2.45393	2.55159	1.54611	14.1123	18.0515	21.589	15.5654	11.1456	12.8441	17.9836	15.1675	15.6488	2.54218	3.04544e-78	up
chr14	70457476	70468832	ENSMUSG00000003469.9;Phyhip	+	5.26006	5.82758	7.88372	2.94187	2.70105	2.83708	3.09481	3.02637	3.04842	8.60676	8.08072	7.06366	8.8822	8.01323	8.18512	1.32068	7.1734e-22	up
chr17	35821684	35822923	ENSMUSG00000003541.6;Ier3	+	8.07465	7.6575	27.7868	37.5658	45.7144	37.4627	11.9158	4.16334	2.92222	8.20473	16.5574	4.026	35.498	37.0906	36.7983	-2.21692	0.00103915	down
chr7	19344778	19356524	ENSMUSG00000003549.9;Ercc1	+	41.5662	45.1901	39.2843	107.696	123.254	124.473	44.3141	41.0783	44.388	31.5932	32.3763	27.1692	44.8134	40.0468	43.4417	-2.20782	9.4773e-85	down
chr8	110137502	110168210	ENSMUSG00000003657.9;Calb2	-	0.10957	0.217451	0	4.39548	5.18899	5.00345	0	0.572965	0.278999	1.39341	1.6382	0.626006	0.32518	0.244937	0.119316	-2.13867	4.49013e-06	down
chr10	53904785	54076609	ENSMUSG00000003746.16;Man1a	-	3.37443	3.56356	4.44565	5.61199	6.1508	5.11428	5.94366	5.59632	5.98148	1.36167	1.05195	1.25432	5.40485	5.67194	6.04559	-2.31422	4.1191e-66	down
chr8	84908560	84922915	ENSMUSG00000003812.13;Dnase2a	+	17.1157	17.1538	12.4345	6.93854	6.10032	6.16753	12.4775	12.4449	13.6662	19.5479	19.1452	20.4445	22.0469	20.8554	15.3932	1.48503	6.85903e-20	up
chr8	84872111	84888221	ENSMUSG00000003824.12;Syce2	+	52.6777	57.714	97.5942	54.8032	45.4619	50.1844	45.7706	49.2421	50.2173	136.424	178.339	124.135	75.1475	81.2314	77.9017	1.47975	8.27499e-15	up
chr8	107388225	107403206	ENSMUSG00000003849.8;Nqo1	-	33.4981	30.5224	10.2747	26.7108	26.4665	26.1079	2.03749	2.38908	2.11535	60.779	74.0393	56.6295	10.4664	10.6366	10.0025	1.14053	0.000560896	up
chr7	45434844	45456619	ENSMUSG00000003865.16;Gys1	+	12.5688	12.5565	38.934	43.0514	43.6554	41.5745	44.0874	58.4612	62.4445	9.12309	10.3061	8.02759	38.5675	39.3016	35.0571	-2.39415	2.52899e-16	down
chr11	90249456	90278589	ENSMUSG00000003948.17;Mmd	+	5.58686	6.09021	7.50949	19.3791	22.344	20.5352	6.11773	7.14239	6.80212	6.34391	4.91092	5.6925	10.4008	10.6297	11.1956	-1.90285	4.51881e-42	down
chr1	158245269	158356326	ENSMUSG00000004031.13;Brinp2	-	1.87412	2.20677	2.67888	0.27493	0.299885	0.232909	0.666657	0.676516	0.758149	2.16262	0.717695	1.23881	1.26414	1.36074	0.973668	2.17234	1.64623e-12	up
chr3	107895821	107898686	ENSMUSG00000004032.10;Gstm5	+	30.0524	33.2227	33.3547	11.6466	12.1054	11.3433	13.7967	18.9826	19.3433	32.4984	32.4479	21.8666	23.0014	23.2568	23.7223	1.14204	1.26317e-13	up
chr3	107963696	107969283	ENSMUSG00000004038.9;Gstm3	-	1.28344	1.33986	1.11184	0.96674	1.25338	1.27898	0.78472	0.630253	0.867003	8.6932	8.79486	7.30858	3.80308	2.70916	2.99446	2.94601	4.77842e-29	up
chr11	100885098	100939540	ENSMUSG00000004040.16;Stat3	-	7.80165	7.51488	10.571	53.7259	59.5853	56.2323	9.64702	8.57461	8.71315	10.3107	10.3486	9.47432	14.3864	14.1765	18.1909	-2.55086	1.46781e-105	down
chr11	100859351	100885169	ENSMUSG00000004043.14;Stat5a	+	0.516335	0.580623	1.58057	2.57234	2.33975	2.06513	1.22362	1.01456	0.58203	0.420291	0.587324	0.620778	0.866131	0.996103	2.34519	-2.20385	5.0406e-07	down
chr11	100956733	100970887	ENSMUSG00000004044.9;Cavin1	-	4.17975	4.20858	9.79284	84.5601	95.2093	92.126	8.93697	9.18044	9.76975	4.0119	3.53667	3.18808	32.511	31.5343	39.0958	-4.81287	4.23577e-106	down
chr9	20770050	20815067	ENSMUSG00000004098.7;Col5a3	-	0.064858	0.103325	0.106681	4.13593	5.57524	5.41081	0	0.025748	0	0.958199	0.547644	0.417978	0.066503	0.09117	0.309362	-3.06646	4.09099e-14	down
chr2	33216069	33247717	ENSMUSG00000004105.8;Angptl2	+	2.09604	1.61853	2.3327	23.2648	30.6645	25.9286	2.71338	2.62717	3.17216	0.981936	0.571993	0.821513	6.46248	5.85352	4.80342	-5.27484	6.52019e-146	down
chr2	24603887	24763152	ENSMUSG00000004113.18;Cacna1b	-	2.57742	2.96258	3.25134	0.526108	0.485881	0.424198	2.17058	2.21553	1.98017	4.75967	3.62363	3.93773	4.68698	4.35301	4.2727	2.92365	5.79313e-108	up
chr15	76659858	76668196	ENSMUSG00000004187.11;Kifc2	+	2.46496	3.34667	3.85936	0.639985	0.643527	0.648965	3.63921	2.90092	3.8712	5.35989	4.93388	4.61531	8.3373	7.89796	5.89125	3.19577	3.90315e-21	up
chr7	17031507	17062427	ENSMUSG00000004328.15;Hif3a	-	23.1651	22.8519	43.5939	2.10831	2.07831	1.80607	38.0381	35.3551	37.2814	6.50242	5.54702	6.5373	50.2225	47.0567	44.3778	1.50711	2.16889e-17	up
chr13	21312125	21319624	ENSMUSG00000004341.8;Gpx6	+	0.414219	0.390913	0.182383	0.812831	1.00299	0.953521	0.182887	0.350066	0	1.94833	2.09577	2.11849	0.756152	0.766443	0.208347	1.05204	0.0125916	up
chr7	4772373	4782857	ENSMUSG00000004371.14;Il11	-	0.298376	0.454077	0.442572	2.08562	2.26684	2.35053	0.411663	0.569532	0.249166	0.224817	0.305925	0.345742	0.99771	1.0381	0.855413	-2.98203	5.81427e-16	down
chr14	51884842	51893039	ENSMUSG00000004561.14;Mettl17	+	38.5827	34.8959	30.3207	11.3339	11.1357	10.868	39.9248	40.2371	41.2419	42.0204	39.6249	40.6576	40.7924	43.9875	35.5007	1.73584	1.19845e-39	up
chr14	51984719	52006251	ENSMUSG00000004562.16;Arhgef40	+	13.9975	14.3445	23.2455	9.79007	12.1268	9.51837	24.7664	21.1532	21.2257	5.74515	3.40181	2.25721	19.9924	20.3973	20.1855	-2.08104	5.42959e-22	down
chr7	43444083	43457800	ENSMUSG00000004610.4;Etfb	+	75.4859	78.9711	90.9798	145.345	146.909	149.268	94.2074	98.9115	100.45	45.7487	65.9279	55.0506	65.3576	62.0743	56.4761	-2.017	4.08704e-11	down
chr8	3630955	3643644	ENSMUSG00000004626.14;Stxbp2	+	30.9246	29.1992	47.0825	17.8133	14.9499	12.8975	38.4631	34.6958	35.5387	55.3765	51.7882	33.9497	56.1768	57.64	51.7344	1.44832	1.01477e-23	up
chr6	4674350	4747207	ENSMUSG00000004631.15;Sgce	-	5.15524	5.59377	9.45371	9.202	11.0719	10.7386	3.14919	5.77379	5.38741	5.35789	5.74629	2.80157	11.9825	11.7412	14.459	-1.26657	3.89288e-05	down
chr6	55336432	55348555	ENSMUSG00000004655.5;Aqp1	+	0	0.103781	0.042579	1.55254	2.80782	2.39097	0	0.080973	0	0	0	0.06529	0	0.103713	0.101884	-6.68052	2.07067e-11	down
chr10	79988584	79996062	ENSMUSG00000004665.10;Cnn2	+	40.515	38.3379	58.6761	181.528	199.541	198.054	30.2342	53.4292	52.5221	20.8951	12.8489	13.8038	99.2767	97.6084	132.157	-3.74648	1.13548e-67	down
chr12	34047580	34917095	ENSMUSG00000004698.10;Hdac9	-	1.17276	1.12254	2.21796	0.487237	0.717392	0.288151	0.798237	1.74704	1.6315	4.57538	2.17491	2.95136	2.27198	2.75093	1.74228	2.08805	2.1894e-09	up
chr11	61775649	61855073	ENSMUSG00000004798.14;Ulk2	-	2.63938	2.49237	4.84321	4.06793	4.50823	3.92759	4.63979	6.13798	6.3345	1.97783	1.25891	1.17386	6.5095	6.44399	6.28852	-1.68067	4.8842e-14	down
chr5	137034993	137046135	ENSMUSG00000004849.14;Ap1s1	-	43.2598	41.46	39.3322	72.9453	76.5749	71.2172	41.9858	34.7764	34.8268	32.1531	37.2709	30.9358	39.4797	37.9018	44.1053	-1.35187	5.4081e-29	down
chr17	28587648	28622709	ENSMUSG00000004865.16;Srpk1	-	105.057	98.1595	99.8972	47.8368	50.2569	48.447	106.433	92.024	88.8655	141.985	128.499	152.449	101.83	104.607	112.576	1.35233	3.34494e-73	up
chr3	87948666	87953376	ENSMUSG00000004885.5;Crabp2	+	15.515	15.9134	19.1657	15.2294	13.224	14.0593	4.94246	7.6793	9.25085	32.4979	37.2075	36.587	37.8623	37.2429	30.4868	1.19238	9.37653e-13	up
chr3	87922601	87930717	ENSMUSG00000004896.16;Rrnad1	-	9.96779	8.75646	10.0862	3.25467	3.45895	3.08128	12.8995	8.87644	9.49699	13.9124	10.7153	9.23136	13.0425	12.5804	11.2083	1.75075	1.27454e-20	up
chr5	135887919	135889563	ENSMUSG00000004951.10;Hspb1	+	11.3622	11.5008	16.7693	890.358	887.86	891.821	12.3155	13.8974	12.969	75.4074	99.8989	74.2615	134.464	125.918	147.583	-3.35273	1.72263e-127	down
chr5	136083916	136111860	ENSMUSG00000004952.13;Rasa4	+	1.83934	1.9383	1.80704	12.75	12.4567	12.1752	4.2039	2.53401	2.61557	4.82353	5.14046	4.65425	2.24381	2.63986	2.65444	-1.53784	2.1926e-23	down
chr11	119343425	119355536	ENSMUSG00000005043.13;Sgsh	-	1.17333	1.48908	2.59752	3.64557	3.86236	3.59835	2.7869	2.6416	2.80461	1.55644	1.12276	0.832387	2.30783	1.92527	2.36159	-1.8275	1.95111e-14	down
chr4	152338651	152390194	ENSMUSG00000005045.16;Chd5	+	0.650434	0.893517	4.38419	1.65229	1.52079	1.56179	1.70904	3.36566	2.74474	3.69717	3.32833	4.33815	2.85401	2.59551	2.05422	1.18039	0.048233	up
chr2	102811141	102901665	ENSMUSG00000005087.17;Cd44	-	2.01209	2.97153	3.16099	149.595	174.586	163.384	6.26025	2.43645	3.18135	3.22988	1.97755	2.96557	11.7736	10.7257	12.0728	-6.06569	7.6034e-124	down
chr5	38526813	38563221	ENSMUSG00000005103.12;Wdr1	-	68.1364	64.8927	59.6212	174.848	182.407	180.63	54.6828	59.2607	59.1141	86.7283	86.9652	86.6552	65.6601	62.9419	72.0818	-1.18621	8.09853e-32	down
chr15	66891320	66923201	ENSMUSG00000005124.10;Wisp1	+	0.217386	0.074378	0.055149	27.1558	33.1184	29.866	0.097113	0.175655	0.094652	0.067391	0.069269	0.198308	0.902665	0.881249	0.777641	-8.27659	3.4938e-131	down
chr14	99298691	99315036	ENSMUSG00000005148.8;Klf5	+	5.27622	5.01377	8.1665	212.72	219.627	229.567	8.56969	9.60767	8.50465	10.0754	10.1826	7.78285	19.2456	19.2879	23.4881	-4.71139	2.61354e-235	down
chr15	10177238	10349180	ENSMUSG00000005268.20;Prlr	+	2.45619	2.30702	2.54033	0.041085	0.045159	0.067689	0.87587	1.09814	1.36324	1.97596	1.22686	2.42261	2.09588	1.871	1.69104	4.70472	1.72639e-50	up
chr1	173333258	173367695	ENSMUSG00000005338.13;Cadm3	-	1.60101	1.97697	1.54504	0.361335	0.322068	0.564296	0.907957	0.982962	0.954311	1.17835	1.77599	1.40355	2.65899	3.09361	1.83404	1.44619	3.64016e-08	up
chr10	78780496	78814765	ENSMUSG00000005357.9;Slc1a6	+	0.423821	0.522701	0.372692	4.03245	4.90212	5.2967	0.127475	0.418962	0.246797	0.959929	0.878015	1.76448	1.75766	1.49525	0.764665	-2.12707	8.74152e-09	down
chr15	8634124	8710764	ENSMUSG00000005360.14;Slc1a3	-	25.8789	26.2366	31.4758	5.27397	5.98784	6.18341	27.7686	41.2511	40.4265	22.224	26.5221	24.0092	46.8729	43.8672	41.6587	2.24168	3.01999e-44	up
chr5	135089890	135138382	ENSMUSG00000005373.13;Mlxipl	+	1.93902	1.86243	4.62864	2.20588	2.07837	2.04487	4.6797	2.71605	2.58369	6.69654	5.13094	3.09531	3.90854	3.5135	4.70662	1.20204	0.000296302	up
chr13	13437551	13512269	ENSMUSG00000005397.8;Nid1	+	0.793077	0.846872	2.8562	128.614	137.399	129.56	2.1287	1.85737	2.33444	4.08541	2.82934	3.86749	8.11568	8.1083	7.98811	-5.34866	3.33341e-44	down
chr16	32430921	32475070	ENSMUSG00000005615.15;Pcyt1a	+	12.07	13.0134	15.5281	23.9349	23.7743	21.4796	13.4844	16.9811	16.9111	10.867	8.81559	12.119	12.0244	12.1373	13.8884	-1.34961	4.57276e-35	down
chr5	75574916	75656722	ENSMUSG00000005672.12;Kit	+	7.32378	6.70357	11.3844	39.7539	39.3636	35.1591	25.0444	19.0714	20.025	6.91942	5.92968	3.52628	34.035	32.1829	22.5099	-2.95668	1.42684e-38	down
chr7	110768206	110812405	ENSMUSG00000005686.17;Ampd3	+	0.131728	0.098354	0.33648	7.19375	6.3539	5.33586	0.045873	0.041145	0.09402	3.73617	3.57422	2.98611	0.282349	0.178726	0.440854	-1.00827	2.96535e-07	down
chr3	94954075	94961561	ENSMUSG00000005774.12;Rfx5	+	7.36585	7.61689	11.2798	4.06835	3.90909	3.53509	15.1906	11.8385	11.3656	16.0341	12.667	15.1366	16.5387	17.5318	14.9391	1.81499	9.05472e-35	up
chr2	122681233	122702663	ENSMUSG00000005802.12;Slc30a4	-	6.87097	6.96426	8.69194	6.86562	8.05606	6.36101	10.1686	12.2974	12.8197	3.49703	2.13721	3.68034	8.75203	9.62528	9.84431	-1.35552	6.96841e-14	down
chr2	122765237	122809569	ENSMUSG00000005803.14;Sqor	+	1.11534	0.981173	1.71488	4.31091	5.08516	4.78374	1.21159	1.64422	1.40492	0.369379	0.168734	0.327969	2.19357	1.9036	2.33395	-4.00602	9.85158e-29	down
chr1	150392838	150449935	ENSMUSG00000006005.18;Tpr	+	112.839	117.139	141.586	59.0755	61.4919	58.5348	151.062	168.934	173.136	157.435	109.722	162.495	149.769	150.616	158.794	1.10281	2.61212e-19	up
chr11	96099326	96111964	ENSMUSG00000006056.13;Calcoco2	-	0	0.069258	0	62.8013	59.4702	56.6074	0	0	0	4.23294	5.79253	4.87547	0.178592	0	0.211678	-3.64465	7.81899e-100	down
chr5	136054492	136064326	ENSMUSG00000006143.12;Upk3bl	+	0.233521	0	0.217492	0.877424	1.22552	0.786464	0	0	0	4.99864	5.03372	3.73124	0.759893	0.299847	0.34405	2.53284	3.40278e-11	up
chr7	130936111	130985660	ENSMUSG00000006205.13;Htra1	+	1.43289	1.1515	1.24661	46.6952	50.077	49.6341	1.50749	1.30178	1.20926	3.2171	3.61514	2.45329	3.83579	4.52664	4.5296	-4.1106	2.84968e-182	down
chr4	141368220	141384175	ENSMUSG00000006218.4;Fam131c	+	1.27447	1.11159	1.2172	6.8761	6.35849	5.86882	1.93669	1.9627	0.949161	2.5603	3.42014	2.37454	2.15629	1.85024	2.14492	-1.30598	4.84766e-07	down
chr4	141576062	141606096	ENSMUSG00000006219.12;Fblim1	-	16.6178	16.2661	21.8836	244.803	245.343	238.895	13.8288	16.5576	15.5299	21.217	24.0605	28.3748	49.0447	49.2977	41.3295	-3.4315	6.04105e-149	down
chr9	21958897	21963506	ENSMUSG00000006235.6;Epor	-	8.45045	8.36251	12.9437	0.957639	0.939524	1.03014	7.85948	8.97076	7.87473	4.32453	2.84644	2.02625	10.2976	11.077	10.1464	1.4406	2.33036e-09	up
chr9	21927471	21935872	ENSMUSG00000006241.16;Ccdc159	+	1.16915	1.07957	3.09027	0.769428	0.770122	0.429046	2.98947	2.2945	2.31539	2.16384	1.72708	1.47352	3.75496	3.82666	3.66357	1.4643	5.97978e-05	up
chr1	74288247	74305622	ENSMUSG00000006301.17;Tmbim1	-	15.1701	14.8184	15.5697	37.6246	40.8334	40.016	18.9115	16.9301	16.8928	13.242	15.1221	9.6438	21.5998	19.0263	25.5757	-1.77823	3.63378e-26	down
chr7	30633616	30635852	ENSMUSG00000006311.8;Etv2	-	2.3353	2.61354	3.22171	1.36442	1.36508	1.55999	0.209472	0.939892	0.931324	4.09906	4.4927	3.95344	1.43003	1.02341	1.90159	1.43111	1.0756e-05	up
chr7	30603092	30612847	ENSMUSG00000006313.5;Upk1a	-	0.758714	0.668335	0.495871	3.67869	3.76164	4.2227	0.972429	0.640115	0.412675	0.953834	0.989723	1.04913	0.826625	0.300371	0.488742	-2.10141	5.65679e-10	down
chr10	75636706	75644008	ENSMUSG00000006342.15;Susd2	-	0.156947	0.145596	0.217641	6.11349	6.46224	5.59661	0.144185	0.144617	0.218216	0.998278	0.847883	1.16314	0.468012	0.339048	0.315886	-2.64114	6.85936e-36	down
chr1	171250421	171260637	ENSMUSG00000006403.13;Adamts4	+	0.355816	0.418277	0.401478	1.97493	2.89382	2.65774	0.502046	0.451333	0.270448	0.99366	0.976071	0.932203	1.60966	1.31697	1.11972	-1.63352	6.95496e-12	down
chr1	171370099	171388598	ENSMUSG00000006411.12;Nectin4	+	0.629936	0.77159	1.6687	1.27761	1.23585	1.18304	0.295288	0.186375	0.288906	3.91166	2.57775	2.71276	1.93163	2.01955	1.90054	1.10427	0.000102377	up
chr4	141301240	141329384	ENSMUSG00000006445.3;Epha2	+	69.4599	69.1685	105.269	91.3324	89.6666	95.1288	164.803	84.9012	84.9395	50.3299	54.3147	33.9628	81.3981	77.7539	115.984	-1.13805	1.2216e-05	down
chr19	4861223	4877909	ENSMUSG00000006457.3;Actn3	-	4.31103	4.75982	9.44068	40.3252	37.2926	36.8656	3.45482	5.79531	5.81488	11.4387	9.74217	8.73413	8.80531	8.4676	9.11608	-2.08426	8.34945e-22	down
chr2	25244821	25256022	ENSMUSG00000006471.18;Ndor1	-	22.7384	21.3651	21.4787	11.506	11.5177	10.8633	29.367	24.4763	25.6425	50.7208	33.7043	43.9274	28.2686	24.1891	22.8545	1.79468	3.12111e-26	up
chr8	122433601	122443422	ENSMUSG00000006517.5;Mvd	-	179.141	179.072	89.0492	34.7628	37.0321	34.0518	83.3569	56.8137	52.7822	139.316	146.306	81.61	105.006	106.42	128.387	1.64648	1.05156e-08	up
chr8	122424776	122432930	ENSMUSG00000006519.11;Cyba	-	31.6477	29.0896	17.6412	48.3646	52.6576	54.2149	6.00424	10.4213	10.1632	11.831	15.9229	7.74337	23.6439	23.8847	26.2768	-2.23696	2.74219e-15	down
chr8	21992785	22060305	ENSMUSG00000006567.11;Atp7b	-	4.96242	4.83229	7.52754	0.751373	0.66387	0.685778	7.09525	4.52451	4.89734	3.81953	2.708	3.29512	13.784	13.6931	13.7532	2.04172	2.96709e-25	up
chr1	75546266	75562172	ENSMUSG00000006576.16;Slc4a3	+	2.87589	2.78288	3.49666	1.0476	1.07921	1.02135	5.82368	4.22697	3.90263	3.96772	2.80545	2.54786	4.18024	4.44446	3.42424	1.41255	2.82747e-14	up
chr7	30458315	30487223	ENSMUSG00000006649.17;Nphs1	+	1.54316	2.59924	1.8587	10.7652	10.7304	11.7621	1.98943	1.97465	1.85186	32.2892	27.1546	33.4533	1.67016	1.48671	1.64565	1.13149	3.89497e-21	up
chr9	108578862	108597667	ENSMUSG00000006675.10;P4htm	-	1.66419	0.889551	1.62353	5.02492	4.27024	4.13538	0	0.243807	0.316972	1.19308	1.85316	0.85191	1.76332	1.70757	0.50367	-1.85623	3.567e-05	down
chr13	21945094	21960779	ENSMUSG00000006720.16;Zfp184	+	15.4535	15.2358	15.0902	6.36231	5.71696	6.48531	14.1778	12.3556	15.1081	16.5638	16.4102	19.5535	13.4435	13.1709	11.1877	1.28085	3.63479e-35	up
chr11	100545607	100572568	ENSMUSG00000006784.14;Ttc25	+	0.555395	0.663082	3.93134	2.73404	2.8649	2.5395	2.72141	3.08162	3.0914	0.784365	1.14963	0.909424	2.46792	2.51857	2.98488	-1.49004	0.00182228	down
chr17	13006846	13040063	ENSMUSG00000006818.5;Sod2	+	34.0471	33.2288	35.4575	71.2754	68.88	68.1407	46.1737	44.2671	44.33	28.1685	29.1075	26.9352	25.8477	29.8924	31.573	-1.31921	1.42569e-56	down
chr11	100347327	100356128	ENSMUSG00000006930.15;Hap1	-	8.42134	10.0517	16.5756	34.3733	34.8366	31.9371	16.2008	15.4055	17.1675	17.226	14.0122	9.58243	15.4188	12.8718	16.6981	-1.38844	2.21147e-12	down
chr11	100408456	100414836	ENSMUSG00000006931.15;P3h4	-	5.14086	4.87	4.67713	22.1524	26.2804	25.1236	4.97833	6.99752	7.24464	4.28398	4.15121	3.43063	8.42668	7.49348	7.30559	-2.71145	2.38868e-68	down
chr17	35049966	35058749	ENSMUSG00000007041.9;Clic1	+	116.471	117.481	119.238	162.071	181.056	168.722	96.6564	91.3212	93.711	45.302	59.1223	35.3486	168.776	171.358	167.912	-2.00918	2.71248e-43	down
chr1	172209894	172219868	ENSMUSG00000007122.11;Casq1	-	0.098704	0.2009	0.249498	3.33706	3.02978	2.96456	0	0	0	0.808109	1.15723	0.654291	0.06528	0.103704	0	-2.0685	5.40428e-07	down
chr5	135023482	135051100	ENSMUSG00000007207.10;Stx1a	+	4.76981	4.21881	3.79167	2.35085	2.49863	2.73688	5.75704	4.10607	4.7173	6.31517	6.45372	5.29963	5.58946	5.9463	5.81833	1.10324	6.28191e-09	up
chr8	70083457	70090862	ENSMUSG00000007594.10;Hapln4	+	3.02515	2.30962	11.5423	1.86524	1.76112	1.86664	9.88752	15.4317	14.2799	6.32579	6.37319	2.61364	8.93455	7.93566	6.9717	1.3328	0.0214548	up
chr6	17306335	17341452	ENSMUSG00000007655.16;Cav1	+	0.114453	0.205044	0.148298	93.3198	109.752	108.14	0.023312	0	0.048416	0.048339	0	0.313993	2.3422	2.23086	3.72181	-9.69842	5.64829e-124	down
chr2	152780668	152831728	ENSMUSG00000007659.18;Bcl2l1	-	34.954	31.481	32.0664	58.4486	61.0053	53.5993	29.0916	29.7371	27.665	31.9895	34.1541	32.0913	57.3144	56.3574	56.1125	-1.00132	2.88625e-32	down
chr1	91801461	91848028	ENSMUSG00000007805.4;Twist2	+	0.092395	0.105943	0.287964	28.3514	34.8336	27.7509	0.048654	0.166925	0.075955	0.216722	0.052684	0.229862	0.410377	0.257469	0.597221	-7.38145	1.12568e-56	down
chr6	118501308	118562226	ENSMUSG00000007827.10;Ankrd26	-	8.95269	8.9003	11.6671	4.45399	3.95715	3.87766	14.9975	13.3465	13.5335	15.2313	8.37016	9.29398	11.7315	12.1471	11.2671	1.29972	2.23833e-14	up
chr11	50376990	50386528	ENSMUSG00000007850.16;Hnrnph1	+	521.438	511.024	435.592	240.831	232.08	229.191	762.693	688.661	643.765	811.688	515.735	670.988	499.531	504.554	563.339	1.12541	5.92602e-11	up
chr4	136143497	136145755	ENSMUSG00000007872.3;Id3	+	26.521	27.2063	17.8645	114.568	130.479	121.518	40.0397	24.3693	23.5781	17.2741	13.8558	11.7377	62.0704	62.0733	40.0305	-3.26216	5.67144e-42	down
chr8	70493158	70504081	ENSMUSG00000007888.15;Crlf1	+	7.28245	7.22627	20.4239	33.3995	39.9504	38.3804	2.49335	4.96754	4.73206	2.05569	4.7903	1.6798	12.7555	14.5721	7.4953	-3.97887	1.04617e-25	down
chr7	142375911	142388038	ENSMUSG00000007891.16;Ctsd	-	153.149	149.812	148.476	311.777	345.131	333.052	152.406	151.482	149.145	134.77	155.881	127.544	208.595	209.01	196.813	-1.71721	8.65436e-56	down
chr9	76014855	76136350	ENSMUSG00000007908.14;Hmgcll1	+	1.87027	1.86	2.14127	1.25169	0.964001	0.799127	0	0.02124	0.017682	2.75399	2.55357	3.63637	1.10068	1.25662	1.41248	1.47246	1.41153e-09	up
chr8	71456705	71463655	ENSMUSG00000007950.9;Abhd8	-	21.2642	19.9817	24.3795	17.6791	19.1734	16.0668	22.5702	19.943	17.2058	9.90316	10.6517	6.93701	20.1904	18.964	20.2719	-1.06217	9.71324e-12	down
chr1	43123074	43196984	ENSMUSG00000008136.14;Fhl2	-	1.51679	1.29956	2.31318	21.0227	24.1765	21.7173	1.01088	2.192	2.91422	1.24572	1.07466	0.911346	11.3998	10.2247	7.81769	-4.47841	5.12476e-52	down
chr2	90745370	90781021	ENSMUSG00000008200.14;Fnbp4	+	56.5484	54.2107	70.5085	25.4796	24.2566	23.2154	91.478	73.528	77.8109	95.8184	79.0358	94.1685	76.5785	78.7462	81.6794	1.5576	7.35308e-78	up
chr8	4493026	4531680	ENSMUSG00000008206.16;Cers4	+	18.1262	16.107	12.8918	2.73133	3.21307	2.70991	14.8572	10.1638	11.6976	12.331	10.2168	7.85177	16.0706	17.0865	19.4761	1.38295	3.75012e-15	up
chr5	3571566	3584356	ENSMUSG00000008307.11;1700109H08Rik	+	1.36245	1.10297	2.43603	0.266799	0.491028	0.282571	5.11618	3.71404	2.28842	2.4802	1.42621	2.09863	3.94243	3.33486	3.5954	2.12381	3.74426e-09	up
chr5	125385965	125390202	ENSMUSG00000008348.9;Ubc	-	79.0769	122.343	180.495	142.643	148.574	163.293	126.588	90.5582	88.836	167.894	102.439	144.575	189.832	184.194	230.229	-1.13009	1.05711e-06	down
chr7	27486910	27490316	ENSMUSG00000008384.8;Sertad1	+	21.9837	20.009	19.2321	26.5996	30.5545	36.1778	26.0763	18.518	18.1807	10.2133	13.7122	11.4149	26.1286	26.6577	24.7105	-1.55048	1.32862e-16	down
chr10	93247414	93311135	ENSMUSG00000008398.15;Elk3	-	0.737225	0.646318	1.71325	18.6454	20.6252	17.7255	0.927535	1.36296	0.962449	0.979893	1.39451	0.914192	3.16834	2.49077	2.13497	-4.71192	2.60914e-75	down
chr7	45617289	45621059	ENSMUSG00000008461.6;Fut1	+	6.83096	7.71765	14.9839	0.14471	0.07097	0.102152	9.34856	15.1484	14.4515	4.507	5.65374	2.0331	3.56951	4.09406	3.71833	4.79738	1.16974e-28	up
chr7	25087344	25179726	ENSMUSG00000008496.19;Pou2f2	-	1.76337	1.09607	1.98749	0.994448	1.0698	1.35809	2.77188	1.54939	1.14193	6.80039	5.20708	6.33691	2.29394	2.94943	2.19476	2.81659	5.28373e-49	up
chr4	82290173	82705750	ENSMUSG00000008575.17;Nfib	-	1.57968	1.22959	1.27298	4.05672	4.44543	3.97707	1.48949	1.90298	1.20284	2.44891	2.22159	2.78612	2.26442	2.23254	1.5797	-1.02727	6.87281e-11	down
chr3	88542029	88548300	ENSMUSG00000008601.12;Rab25	-	62.9201	61.5382	81.1867	2.09102	2.95183	3.23445	29.1919	31.4115	33.2362	28.8048	27.969	24.444	79.0292	67.4219	47.9503	3.22133	9.62121e-63	up
chr15	79360684	79403569	ENSMUSG00000009035.15;Tmem184b	-	10.8668	10.5477	11.0952	39.4425	38.8203	37.3242	15.7823	12.6758	12.9425	19.1325	15.8262	14.5982	26.2064	24.0545	26.0858	-1.33448	8.1493e-40	down
chr11	4736892	4746778	ENSMUSG00000009075.2;Cabp7	-	2.0273	3.16888	0.8511	2.11306	2.47629	2.33189	6.72677	1.76607	1.90786	0.712544	0.536376	0.763107	3.23019	3.10402	3.34185	-1.98267	7.75462e-05	down
chr10	75893413	75895941	ENSMUSG00000009092.5;Derl3	+	5.1301	5.18806	8.46558	3.26541	3.56012	4.26835	3.19907	1.92504	1.93165	10.6745	10.1555	6.91972	4.05378	3.7156	5.33356	1.1348	5.19324e-07	up
chr3	108092789	108101432	ENSMUSG00000009108.15;Gnat2	+	1.32691	1.70976	2.1044	4.1999	3.4027	3.3996	1.11073	1.57391	0.741457	2.24493	2.46564	1.39615	1.02795	0.992861	1.55673	-1.07854	0.000264417	down
chr2	27110380	27142491	ENSMUSG00000009216.7;Fam163b	-	3.17293	3.98683	4.73629	0.652843	0.717346	0.59968	5.73198	4.39426	4.17009	2.03336	1.28906	0.956092	6.04112	6.01296	3.98614	1.14458	0.000112479	up
chr7	142966829	142969264	ENSMUSG00000009248.6;Ascl2	-	0.769749	0.715438	4.38054	4.62346	4.47781	4.10168	3.85356	3.08337	2.88236	1.31837	1.52167	1.28034	6.9736	6.04841	5.12571	-1.77884	0.000355097	down
chr6	48569696	48572789	ENSMUSG00000009281.6;Rarres2	-	0	0	0	3.97483	5.05653	3.35619	0	0	0	0.000137	0.079029	0.150834	0	0	0	-5.8346	8.38173e-09	down
chr2	27262104	27427033	ENSMUSG00000009621.18;Vav2	-	18.7165	19.1828	23.9032	9.86014	9.97369	9.92907	25.5893	24.9467	24.8025	24.2883	18.5618	24.5963	26.6404	24.957	26.387	1.05102	6.48704e-28	up
chr8	33516738	33585582	ENSMUSG00000009628.14;Tex15	+	0.586721	0.763717	0.567434	1.70723	1.67952	1.26452	0.197986	0.262716	0.371702	8.56463	6.41572	14.3703	3.00778	4.10346	2.01592	2.50925	5.55745e-25	up
chr10	59446984	59616692	ENSMUSG00000009647.13;Mcu	-	11.3961	10.2925	16.7566	24.9631	22.3728	22.49	15.0566	17.9982	17.1989	6.74613	7.15153	4.93618	14.7598	15.5827	16.0035	-2.01944	8.4603e-39	down
chr7	31032722	31042481	ENSMUSG00000009687.14;Fxyd5	-	0.466443	0	1.18342	21.7775	28.1091	30.8934	0.063303	0.858619	0.267862	3.08438	4.10471	7.47227	0.991101	0.941702	0.419052	-2.69806	2.51607e-15	down
chr15	100575318	100599984	ENSMUSG00000009739.17;Pou6f1	-	8.12528	5.73864	9.69049	4.19902	3.59385	3.74854	19.5568	24.0064	18.1488	2.66357	2.46602	2.49841	7.34331	7.51233	7.38401	-1.08723	1.8672e-14	down
chr9	107650634	107669530	ENSMUSG00000010064.15;Slc38a3	-	2.96453	3.64726	10.0108	1.40661	1.0771	0.925905	14.8344	14.671	13.5093	3.71627	2.65932	1.86134	19.0353	19.2995	15.4927	1.29631	0.000432333	up
chr9	107399612	107529343	ENSMUSG00000010066.15;Cacna2d2	+	1.00973	1.07979	2.46565	0.842328	0.822747	0.814338	5.47859	4.83491	4.60235	0.608187	0.527572	0.212368	4.21865	3.86049	2.51326	-1.04947	0.00234152	down
chr11	61343401	61378345	ENSMUSG00000010122.14;Slc47a1	-	0.128315	0.033279	0.092286	14.1452	12.8426	12.2979	0.064835	0.163952	0.141391	1.84969	1.92743	1.75639	0.419294	0.199686	0.099095	-2.77442	4.88738e-46	down
chr3	105996957	106014646	ENSMUSG00000010136.14;Pifo	-	1.52008	2.3287	10.8134	0.186007	0.413212	0.47385	7.36434	7.7977	9.77495	2.60423	3.15889	3.1098	4.22925	6.36852	5.07477	2.82468	1.13691e-06	up
chr1	190118035	190170714	ENSMUSG00000010175.13;Prox1	-	0.911086	0.864177	1.56356	0.08877	0.115914	0.16256	5.62733	2.80538	2.90194	0.391946	0.297772	0.606907	1.96721	1.96342	2.31641	1.68991	9.90782e-06	up
chr7	47050601	47054777	ENSMUSG00000010307.7;Tmem86a	+	0.8217	0.851871	1.69311	5.24471	5.98289	5.9732	1.22879	1.54231	1.37851	1.0139	1.46126	0.754753	1.94501	1.63791	2.17049	-2.53531	2.09267e-19	down
chr1	133897199	133907999	ENSMUSG00000010311.15;Optc	-	0.069502	0	0.306744	0.194038	0.291885	0.193706	0.126579	0.482744	0.556298	0	0	0.063102	2.07523	2.30222	1.75143	-3.65099	0.00492057	down
chr11	87405065	87555823	ENSMUSG00000010342.16;Tex14	+	0.062254	0.020665	0.047275	7.41048	7.55048	7.40441	0.105349	0.016497	0.049976	1.11709	2.09794	1.11254	0.029599	0.028057	0.01218	-2.49983	3.69965e-18	down
chr11	101448407	101458698	ENSMUSG00000010358.13;Ifi35	+	1.56199	1.75819	1.72098	5.73223	6.7838	6.82531	1.99384	0.538043	1.14525	21.4861	22.5537	23.349	2.36607	2.67481	3.08451	1.60338	8.64465e-15	up
chr14	54426909	54429756	ENSMUSG00000010406.12;Mrpl52	+	124.359	106.24	117.295	205.292	202.676	211.895	111.016	127.928	122.29	77.4486	77.0675	60.9604	68.3844	80.853	88.5193	-1.5978	1.9098e-38	down
chr10	23102963	23350786	ENSMUSG00000010461.15;Eya4	-	0.497555	0.299732	0.458117	0.460866	0.61312	0.738994	0.235533	0.135205	0.283909	0.086119	0.025501	0.028483	3.81306	3.78247	2.25689	-3.29838	2.88466e-10	down
chr9	119071527	119093502	ENSMUSG00000010660.3;Plcd1	-	3.86778	3.93223	3.88504	17.806	18.2098	17.3535	2.80066	2.28165	2.604	3.19795	5.21327	5.71149	11.671	11.4073	8.7195	-2.04729	4.05486e-23	down
chr7	143501545	143503150	ENSMUSG00000010760.5;Phlda2	-	8.92356	8.79429	34.6487	114.324	107.334	107.11	32.1022	42.8818	40.0802	16.5563	22.5003	20.3114	28.9271	34.3933	39.9453	-2.62777	7.79786e-14	down
chr15	79516411	79527739	ENSMUSG00000010830.8;Kdelr3	+	0.819163	0.720939	1.16746	26.3712	31.4547	28.0953	1.72889	1.88761	1.97146	0.846924	0.508971	0.506953	7.39203	7.30052	6.15234	-5.71077	3.93559e-101	down
chr2	103073675	103092644	ENSMUSG00000010911.12;Apip	+	24.0836	25.3573	23.8658	40.48	38.0934	40.3225	22.4226	28.0987	28.4856	11.1305	12.9389	11.2409	12.5341	13.7293	15.0614	-1.90188	4.59006e-41	down
chr5	33104219	33162870	ENSMUSG00000011034.6;Slc5a1	+	0.012056	0.068865	0	2.34457	2.14425	2.34907	0.04325	0.06537	0.056158	0.895059	0.704135	1.01551	0.065416	0.116284	0.103929	-1.51757	4.26859e-08	down
chr7	19577287	19580656	ENSMUSG00000011267.8;Zfp296	+	7.13533	5.80728	5.10176	58.426	56.8386	85.8936	4.75526	4.62571	4.86957	15.5318	14.7248	15.2168	5.0879	5.06653	7.01985	-2.31093	1.08029e-33	down
chr7	45470987	45488805	ENSMUSG00000011382.8;Dhdh	-	10.4765	10.7955	19.991	4.0845	3.92735	3.66884	2.01662	2.50732	2.33231	15.8485	15.1343	12.2058	15.6183	16.7241	17.6896	1.73543	2.29454e-22	up
chr16	17797282	17808293	ENSMUSG00000012017.4;Scarf2	+	0.047981	0.178965	0.502847	7.46671	9.70242	8.42131	0.619066	0.414238	1.04036	0.309239	0.161574	0.174938	0.904808	1.13425	0.619693	-5.33571	6.43376e-31	down
chr4	134102570	134127593	ENSMUSG00000012126.16;Ubxn11	+	0.652078	0.709191	4.18731	3.74917	4.15559	5.27564	1.56597	2.31355	3.11203	0.827872	1.06415	0.793534	2.70255	1.86735	1.16322	-2.05217	7.62234e-05	down
chr18	34542313	34548273	ENSMUSG00000012282.2;Wnt8a	+	3.88265	3.50081	0.985318	1.5526	1.36895	1.47274	27.0618	5.32192	5.86433	4.99533	2.49699	6.93065	5.20151	6.51101	3.53535	1.62274	0.0370217	up
chr6	122707489	122714633	ENSMUSG00000012396.12;Nanog	+	152.918	147.6	125.158	451.041	451.218	418.267	240.096	176.284	182.991	78.7641	72.6919	63.6559	92.6834	89.4469	130.608	-2.77188	3.23708e-59	down
chr8	83900105	83941954	ENSMUSG00000013033.16;Adgrl1	+	37.8754	34.6479	58.7559	29.9655	28.8759	27.8965	52.061	48.9622	48.5316	79.7414	65.4653	70.1001	61.5049	58.1721	55.5719	1.1804	3.57186e-19	up
chr9	14541966	14645056	ENSMUSG00000013076.17;Amotl1	-	10.2001	10.8295	18.259	16.3397	16.0821	16.2806	12.0886	15.448	16.3754	7.5719	4.76533	4.96664	29.5843	27.3674	26.8593	-1.52364	5.30819e-14	down
chr8	105703651	105708210	ENSMUSG00000013155.10;Enkd1	-	26.8497	29.4466	34.391	9.22113	8.96539	10.0336	27.7003	34.5754	31.4382	37.894	38.9276	26.0072	24.7929	25.7756	27.5415	1.85741	1.89064e-38	up
chr17	56412426	56476483	ENSMUSG00000013236.17;Ptprs	-	35.1172	37.6249	58.2451	26.2734	26.3698	25.6249	71.3261	70.2222	66.9822	79.7096	41.3768	66.856	101.075	97.4424	94.7274	1.09628	3.13684e-11	up
chr1	131827493	131848865	ENSMUSG00000013275.9;Slc41a1	+	6.09912	6.538	8.62718	15.074	15.5971	13.82	8.15613	7.93176	7.57578	8.38336	7.42832	8.1407	11.7876	12.0446	14.4028	-1.06208	8.58598e-22	down
chr7	43472904	43490075	ENSMUSG00000013367.5;Iglon5	-	3.80233	4.20935	6.33819	5.24186	6.22322	5.39316	7.27506	8.70457	9.28821	2.88452	2.57151	1.88355	15.3758	15.7738	12.4291	-1.49665	5.44059e-16	down
chr2	170346991	170427845	ENSMUSG00000013523.13;Bcas1	-	1.71289	2.04388	2.07692	1.88659	1.94653	1.35081	1.13367	0.769118	0.716292	7.69974	8.59121	7.16932	1.23869	1.30055	2.15382	2.14157	2.42454e-22	up
chr9	71215789	71296243	ENSMUSG00000013584.5;Aldh1a2	+	0	0.133334	0	2.75919	3.56401	2.99586	0	0.583896	0.670923	0.539487	0.544459	0.670095	0.129673	0.140696	0.183589	-2.59886	1.27333e-06	down
chr15	36504062	36555573	ENSMUSG00000013611.14;Snx31	-	0.109338	0.149111	0.229381	0.375387	0.269007	0.414071	0	0	0	1.3453	2.83845	2.31496	0.147333	0.360728	0.331823	2.45019	2.99306e-08	up
chr19	32672563	32712298	ENSMUSG00000013662.5;Atad1	-	108.11	109.5	140.04	56.6382	56.1148	56.8641	124.302	150.013	149.545	151.222	126.128	142.028	111.597	110.775	122.138	1.17475	6.21702e-38	up
chr19	32757497	32826160	ENSMUSG00000013663.7;Pten	+	77.3169	76.2961	77.8513	38.8556	36.1325	35.1633	86.9641	112.74	114.98	100.028	70.6652	88.4937	101.151	102.644	109.831	1.03533	7.67241e-15	up
chr17	35076902	35078804	ENSMUSG00000013766.11;Ly6g6e	+	0.134787	0.150834	0.228799	3.70695	3.71916	4.62649	0.108147	0	0.313878	0.065319	0.369481	0.347719	0.267469	0.271307	0.372622	-3.8736	1.36295e-11	down
chr15	67102875	67176830	ENSMUSG00000013846.10;St3gal1	-	0.551523	0.577102	1.03834	7.8374	7.88929	8.30273	0.78418	1.26699	1.77884	0.458716	0.430641	0.298855	2.27789	1.81501	1.48427	-4.31872	4.16397e-56	down
chr8	26119368	26151790	ENSMUSG00000013878.18;Rnf170	+	6.94275	6.40821	8.57973	4.55675	4.68605	4.60355	10.2987	11.7886	9.72867	11.9889	13.7064	9.64889	11.8127	9.51234	11.5557	1.61505	2.36956e-30	up
chr16	97791467	97851850	ENSMUSG00000014039.18;Prdm15	-	6.38244	5.95455	7.81878	3.50724	3.28495	3.52992	9.70742	6.78016	6.30092	9.40118	7.58134	8.44244	9.27159	8.31667	9.56685	1.16469	9.42562e-15	up
chr11	62458460	62514417	ENSMUSG00000014245.8;Pigl	+	7.56979	7.07901	12.3897	25.8377	23.6595	22.1574	10.1456	10.9175	11.7377	10.8445	11.3308	9.15014	8.21894	8.34282	8.66681	-1.36597	1.2833e-19	down
chr10	70922832	71159700	ENSMUSG00000014329.14;Bicc1	-	1.15993	1.1646	2.09441	7.08038	7.11281	6.63646	1.15032	1.63676	1.59723	0.898186	0.594118	0.641246	4.74985	4.77323	2.98168	-3.38534	3.07338e-45	down
chr2	128698956	128802894	ENSMUSG00000014361.5;Mertk	+	3.28101	3.47494	6.27632	1.93244	1.93452	1.70553	4.33964	5.7862	5.86356	5.04567	3.6108	4.25524	9.41581	8.7146	6.91306	1.08117	6.55413e-07	up
chr3	107741048	107760469	ENSMUSG00000014599.10;Csf1	-	0.515557	0.604605	0.253833	83.1344	93.8957	83.5572	0.532345	1.01046	1.02059	0.248012	0.279883	0.255714	4.26928	4.09003	5.32881	-8.36217	9.2342e-198	down
chr1	93015464	93101951	ENSMUSG00000014602.15;Kif1a	-	64.1892	63.3424	93.8477	7.98152	8.72965	8.56636	41.9895	54.1615	52.833	27.3058	17.6856	27.246	129.821	113.896	128.561	1.27908	3.07139e-15	up
chr17	15367354	15376872	ENSMUSG00000014773.13;Dll1	-	1.20671	1.23996	1.11309	5.70934	5.58797	6.02473	2.44532	1.76294	1.50419	25.0871	14.5939	35.7908	5.86597	5.91425	3.34618	1.99254	2.3068e-11	up
chr8	105348843	105369881	ENSMUSG00000014786.8;Slc9a5	+	4.67606	3.71894	9.05397	1.01118	0.905722	0.970889	9.08661	5.82224	5.82622	8.26055	7.00918	4.07777	10.2965	9.33671	10.7971	2.68941	5.72584e-19	up
chr8	105305601	105310760	ENSMUSG00000014791.10;Elmo3	+	2.72724	2.7547	4.99844	0.594802	0.492469	0.753671	3.70486	4.25906	5.18412	2.45783	2.13015	0.99411	8.48994	6.84302	6.16337	1.4872	1.55948e-06	up
chr8	105467493	105471526	ENSMUSG00000014846.12;Tppp3	-	4.31236	6.03348	10.1294	17.851	17.4597	15.8764	18.0624	13.7673	13.2839	3.89045	5.30724	4.16892	7.26665	8.19116	6.36444	-2.06929	1.95741e-15	down
chr8	66860217	66890564	ENSMUSG00000014907.10;Naf1	+	118.75	113.511	104.683	60.7854	57.237	59.4903	122.353	104.062	104.269	155.273	131.308	136.831	98.6628	97.5213	107.547	1.26679	2.88611e-33	up
chr5	32611171	32687057	ENSMUSG00000014932.15;Yes1	+	22.1181	20.9567	32.0435	47.5679	44.142	42.0155	28.0284	32.2001	31.6722	20.8962	14.8032	16.6741	36.8783	36.3493	35.8481	-1.45045	1.76671e-36	down
chr8	122578242	122611463	ENSMUSG00000015027.11;Galns	-	4.64988	4.78909	5.7994	5.36017	5.47785	5.22435	6.22348	7.35817	6.74801	2.26689	2.29587	2.04733	7.24368	7.3419	7.83757	-1.36197	1.48948e-22	down
chr6	88193891	88207032	ENSMUSG00000015053.14;Gata2	+	0.090448	0.096471	0.001014	2.65366	2.62941	2.61311	0.071977	0.080794	0.056308	0.231241	0.289067	0.342525	0.40881	0.239294	0.202141	-3.27913	3.40811e-19	down
chr2	25399351	25409494	ENSMUSG00000015094.16;Npdc1	+	19.8361	20.2906	28.6743	30.3061	34.1579	30.9308	30.123	25.8131	24.3099	13.5284	11.0469	8.30253	31.9195	32.9387	30.1904	-1.71412	1.48641e-29	down
chr7	66226912	66388350	ENSMUSG00000015133.17;Lrrk1	-	1.62681	1.39721	1.61474	5.16688	5.58898	5.19114	0.951106	1.16544	1.07956	1.03172	0.475985	0.686865	3.72863	3.51853	2.79399	-3.08804	1.12047e-57	down
chr12	80167547	80260371	ENSMUSG00000015143.15;Actn1	-	87.7214	87.6065	130.086	315.303	347.124	345.838	112.218	96.6697	97.5637	111.128	103.08	97.429	169.357	162.254	174.772	-1.89274	4.92572e-63	down
chr10	7119063	7212237	ENSMUSG00000015202.13;Cnksr3	-	31.5563	30.0164	30.3127	8.7122	8.53933	8.67558	34.6211	37.7851	36.2499	32.613	30.9793	34.3371	34.2351	34.8231	34.4217	1.80962	1.01747e-109	up
chr4	53030787	53159895	ENSMUSG00000015243.4;Abca1	-	0.133031	0.149099	0.357117	4.97594	5.36446	4.91738	0.055891	0.115129	0.136188	0.706647	0.765393	1.09815	2.07035	1.68887	0.916413	-2.75783	2.16216e-17	down
chr10	80930073	80932204	ENSMUSG00000015312.9;Gadd45b	+	3.06571	2.92589	5.95712	17.3349	20.333	19.2833	2.29166	1.15108	1.189	4.55455	5.29106	2.45066	47.5227	46.6347	55.5221	-2.38287	6.47796e-16	down
chr9	95637601	95698096	ENSMUSG00000015354.8;Pcolce2	+	6.8472	6.75887	3.77458	13.3389	13.3871	13.2272	3.7626	3.19983	2.9401	5.01905	6.40289	5.40272	4.09962	5.17952	5.2671	-1.39903	1.80057e-09	down
chr15	88982909	89055152	ENSMUSG00000015365.15;Mov10l1	+	0	0	0	6.95458	6.68142	7.4725	0	0	0	4.72585	3.44823	3.11868	0	0	0	-1.07387	1.66223e-07	down
chr15	89182213	89196496	ENSMUSG00000015377.10;Dennd6b	-	5.84248	5.39032	6.29653	0.644372	0.388898	0.47324	9.10253	7.34191	6.24377	9.43146	6.57311	5.79741	6.55067	6.05661	6.61316	3.6337	1.54659e-68	up
chr17	34597862	34600936	ENSMUSG00000015452.14;Ager	+	1.2503	1.11431	1.05094	0.123203	0.085746	0	2.70383	2.45527	2.05039	0.347406	0.528627	1.05184	2.93564	2.62961	3.32411	3.22375	2.69804e-09	up
chr17	34564268	34588503	ENSMUSG00000015468.14;Notch4	+	1.29713	0.924339	1.33975	4.74753	4.55285	4.1092	1.63756	1.12906	0.763353	0.387549	0.464307	0.5703	0.757942	1.05412	1.22566	-3.88077	4.72505e-62	down
chr8	68880491	68907448	ENSMUSG00000015568.16;Lpl	+	14.7911	15.2007	20.7737	3.25333	2.92463	3.17907	10.5818	10.3034	11.3309	15.7838	13.2366	9.96514	15.3977	15.6149	17.1816	1.872	7.31306e-38	up
chr2	9857078	9890034	ENSMUSG00000015619.10;Gata3	-	0.078357	0.061762	0.549603	0.825247	0.917606	0.897063	0.283385	0.424634	0.54675	0.082673	0.05248	0.055248	10.2831	9.78942	3.25699	-3.96777	6.74361e-08	down
chr5	5736317	5749326	ENSMUSG00000015652.9;Steap1	-	7.99583	10.2237	4.73455	36.1086	34.8097	32.9042	7.65435	13.6717	15.2856	8.51843	10.0992	5.9866	10.7841	8.76104	15.3229	-2.25479	1.43436e-13	down
chr5	5664829	5694578	ENSMUSG00000015653.13;Steap2	-	6.93431	6.4298	5.4832	25.3604	27.5437	23.7469	4.71994	7.83934	6.46556	7.39607	5.26599	3.66335	7.09502	7.77544	11.0699	-2.26478	1.45717e-29	down
chr6	137477245	137654876	ENSMUSG00000015766.14;Eps8	-	9.79295	9.6004	13.2263	25.5999	23.3689	20.6194	14.2475	12.6207	15.2966	15.1175	9.8655	7.80622	13.5216	13.7214	14.6426	-1.09921	2.6463e-10	down
chr1	167598384	167639623	ENSMUSG00000015843.10;Rxrg	+	4.22991	4.26403	3.52269	1.14797	0.815201	0.908358	8.09664	9.67303	9.57639	3.55113	3.31776	5.60256	3.82219	3.82283	2.51118	1.98432	1.10653e-14	up
chr2	27676440	27762957	ENSMUSG00000015846.14;Rxra	+	11.7173	10.6845	9.98988	22.3757	21.8202	19.5117	18.7332	17.2197	16.702	9.55366	6.14257	6.77169	18.9054	18.5463	14.6046	-1.6913	3.39416e-30	down
chr3	95676201	95687917	ENSMUSG00000015850.11;Adamtsl4	-	0	0.037306	0.067337	2.97815	3.55467	3.13645	0.015861	0	0	0.504793	0.725602	0.610346	0.525909	0.675661	0.473642	-2.41157	1.24882e-22	down
chr5	45529705	45639614	ENSMUSG00000015879.8;Fam184b	-	0.886207	0.482698	1.38955	0.561608	0.538996	0.609694	0.975341	0.258402	0.511469	2.13713	1.83311	1.87612	2.19119	2.36478	1.06689	1.66929	3.56535e-05	up
chr2	143915320	143943324	ENSMUSG00000015932.8;Dstn	+	421.399	422.538	442.694	862.184	875.789	895.983	319.298	367.114	364.799	365.717	421.494	366.041	583.744	595.45	670.903	-1.33865	2.35209e-47	down
chr13	56073619	56136361	ENSMUSG00000015937.15;H2afy	-	32.3244	32.5838	49.1206	90.887	89.1751	85.0968	81.9401	70.7324	73.105	29.7114	23.7989	15.5119	112.922	114.858	104.954	-2.0719	8.16034e-35	down
chr7	98835112	98855195	ENSMUSG00000015957.12;Wnt11	+	2.00529	1.09649	0.269007	2.92194	4.23687	3.23978	6.89722	4.04816	3.54621	0.059428	0.07766	0.144439	3.52115	3.40054	4.36719	-4.45293	7.80795e-14	down
chr15	85898929	86033777	ENSMUSG00000016028.10;Celsr1	-	4.08708	4.21795	9.75068	5.94264	5.79428	5.88817	6.03296	9.53262	10.0368	2.89225	2.46795	3.06334	10.783	10.4121	7.43044	-1.27712	8.39051e-07	down
chr1	193346346	193370298	ENSMUSG00000016179.11;Camk1g	-	1.64098	1.96586	3.26493	0.094459	0.036057	0.075382	7.7439	7.77376	8.2454	0.515272	0.283524	0.354028	5.62799	5.22576	5.26059	2.32331	4.87931e-06	up
chr1	192891233	193035775	ENSMUSG00000016200.14;Syt14	-	6.48331	6.63066	6.55613	2.69011	2.65071	1.96797	6.93676	8.24558	8.34741	6.36784	4.9636	7.91877	8.67672	9.04406	9.58674	1.23556	3.35642e-13	up
chr17	37270220	37274484	ENSMUSG00000016206.6;H2-M3	+	0.914697	0.586055	1.05193	1.1891	1.32621	0.610286	0.254285	0.388304	0.288713	3.44649	4.41545	3.48775	1.17953	1.1284	1.75826	1.80235	2.0117e-07	up
chr1	192844488	192855756	ENSMUSG00000016262.14;Sertad4	-	32.1177	33.6916	24.757	6.05836	6.74481	6.49196	37.0883	41.2602	43.1346	22.597	16.0001	29.0822	37.59	39.1982	39.1314	1.68156	7.29307e-18	up
chr2	105126529	105173616	ENSMUSG00000016458.14;Wt1	+	0.271331	0.156222	0.291955	5.79697	4.23198	4.39489	0	0.116363	0	42.4063	63.737	89.5197	6.93144	5.26606	2.03868	3.77924	5.01758e-32	up
chr1	194938819	194961279	ENSMUSG00000016494.9;Cd34	+	0.760205	0.790057	0.787997	3.49609	2.97071	2.75172	0.052885	0.02513	0	11.0624	8.29478	9.82078	0.453332	0.537711	0.120319	1.47018	5.8518e-14	up
chr19	29348599	29367390	ENSMUSG00000016495.12;Plgrkt	-	11.0016	10.734	12.7108	17.8348	18.6702	20.3003	14.3722	10.0742	11.3673	6.38294	7.83226	6.59307	18.2131	16.5858	18.246	-1.40895	9.17895e-20	down
chr1	131053700	131097826	ENSMUSG00000016528.10;Mapkapk2	-	18.1605	17.8473	21.565	42.0326	45.743	42.145	20.0391	28.0917	27.0454	23.4969	21.2386	20.5745	42.0986	41.707	47.26	-1.12372	3.21667e-22	down
chr1	131019845	131024974	ENSMUSG00000016529.5;Il10	+	0.159588	0.384243	0.259494	0	0.048188	0	0	0	0	5.34279	5.17612	5.47082	0	0	0.186699	7.03998	2.0038e-20	up
chr15	84785381	84856049	ENSMUSG00000016624.15;Phf21b	-	6.88627	7.01566	7.34188	0.646831	1.01682	0.656217	10.9396	8.01844	9.92659	7.93178	5.25566	4.34102	9.63963	7.25091	8.00382	2.87589	3.74987e-38	up
chr7	107166990	107198102	ENSMUSG00000016626.10;Nlrp14	+	0.045471	0.059048	0.091607	1.13973	0.980731	0.929412	0.075491	0	0	2.63352	2.68372	2.05109	0.049613	0	0	1.10056	9.66786e-05	up
chr11	118132019	118248592	ENSMUSG00000017132.17;Cyth1	-	2.40872	2.81716	3.13343	3.73983	3.63275	3.76928	3.4007	3.4777	2.9313	1.94796	1.72086	1.4612	4.59196	4.37422	4.09851	-1.06842	2.69935e-12	down
chr2	51130438	51149111	ENSMUSG00000017144.8;Rnd3	-	34.9892	35.8798	28.5786	25.7472	26.9549	23.7035	32.0351	47.2632	45.5205	59.7403	54.7501	56.3808	74.7936	74.0896	84.9447	1.01356	1.26374e-10	up
chr2	164745983	164768607	ENSMUSG00000017299.13;Dnttip1	+	32.2252	33.0383	33.8231	25.4678	25.2769	25.0105	36.4365	33.4985	31.4577	15.0539	14.09	13.6019	36.1638	33.5875	34.7556	-1.01751	4.50395e-26	down
chr11	98036623	98053462	ENSMUSG00000017400.10;Stac2	-	0.893685	1.02981	1.55536	6.35757	6.52231	5.87167	0.831035	0.727045	0.944321	3.12935	3.20489	2.78868	2.25032	2.31756	2.45332	-1.16582	1.62917e-13	down
chr11	78166106	78176675	ENSMUSG00000017405.14;Nek8	-	5.46579	6.09961	5.67014	2.99777	3.10053	2.92509	9.47768	7.18785	7.85746	12.0963	8.97146	8.88016	6.54836	6.8144	7.77462	1.5382	2.32794e-31	up
chr11	118301069	118355740	ENSMUSG00000017466.9;Timp2	-	2.4209	2.52632	3.63442	153.112	177.295	164.83	2.89165	4.17243	3.51326	1.61405	0.934616	0.756786	7.74417	7.08324	5.89721	-7.31636	2.58391e-275	down
chr11	99041244	99054392	ENSMUSG00000017493.12;Igfbp4	+	4.12352	4.53581	5.33571	6.46664	7.32398	6.23163	3.49302	7.52321	7.15897	15.8871	17.8546	13.2557	5.51501	5.72842	6.25172	1.07905	1.11785e-06	up
chr11	99065678	99089306	ENSMUSG00000017607.9;Tns4	-	0.214499	0.11792	0.258517	0.302207	0.234528	0.440695	0.122028	0.020949	0	1.56604	2.05579	2.43719	0.294444	0.268019	0.196106	2.68455	1.04904e-13	up
chr11	79591212	79698023	ENSMUSG00000017639.13;Rab11fip4	+	20.3563	20.8903	44.2633	13.5064	13.8317	12.2338	24.8645	23.1726	22.6271	56.5834	45.8274	57.8125	44.6545	41.0162	37.9696	2.12306	3.49043e-25	up
chr2	163726584	163750239	ENSMUSG00000017697.3;Ada	-	7.93599	7.30335	5.65767	15.7192	15.5988	14.7937	9.7909	5.38679	5.79803	7.62537	8.00865	4.99894	4.75051	4.29216	5.43444	-1.25237	8.0101e-07	down
chr2	163623272	163645131	ENSMUSG00000017707.9;Serinc3	-	36.3864	35.5518	60.8502	89.1656	98.376	91.5163	58.0855	81.1535	81.5089	40.0338	35.0046	34.1141	72.2584	72.4099	69.4738	-1.51094	5.56043e-21	down
chr2	164562413	164568510	ENSMUSG00000017723.11;Wfdc2	+	44.4842	44.4078	49.9284	19.76	18.2981	18.022	27.8169	25.1312	24.2046	11.0803	5.56317	3.5226	32.9376	31.4641	37.3206	-1.53532	6.60186e-09	down
chr11	101769742	101785371	ENSMUSG00000017724.14;Etv4	-	65.1899	60.5182	72.0323	132.048	135.364	128.123	66.3426	71.9842	66.198	77.6633	67.9379	39.49	38.9551	38.3065	42.9007	-1.15715	4.6774e-10	down
chr2	164940780	164955850	ENSMUSG00000017737.2;Mmp9	+	0.301573	0.238677	0.174041	8.12618	9.04251	9.1026	0.080853	0.195293	0.211877	0.470771	0.476928	0.339329	0.1878	0.195573	0.33438	-4.61239	9.6549e-69	down
chr11	100766032	100770957	ENSMUSG00000017747.13;Ghdc	-	6.07101	5.46784	5.83211	11.1661	12.2322	10.9698	7.55061	5.363	5.79812	5.30049	6.3146	5.28363	5.94366	5.77243	9.49534	-1.15479	8.04346e-09	down
chr2	164832873	164841032	ENSMUSG00000017760.16;Ctsa	+	18.6136	18.4001	27.6493	44.6279	53.8881	54.2342	19.3164	25.0834	24.2723	19.6506	21.9052	17.5117	30.2864	30.0075	23.5937	-1.34036	2.40161e-19	down
chr2	164822686	164826871	ENSMUSG00000017764.2;Zswim1	+	16.0006	15.5372	17.4424	43.8982	43.0997	41.1747	18.1468	19.9053	18.1724	21.4078	24.0565	18.9636	19.1135	17.1892	20.0503	-1.13459	8.28056e-30	down
chr11	75650504	75673910	ENSMUSG00000017774.19;Myo1c	+	21.1134	20.3522	32.3502	80.1386	88.4222	85.6134	19.5708	18.0939	18.2192	37.7114	36.7295	39.3598	45.0685	46.7975	50.764	-1.31236	4.01199e-29	down
chr2	163336242	163397993	ENSMUSG00000017817.11;Jph2	-	0	0	0.029883	5.88574	7.5316	7.03635	0.029098	0	0	0.430256	0.355373	0.355667	0.095815	0.135694	0.217683	-4.34679	5.74694e-63	down
chr2	163017354	163046141	ENSMUSG00000017858.12;Ift52	+	24.5333	23.7155	29.561	44.7698	42.6339	41.2833	30.7973	29.0799	28.604	19.3768	24.786	19.3329	21.3006	20.9752	20.2102	-1.16316	4.96322e-24	down
chr2	163054687	163084688	ENSMUSG00000017861.11;Mybl2	+	45.1595	46.0097	54.9278	306.053	295.91	287.097	50.3287	47.5496	47.4453	127.429	148.864	141.434	50.9865	49.981	51.7556	-1.20311	1.3912e-41	down
chr2	167298444	167349183	ENSMUSG00000017929.13;B4galt5	-	11.4264	10.823	8.75721	29.6102	29.1594	30.0064	15.311	12.9842	13.132	17.9494	14.6415	13.414	11.5442	11.1622	11.9662	-1.10024	7.52847e-14	down
chr2	163438476	163455324	ENSMUSG00000017943.15;Gdap1l1	+	7.09	8.74468	10.3672	2.36078	1.78993	1.38857	5.26107	5.93015	7.24775	6.01145	7.36791	7.88627	10.7967	8.18529	7.27189	1.71147	8.79822e-21	up
chr6	23262773	23839421	ENSMUSG00000017978.18;Cadps2	-	1.41318	1.34313	3.13466	0.280342	0.193884	0.363405	3.74495	7.22951	6.83036	0.065276	0.084411	0.078065	10.3857	10.7647	6.43136	-1.42116	0.00339864	down
chr13	23684199	23692908	ENSMUSG00000018102.5;Hist1h2bc	+	2.47896	2.8207	2.22478	32.7621	35.9152	35.8447	3.44387	3.58612	2.92057	3.39069	2.97137	2.96941	4.97217	3.03145	3.70306	-3.90234	1.24617e-86	down
chr15	78755882	78773475	ENSMUSG00000018169.12;Mfng	-	2.52713	2.7609	3.50192	5.91336	4.85977	5.03402	3.18455	3.0904	2.55157	15.7831	15.2802	12.0222	5.18808	4.90815	4.82287	1.30799	3.94116e-18	up
chr11	63128982	63159547	ENSMUSG00000018217.12;Pmp22	+	0.329419	0.541435	0.269548	11.5441	15.7545	14.4428	0.594803	0.857322	0.951789	0.790692	0.808147	0.9571	2.59226	2.73371	2.70411	-4.13567	1.25765e-60	down
chr11	54902453	54910377	ENSMUSG00000018339.11;Gpx3	+	17.5624	15.897	14.2333	39.5471	38.6274	40.0645	0.314477	0.09141	0	22.8953	20.1151	15.3841	11.4726	11.3898	16.676	-1.16558	4.57864e-10	down
chr11	54979108	55033445	ENSMUSG00000018340.13;Anxa6	-	22.6613	21.8337	35.0436	169.965	182.575	179.417	20.3515	19.5182	18.9609	18.624	26.5262	19.9463	48.0348	48.8392	64.5532	-3.15178	7.58216e-73	down
chr11	53519257	53549565	ENSMUSG00000018398.18;Sept8	+	11.0327	10.6547	16.9444	19.9084	21.9085	18.6619	27.3975	30.1578	28.9815	12.2883	7.97557	8.46575	27.7079	27.4659	30.1655	-1.22534	9.79318e-15	down
chr11	84813061	84819515	ENSMUSG00000018405.7;Mrm1	-	4.3393	4.49779	6.157	3.40963	4.81382	4.01009	5.083	4.35185	3.54238	8.12183	10.7633	7.39704	5.68964	6.12701	6.24837	1.04413	3.70566e-07	up
chr11	104231390	104332090	ENSMUSG00000018411.17;Mapt	+	0.046498	0.113146	0.103205	12.7786	12.1783	11.2872	0.051458	0	0	0.230667	0.244935	0.196542	0.040785	0.059707	0.095352	-5.67753	1.18724e-97	down
chr11	86936425	86993707	ENSMUSG00000018427.7;Ypel2	-	0.12156	0.137402	1.15489	2.47364	2.48375	2.46415	0.367133	1.07259	0.987126	1.22893	0.850797	0.591155	8.77476	8.34039	3.56199	-1.65178	0.0386964	down
chr11	71031941	71033513	ENSMUSG00000018451.6;6330403K07Rik	-	2.26295	2.71085	3.75403	1.22021	0.854733	1.0718	3.82344	4.10832	3.90433	2.55746	1.8691	2.75755	7.11079	6.57308	4.16941	1.08495	0.000373662	up
chr11	69343273	69369406	ENSMUSG00000018474.17;Chd3	-	14.3397	15.1097	30.8007	10.8216	13.7593	12.7655	24.8602	35.3081	33.3722	8.72891	6.93161	6.72234	43.5214	46.5983	37.7211	-1.02956	1.37098e-05	down
chr11	62248984	62266453	ENSMUSG00000018500.2;Adora2b	+	1.33424	1.73598	1.82969	7.01275	6.89069	7.23755	1.35194	2.46161	1.99674	3.37873	2.60863	2.48942	2.67044	1.6859	1.80172	-1.43274	9.44474e-11	down
chr11	62574486	62600515	ENSMUSG00000018507.16;Trpv2	+	0.442299	0.46556	0.130646	4.89063	4.95691	6.25602	0.074584	0.131108	0.079215	3.11705	2.45481	1.2821	0.228856	0.095557	0.716794	-1.16781	0.00459961	down
chr11	69935796	69941605	ENSMUSG00000018554.13;Ybx2	+	16.3119	13.6778	25.0117	2.9442	2.48185	2.06012	12.1342	12.4533	14.5002	13.0542	12.7642	9.32879	21.3965	21.0402	22.3611	2.20688	1.69467e-24	up
chr11	69991143	69994951	ENSMUSG00000018567.14;Gabarap	+	78.0408	69.4784	87.3764	122.373	143.76	134.576	82.1056	86.3123	67.768	41.0383	45.8195	45.909	118.007	120.095	96.6685	-1.56863	9.31059e-46	down
chr11	69964779	69967885	ENSMUSG00000018569.12;Cldn7	+	150.747	149.312	121.971	6.02086	4.92167	5.08561	90.6989	74.6689	74.894	35.615	37.6023	24.1527	119.868	117.191	125.313	2.49567	5.65992e-44	up
chr11	69897352	69900987	ENSMUSG00000018570.17;2810408A11Rik	-	10.3614	10.7104	20.9615	2.41336	1.36801	2.2211	11.0333	14.5501	14.2568	6.11913	6.7497	5.20793	14.9397	13.6562	13.434	1.56941	3.06101e-10	up
chr11	70010183	70015411	ENSMUSG00000018574.14;Acadvl	-	11.1221	10.5098	12.9346	25.4866	31.2144	26.3076	14.7323	14.0296	12.5121	11.4736	14.9248	15.0012	17.0928	13.782	19.3353	-1.08601	1.28727e-14	down
chr11	55394500	55423183	ENSMUSG00000018593.13;Sparc	-	144.856	146.742	112.593	534.686	650.524	575.198	110.477	146.145	148.949	77.9747	90.8237	81.2401	410.598	413.352	419.972	-2.9743	3.36934e-81	down
chr5	119670669	119684724	ENSMUSG00000018604.18;Tbx3	+	0	0	0.048587	79.0944	80.5908	73.4815	0	0.025176	0	0.30604	0.240139	0.602886	1.68206	2.04799	0.559424	-7.85161	5.45852e-27	down
chr11	84048041	84069261	ENSMUSG00000018648.15;Dusp14	-	5.56026	5.23074	6.74549	17.0948	16.5608	15.5925	4.01254	6.41001	6.02224	8.03783	7.22798	5.97902	11.7478	11.2705	15.1536	-1.23714	1.39639e-13	down
chr11	11685003	11772926	ENSMUSG00000018654.17;Ikzf1	+	1.16788	1.0335	6.64851	0.481889	0.263451	0.269036	6.38685	5.00152	4.54353	0.184539	0.117537	0.082639	2.88636	1.97426	2.97174	-1.20217	0.0490441	down
chr11	96849870	96861203	ENSMUSG00000018672.15;Copz2	+	2.11733	1.79176	6.74912	17.6798	22.51	20.2471	3.33529	4.42723	4.04614	2.61492	5.23519	3.00084	3.62964	5.52196	6.51165	-2.60342	1.82507e-11	down
chr11	113698172	113710017	ENSMUSG00000018727.19;Cpsf4l	-	0.223356	0.19691	0.144269	21.3811	21.1598	21.3936	0.251828	0	0.307022	3.05113	2.60428	1.68801	0.606818	0.323657	0.070958	-3.10533	6.49907e-39	down
chr11	69765912	69784023	ENSMUSG00000018750.14;Zbtb4	+	0.39032	0.413915	1.21487	3.56254	4.6329	3.78571	1.14538	1.10495	1.27828	0.355007	0.148364	0.281874	2.09414	2.61789	1.31029	-4.05707	1.75597e-46	down
chr11	69664213	69666153	ENSMUSG00000018774.13;Cd68	-	4.05484	3.97548	4.68373	20.4829	21.1515	19.5117	9.77026	3.51927	4.67131	9.00808	6.75747	5.86231	6.31892	6.18718	6.92069	-1.63343	2.52644e-07	down
chr11	110269369	110337716	ENSMUSG00000018800.14;Abca5	-	0.64556	0.440806	0.803024	2.14898	2.12852	2.14894	0.721877	0.784896	0.65538	0.743976	0.571471	0.737872	1.12652	1.29368	1.39507	-1.7303	8.59286e-22	down
chr7	142460809	142494867	ENSMUSG00000018819.10;Lsp1	+	0.226825	0.241114	0.50107	8.03463	9.98039	9.89392	0.205163	0.107924	0.316804	0.578157	0.502252	0.041743	1.4317	1.58216	1.40904	-5.14099	2.88033e-38	down
chr19	42123273	42129059	ENSMUSG00000018821.3;Avpi1	-	23.74	22.0462	21.9233	99.689	99.087	101.522	20.2594	29.2281	26.9116	24.9337	27.5901	23.0378	25.3243	21.9292	33.4892	-2.13698	9.81722e-39	down
chr16	14194535	14291372	ENSMUSG00000018830.10;Myh11	-	0.048948	0.040402	0.070454	1.23133	2.13617	2.73004	0	0.021694	0	0.237702	0.155984	0.259343	0.073259	0.064911	0.056237	-3.3392	1.02093e-17	down
chr11	82876434	82890614	ENSMUSG00000018841.17;Rad51d	-	13.9106	17.0773	17.2157	11.7834	10.5947	7.44268	26.0124	14.8642	15.0852	29.6948	24.7351	16.1755	21.0611	19.2661	20.529	1.20349	1.13536e-25	up
chr11	82910550	82943403	ENSMUSG00000018845.14;Unc45b	+	0.501821	0.753217	0.951729	0.482916	0.643662	0.451586	6.13819	8.01508	8.88835	2.05712	1.08838	1.74026	6.68464	7.42777	8.17407	1.3851	2.47898e-09	up
chr11	53770014	53778374	ENSMUSG00000018899.16;Irf1	+	24.6057	23.8208	22.7949	15.344	16.4372	15.9814	26.852	19.5836	19.1266	99.02	109.084	84.7961	39.4327	41.8387	63.5816	2.50176	1.7407e-42	up
chr11	54100095	54131665	ENSMUSG00000018906.14;P4ha2	+	5.67237	5.59837	12.1165	15.59	17.2724	16.6993	13.5314	6.70397	6.1478	9.61923	7.35784	6.08936	17.5486	19.2797	16.5328	-1.25861	3.80778e-05	down
chr7	99535466	99606771	ENSMUSG00000018909.15;Arrb1	+	16.2294	18.4546	30.2757	5.80234	6.25747	6.48513	20.8129	20.3042	17.8093	41.2769	26.0812	37.0379	41.0003	39.7844	40.9702	2.32895	2.73702e-54	up
chr11	70344152	70352031	ENSMUSG00000018924.6;Alox15	-	10.2548	8.38274	7.52109	1.34013	1.11162	1.59645	29.5586	14.6732	14.6765	8.60594	3.66434	6.67036	14.5784	13.9558	15.5623	2.08732	6.4505e-11	up
chr11	60932033	60952811	ENSMUSG00000018932.9;Map2k3	+	28.1911	29.6885	28.1823	60.0667	60.0854	56.6583	30.1896	29.3993	30.139	30.4987	32.0577	28.8817	25.7955	25.401	24.6282	-1.12669	4.38747e-39	down
chr4	147909753	147936767	ENSMUSG00000019055.15;Plod1	-	7.28641	7.45944	11.878	23.415	25.5647	25.4333	11.1996	15.6921	14.9928	8.37996	8.00005	5.86395	15.2212	15.8825	16.7693	-1.89188	7.11077e-30	down
chr11	61207537	61218421	ENSMUSG00000019102.10;Aldh3a1	+	0	0.03241	0	2.47447	2.51202	2.51135	0	0	0	1.42521	1.28634	0.486785	0	0.099362	0.039844	-1.29325	0.00973671	down
chr6	54501173	54566489	ENSMUSG00000019124.10;Scrn1	-	0.845278	1.01262	4.269	6.08763	5.99885	6.61292	1.20172	2.35595	2.60444	2.25016	1.78134	1.15942	3.40311	3.31335	3.41898	-2.01589	2.21623e-06	down
chr8	70594373	70597290	ENSMUSG00000019139.10;Isyna1	+	268.779	273.141	209.246	95.9971	91.703	97.4674	180.935	152.894	153.892	395.985	461.208	380.119	162.112	150.204	169.112	1.98318	8.43646e-40	up
chr7	16452779	16455494	ENSMUSG00000019158.9;Tmem160	+	25.7897	23.347	28.7445	67.9759	64.6434	66.8683	20.2587	26.1861	25.2026	30.8581	37.1737	27.1772	21.3661	21.3535	20.5845	-1.23482	3.22178e-20	down
chr2	152669461	152708670	ENSMUSG00000019188.16;H13	+	20.5885	17.6265	14.3534	53.9307	60.974	60.9169	41.2192	35.0093	34.427	16.4433	16.5841	17.1731	17.7657	17.7451	19.1326	-1.67402	6.35259e-40	down
chr7	31116524	31127003	ENSMUSG00000019194.15;Scn1b	-	1.05104	1.28614	1.79286	15.4411	17.7763	18.644	2.18782	0.784755	0.641288	4.11958	4.12045	2.67988	4.37301	3.51623	4.33994	-2.4659	6.72906e-15	down
chr12	85135249	85151264	ENSMUSG00000019235.9;Rps6kl1	-	2.66583	3.08831	1.08575	2.88563	2.79127	2.47906	0.111772	0.124114	0.027495	10.1306	13.459	7.45916	0.650612	0.871527	1.4853	1.85967	2.69676e-06	up
chr12	35497974	35535038	ENSMUSG00000019256.17;Ahr	-	6.24705	6.123	6.34165	3.82799	3.62021	3.35686	6.86398	8.43431	8.69184	8.22241	6.13474	10.5903	19.1857	18.931	25.0452	1.03897	5.75713e-08	up
chr3	95006590	95015448	ENSMUSG00000019338.13;Zfp687	-	40.0015	39.6405	52.4277	18.0813	16.9759	16.1365	57.8413	64.0238	67.2942	43.4346	35.8527	40.8927	54.2111	53.2702	50.8341	1.18667	5.94834e-51	up
chr11	4031462	4048024	ENSMUSG00000019368.13;Sec14l4	+	0.838399	0.839997	2.18776	0.713146	0.575466	1.17073	1.94398	2.24146	3.34706	3.57809	2.49658	3.10263	3.64377	3.39066	1.13354	1.92561	3.96522e-07	up
chr11	69846376	69852058	ENSMUSG00000019461.12;Plscr3	+	13.1843	11.8146	12.9581	22.1439	23.033	23.5902	14.5984	11.2009	12.2092	13.9534	17.7257	12.0528	21.1071	22.4372	18.7604	-1.03488	7.98969e-14	down
chr10	127182525	127190083	ENSMUSG00000019467.15;Arhgef25	-	26.8827	25.8474	44.5232	19.026	19.9637	19.8601	32.2705	36.853	36.6893	42.5789	45.4847	41.2812	51.5599	50.5107	48.0914	1.06981	4.38398e-13	up
chr3	20122084	20155317	ENSMUSG00000019528.18;Gyg	-	16.2407	16.81	23.5979	17.0671	19.536	19.2776	20.601	16.0502	15.7497	8.5036	7.74789	5.74425	23.3986	22.9906	22.47	-1.52069	3.27014e-23	down
chr7	45082913	45092221	ENSMUSG00000019539.11;Rcn3	-	24.8456	27.1609	49.2745	82.7694	93.1749	82.0782	41.6986	44.2492	43.3101	19.2653	20.8786	16.3221	49.9479	45.937	58.362	-2.28235	5.73125e-36	down
chr10	79927043	79955018	ENSMUSG00000019564.12;Arid3a	+	6.84915	6.44935	12.1935	6.05019	6.00897	5.79752	16.222	15.1731	15.1615	3.78388	2.40521	2.25121	24.5889	23.9893	22.8459	-1.19308	1.61861e-09	down
chr6	5483351	5496309	ENSMUSG00000019577.6;Pdk4	-	0.31436	0.295759	0.495277	4.28167	4.08962	3.71952	0.250484	0.119719	0.161552	1.10517	0.86542	1.09959	1.17052	1.2314	1.54026	-2.11142	3.2627e-23	down
chr18	47235598	47368870	ENSMUSG00000019647.16;Sema6a	-	50.8306	50.1244	65.7082	1.14472	1.2204	1.55816	78.8421	106.318	103.146	29.2062	18.2718	28.6674	95.4936	90.1564	85.1722	4.05198	1.33388e-114	up
chr6	38533502	38539449	ENSMUSG00000019689.4;Fmc1	+	26.7194	23.7244	26.8365	41.8182	42.7144	42.0908	21.6399	33.0352	30.0004	17.9462	24.6003	17.2476	22.1413	26.7525	22.0262	-1.27048	1.97695e-10	down
chr12	72073428	72085439	ENSMUSG00000019718.8;L3hypdh	-	0.591632	0.784275	2.13312	4.42691	5.28141	4.29756	2.02214	1.03502	0.596754	0.549905	1.46531	0.510068	1.57056	1.36726	2.63195	-2.65387	1.96457e-17	down
chr7	3665790	3677553	ENSMUSG00000019734.16;Tmc4	-	8.65036	7.8918	17.1705	1.38748	1.60454	1.61715	14.9631	14.2161	12.2815	5.48089	4.88109	4.20434	17.6208	17.9232	14.9437	1.56411	6.27133e-11	up
chr10	4401915	4432388	ENSMUSG00000019763.11;Rmnd1	-	12.1328	11.4072	12.0262	7.53851	6.80824	6.26938	22.0198	16.1241	14.2333	22.8404	17.558	19.7494	15.3171	14.463	11.224	1.30903	8.92388e-23	up
chr10	30832359	30842801	ENSMUSG00000019789.9;Hey2	-	0.432224	0.529042	2.07201	0.634699	0.828367	1.18126	0.627572	0.345813	0.39013	0.25596	0.30043	0.199727	3.23735	3.11423	2.46	-1.99336	0.00028191	down
chr10	30608141	30629632	ENSMUSG00000019791.12;Hint3	-	6.45365	7.30102	14.884	15.8918	13.912	13.0139	9.3987	8.9722	8.12822	8.54551	8.10891	5.57903	11.0717	11.1238	12.3002	-1.03022	4.29996e-05	down
chr10	13647054	13868980	ENSMUSG00000019806.13;Aig1	-	11.9475	13.6498	20.005	11.703	12.6997	10.9263	11.5162	20.8686	19.6687	4.60915	4.29882	3.32729	10.8359	12.6235	10.9283	-1.41335	2.6688e-10	down
chr10	10545002	10558265	ENSMUSG00000019832.5;Rab32	-	2.39639	2.80304	1.33731	3.19274	3.48172	2.93884	2.31401	2.76786	2.4224	1.83638	1.6446	1.46886	5.55114	5.14862	7.61799	-1.13176	3.25788e-05	down
chr10	40033532	40142258	ENSMUSG00000019838.11;Slc16a10	-	6.39329	5.45005	10.2788	2.17078	1.92472	1.73876	8.42719	8.38667	9.29034	5.17126	4.01101	3.96013	7.16228	6.91585	8.86451	1.17595	1.16947e-09	up
chr10	39732118	39875211	ENSMUSG00000019841.15;Rev3l	+	9.25187	8.71704	13.3228	4.89812	4.35948	3.7436	13.9289	16.0458	15.4311	12.4008	9.90412	13.8343	19.0961	17.3776	18.0774	1.29201	1.2791e-16	up
chr10	39612934	39655307	ENSMUSG00000019842.6;Traf3ip2	+	4.1216	4.22689	5.73177	11.9333	12.2161	11.0438	4.22606	2.58626	2.59161	4.50984	4.28132	4.26653	4.21094	3.9804	4.51692	-1.5719	3.50973e-22	down
chr10	39133976	39152542	ENSMUSG00000019845.8;Tube1	+	9.6558	8.82122	16.2941	4.41632	4.77893	5.31569	15.8391	10.4158	9.45444	15.3591	16.9248	11.5344	17.7799	18.5202	19.9609	1.52135	4.51871e-12	up
chr10	38965515	39110188	ENSMUSG00000019846.11;Lama4	+	0.542174	0.290683	0.329223	5.9109	8.24521	7.22077	0.042513	0	0	1.08897	0.744704	1.25894	0.443532	0.521878	0.460505	-2.99992	1.1452e-38	down
chr10	45067203	45167198	ENSMUSG00000019849.11;Prep	+	25.6373	26.0726	26.7702	34.1167	34.4711	33.5418	30.7785	25.2896	25.8626	17.2678	13.6353	12.4094	27.7748	27.5853	31.7689	-1.38925	5.4003e-34	down
chr10	19000910	19015657	ENSMUSG00000019850.11;Tnfaip3	-	1.18076	0.809054	2.22676	2.73213	2.34629	2.06657	1.80538	0.73959	0.821732	0.688023	1.01509	0.959759	3.9058	4.74374	3.81213	-1.50362	1.96688e-05	down
chr10	18845020	18857073	ENSMUSG00000019851.8;Perp	+	21.2396	20.8075	19.6882	54.7785	53.7667	53.8203	30.3465	31.7419	30.5092	15.6602	11.4336	12.3181	50.647	47.623	52.7363	-2.1896	8.38433e-92	down
chr10	53633145	53751123	ENSMUSG00000019856.14;Fam184a	-	2.27284	1.71159	3.98495	0.727971	0.668393	0.744319	0.303799	0.519511	0.614368	2.51845	1.6345	2.41485	4.37017	3.97994	4.04333	1.11543	0.000314656	up
chr10	43950636	44148853	ENSMUSG00000019866.14;Crybg1	-	0.533045	0.45708	2.35923	0.306932	0.246278	0.253094	1.05567	0.995973	0.781265	1.28979	0.873706	1.05343	3.90345	3.97962	1.93606	1.79155	0.000212224	up
chr10	57784881	57788450	ENSMUSG00000019874.11;Fabp7	+	6.4205	7.90071	3.42113	0.396411	0.521984	0.496283	6.24495	4.16656	4.22629	2.46246	0.627702	1.24841	7.30177	7.55257	6.54117	1.46076	0.00415773	up
chr10	29452416	29535867	ENSMUSG00000019880.10;Rspo3	-	0.805405	0.628166	2.31228	1.40527	1.9728	1.89028	6.41461	6.13287	5.92635	0.25563	0.056777	0.09837	3.03709	2.65919	3.05953	-4.43402	7.70176e-17	down
chr10	52233619	52321378	ENSMUSG00000019891.15;Dcbld1	+	10.162	11.1797	9.41189	27.908	26.646	25.4948	14.7772	13.9731	13.9913	11.7878	12.4159	13.2028	17.0944	17.2011	18.5076	-1.23107	7.15696e-32	down
chr10	103046031	103236322	ENSMUSG00000019892.13;Lrriq1	-	0.752274	1.04356	2.99098	0.167665	0.142632	0.049531	1.73189	2.03225	2.2429	2.05046	0.866973	1.27039	1.31159	1.6198	2.2631	3.64403	4.58962e-19	up
chr10	103367783	103419377	ENSMUSG00000019894.14;Slc6a15	+	18.3478	19.3777	28.4051	8.48663	7.60121	7.54691	21.1814	25.8194	26.86	23.1643	19.6023	22.0907	26.9669	25.8554	25.8752	1.45319	5.90831e-29	up
chr10	51677756	51730432	ENSMUSG00000019900.19;Rfx6	+	0.212339	0.522648	0.756146	0.036438	0.039601	0.140545	0.332082	0.430772	0.289347	0.613755	0.382978	0.651439	4.76709	4.83434	2.85045	2.83893	5.91858e-08	up
chr10	59323296	59373304	ENSMUSG00000019916.14;P4ha1	+	16.8366	18.3856	55.037	38.3798	43.0339	41.5385	48.3567	19.7858	23.6154	9.17554	11.1025	6.11359	60.7831	63.3308	63.4248	-2.49405	5.06585e-08	down
chr10	69151434	69291791	ENSMUSG00000019944.14;Rhobtb1	+	0.406584	0.595549	1.28222	1.89642	2.21837	2.03566	0.22402	0.561732	0.43586	0.408659	0.397762	0.34428	2.6017	3.51131	2.19371	-2.47886	4.1684e-13	down
chr10	68092520	68278740	ENSMUSG00000019947.10;Arid5b	-	0.54691	0.588063	1.05439	83.6825	86.5864	100.017	1.77063	2.53652	2.6832	8.19135	6.91529	8.7278	3.27581	3.13376	2.94346	-3.48831	4.60693e-87	down
chr10	100015630	100100416	ENSMUSG00000019966.18;Kitl	+	0.455766	0.555045	0.714355	2.74745	2.9196	2.93236	0.718114	0.757156	0.712761	1.52307	0.945017	1.29038	6.13312	6.70553	4.38575	-1.51255	1.50857e-10	down
chr10	100487558	100574840	ENSMUSG00000019971.10;Cep290	+	6.37554	6.16932	11.7665	1.74502	2.12487	1.61317	10.1931	12.5382	12.9892	8.38976	5.2803	8.35846	10.0712	10.5372	10.2413	1.94529	1.39965e-18	up
chr10	91082940	91102607	ENSMUSG00000019975.12;Ikbip	+	6.91792	7.76839	11.3076	18.5387	21.6782	17.6612	13.7066	13.7125	14.6811	7.79643	6.79326	7.72321	26.9349	23.8142	20.3054	-1.68752	1.68357e-36	down
chr10	21124935	21160984	ENSMUSG00000019982.15;Myb	-	21.1452	20.7335	26.3366	2.01672	1.63861	1.98268	14.9636	13.8561	13.035	38.6545	26.0649	29.2907	20.5061	18.714	19.1302	3.98067	9.07038e-170	up
chr10	24595442	24598683	ENSMUSG00000019997.11;Ctgf	+	35.7711	35.3164	43.2874	294.218	350.473	321.976	8.10119	9.96226	8.70584	27.1013	15.4733	23.5456	48.7265	46.531	74.0938	-4.04085	2.85166e-101	down
chr10	19712570	19760053	ENSMUSG00000020007.4;Il20ra	+	3.44559	3.07225	3.66896	0.074623	0.197428	0.213574	0	0.436829	0.238832	1.10397	0.849892	0.3905	1.08933	0.74762	1.32817	2.05817	0.00023431	up
chr10	19591949	19610229	ENSMUSG00000020009.13;Ifngr1	+	8.255	8.88818	8.83678	10.1896	11.3035	10.3858	12.6964	11.1284	10.4041	4.33853	4.19463	3.42575	11.4977	12.9317	13.1631	-1.61173	6.52506e-34	down
chr10	93831555	93858088	ENSMUSG00000020020.8;Usp44	+	20.5904	20.2977	34.8478	13.6515	13.9516	13.1308	23.9803	34.0669	32.0659	43.7535	35.4182	53.8941	41.9664	39.0149	41.2381	1.5447	4.25158e-17	up
chr10	94688654	94790853	ENSMUSG00000020024.7;Cep83	+	26.3991	27.2896	32.3643	10.0551	9.74218	9.32134	33.0664	33.3161	32.1767	34.1399	28.8098	27.475	30.0682	31.4811	32.2824	1.50899	1.91079e-93	up
chr10	84370905	84440597	ENSMUSG00000020032.14;Nuak1	-	3.78543	3.52684	3.7449	13.1312	13.7132	12.0056	4.98599	7.95902	8.29152	1.47034	1.00288	1.23949	19.4695	17.799	14.6041	-3.5582	2.80646e-74	down
chr10	84576626	84614359	ENSMUSG00000020034.7;Tcp11l2	+	0.38802	0.144127	0.575151	3.41354	4.19228	3.89236	0.607615	0.596312	0.511161	1.08661	0.71588	1.26496	0.777457	0.807045	0.867062	-2.04758	4.38209e-14	down
chr10	85386814	85660292	ENSMUSG00000020042.15;Btbd11	+	1.68309	1.34154	1.34508	16.0317	14.7602	15.9271	1.99888	2.86978	2.56362	4.4789	3.76859	3.81942	1.50178	1.77586	1.89099	-2.08224	1.78459e-55	down
chr10	86300372	86349506	ENSMUSG00000020044.13;Timp3	+	4.42227	4.64271	4.87629	60.2996	73.174	65.0802	4.33927	5.38098	6.1129	8.74924	6.20177	8.2472	11.1712	10.0487	12.7196	-3.2525	4.21611e-121	down
chr10	88459569	88473236	ENSMUSG00000020059.9;Sycp3	+	2.17493	1.84058	0.714352	44.0491	40.2586	44.5136	0.216511	0.201004	0.270864	25.1576	21.4253	18.8563	0.443116	0.524633	1.02205	-1.08106	5.87621e-06	down
chr10	62493833	62527451	ENSMUSG00000020077.14;Srgn	-	0.039544	0	0.119249	3.12737	4.00819	4.87922	0.037442	0.15856	0.225501	0.20964	0.382876	0	0.763622	0.095057	0.138374	-4.16454	2.26884e-11	down
chr10	61715263	61739260	ENSMUSG00000020085.15;Aifm2	+	0.536391	0.590041	0.508234	9.4274	8.27753	9.16217	0.41335	0.834041	0.306602	2.19425	2.92828	2.29332	1.27761	0.850781	0.941869	-1.95162	1.08135e-25	down
chr10	61738665	61784147	ENSMUSG00000020086.6;H2afy2	-	16.5752	16.3679	15.1808	44.1784	43.2113	41.133	33.4897	38.5697	37.6254	28.1783	20.4952	11.425	26.7507	25.7963	26.3365	-1.22962	5.33948e-08	down
chr10	61695514	61702773	ENSMUSG00000020087.5;Tysnd1	+	17.7924	18.361	16.8514	36.8704	34.6496	33.66	20.4507	20.7219	20.412	13.4973	13.6918	11.4475	15.4513	13.6291	15.1946	-1.52453	7.72836e-57	down
chr10	61089331	61094324	ENSMUSG00000020098.7;Pcbd1	+	11.4722	12.7679	18.1398	3.39764	3.50295	3.36931	2.70407	2.7168	1.75466	10.1226	14.2491	9.51887	10.1029	9.03888	7.33179	1.57506	1.67463e-11	up
chr10	60712072	60752794	ENSMUSG00000020100.15;Slc29a3	-	2.40291	2.50591	4.91157	18.0026	17.9792	15.6371	4.80123	3.13448	3.678	5.03366	4.23388	3.67663	6.98829	6.20007	6.26774	-2.02926	4.2314e-24	down
chr10	59702477	59864132	ENSMUSG00000020111.15;Micu1	+	12.7183	11.513	14.0857	17.4218	17.5139	18.249	11.2969	13.1595	12.0135	10.2327	8.6604	7.9628	15.1638	14.3826	14.9805	-1.20716	5.44456e-28	down
chr11	16752203	16918158	ENSMUSG00000020122.16;Egfr	+	0.743157	1.13146	2.01878	5.93458	6.87736	8.20519	1.83964	1.51957	1.3989	2.08865	1.10331	1.48362	5.03999	5.00919	6.13123	-2.45579	9.69979e-30	down
chr10	122448499	122453452	ENSMUSG00000020123.6;Avpr1a	+	0.14642	0.086688	0.10037	1.83705	2.9236	2.72978	0	0	0	0.170116	0.101839	0.18108	0.207092	0.364594	0.145179	-4.1365	3.21095e-17	down
chr10	80321283	80329498	ENSMUSG00000020131.14;Pcsk4	-	3.21548	2.93868	4.11264	0.328031	0.332918	0.989153	2.99107	2.21529	1.93608	4.73955	4.80792	5.08232	5.08343	5.12334	5.79902	2.74083	9.40705e-25	up
chr10	80258151	80261012	ENSMUSG00000020150.13;Gamt	-	1.56008	1.84366	3.86071	3.84406	4.28258	3.63378	4.07778	4.30432	4.13478	1.9874	1.13883	0.680221	3.51804	2.207	2.89106	-1.86241	6.87235e-07	down
chr10	80249121	80256794	ENSMUSG00000020153.14;Ndufs7	+	92.5269	97.8462	77.9476	118.635	120.302	119.45	89.5358	90.4365	87.6733	63.518	72.1351	61.9834	70.9393	67.661	67.0685	-1.0016	2.24016e-16	down
chr10	80226434	80243903	ENSMUSG00000020156.16;Mum1	+	47.0755	46.096	45.7954	24.3206	20.9206	21.1706	63.5008	49.3922	49.3074	66.5613	52.0837	60.2368	50.3255	49.4309	46.6933	1.54408	1.31848e-34	up
chr11	18879817	19018985	ENSMUSG00000020160.18;Meis1	-	0	0.037805	0	2.37781	2.87345	2.96687	0.02136	0	0.01892	0.1287	0.036734	0.327178	0.088936	0.089037	0.028192	-3.99746	1.15007e-13	down
chr11	12236608	12464960	ENSMUSG00000020173.17;Cobl	-	2.33765	2.45323	4.52495	108.715	104.981	101.106	6.20608	4.68051	4.92712	5.3803	4.56953	4.70611	5.34599	5.33148	5.18219	-4.55386	2.53804e-201	down
chr11	11930508	12038683	ENSMUSG00000020176.17;Grb10	-	55.5592	56.0551	167.587	90.777	92.0038	91.2979	220.404	392.925	386.173	16.2062	13.8449	20.9038	573.287	541.412	280.337	-2.58209	3.77133e-09	down
chr11	11814101	11898144	ENSMUSG00000020182.16;Ddc	-	1.425	0.604872	1.97742	24.1076	23.8548	24.0222	1.33147	1.14612	1.13299	4.3744	7.60951	5.03407	5.02359	7.77168	3.38573	-2.23886	9.63252e-17	down
chr10	117629500	117687352	ENSMUSG00000020183.11;Cpm	+	1.08848	1.0289	1.33871	1.03615	0.904665	0.792387	1.24559	1.39169	1.61333	2.53963	2.3571	2.19875	21.0616	20.9555	4.79491	1.1151	0.00593075	up
chr10	111506286	111508645	ENSMUSG00000020205.8;Phlda1	+	1.76906	2.38473	2.65475	16.7255	18.5474	15.5099	2.10039	1.03218	1.04323	4.92063	4.86674	1.88293	17.6524	15.2875	10.9011	-2.43115	6.315e-15	down
chr10	120141648	120202130	ENSMUSG00000020227.10;Irak3	-	0	0	0.182845	4.01515	5.32163	4.50374	0.038626	0.092007	0.111258	0.621535	0.775032	0.736166	0.350417	0.389465	0.240427	-3.01314	5.4457e-26	down
chr10	76259429	76345291	ENSMUSG00000020231.15;Dip2a	-	2.7799	3.22933	5.17482	6.34346	6.99314	6.18275	4.50337	4.38763	4.80849	4.46982	2.90141	2.57648	8.26096	8.62041	8.68417	-1.12648	1.18448e-09	down
chr10	76595762	76623630	ENSMUSG00000020241.13;Col6a2	-	0.609691	0.590792	0.732167	28.8602	39.8691	32.9968	0.499721	0.899365	0.889082	0.665784	0.627123	0.507927	1.18336	1.21312	1.38689	-5.87211	2.14955e-173	down
chr10	82696160	82742428	ENSMUSG00000020246.13;Hcfc2	+	1.30059	1.26039	1.67876	5.88537	5.9627	5.91101	1.96115	2.37701	1.99608	1.70442	2.23937	2.86572	2.67684	2.67188	2.36303	-1.53741	6.97184e-16	down
chr10	83487450	83534140	ENSMUSG00000020256.14;Aldh1l2	-	1.94195	1.7829	8.48935	1.75878	2.22487	2.28962	0.439499	4.26793	5.06623	0.678483	0.557775	0.277541	0.377097	0.372689	0.339175	-2.31464	0.00357655	down
chr11	54826866	54860916	ENSMUSG00000020268.13;Lyrm7	-	1.2407	0.87902	1.67097	2.58108	2.36793	2.25383	0.790812	1.27144	0.931169	1.13661	0.996693	0.812642	0.737606	0.471584	1.13436	-1.60773	4.06461e-05	down
chr11	23646479	23665959	ENSMUSG00000020283.5;Pex13	-	20.1849	20.0238	20.8236	34.5981	34.4115	32.8883	21.2243	21.7624	22.1418	17.8246	18.3639	19.2573	19.2429	20.166	21.5749	-1.00322	3.08333e-35	down
chr11	32000463	32059202	ENSMUSG00000020297.10;Nsg2	+	0.618487	0.390008	0.564637	1.4089	1.85352	1.88951	0.720638	0.332519	0.736418	13.6209	14.6237	17.9732	1.5786	1.44966	0.720257	3.0178	3.09082e-37	up
chr10	79669369	79676127	ENSMUSG00000020308.6;Tpgs1	+	24.4213	24.9258	20.3954	33.9679	35.3682	34.3564	21.2434	22.8536	22.3454	18.102	17.75	19.3367	23.4811	18.9462	17.7373	-1.1947	2.63094e-12	down
chr10	79777272	79782630	ENSMUSG00000020325.10;Fstl3	+	0.570914	0.791858	1.21009	8.8923	9.41316	9.42599	0.488808	0.244206	0.182433	3.38511	2.95374	2.50002	2.44677	2.22958	3.4894	-1.86448	1.6096e-14	down
chr10	79716634	79736108	ENSMUSG00000020331.9;Hcn2	+	3.29326	3.27673	6.838	8.75389	8.59225	8.32315	5.98561	4.60867	4.68669	4.43679	4.98023	3.37453	7.5496	8.09828	8.50699	-1.08613	1.40387e-06	down
chr11	54303798	54364756	ENSMUSG00000020333.17;Acsl6	+	4.45107	3.24321	4.26971	0.812845	1.3987	0.858202	3.4115	6.36292	6.01179	3.38487	1.83441	1.8004	6.65788	4.37172	4.4003	1.10252	2.32351e-07	up
chr11	49244191	49263030	ENSMUSG00000020346.16;Mgat1	+	15.1192	13.7532	13.6178	20.1184	22.8163	23.231	18.0032	16.301	14.9392	8.9184	7.54097	10.4429	16.6967	15.2778	19.4378	-1.49847	1.58432e-33	down
chr11	46896253	47988969	ENSMUSG00000020354.15;Sgcd	-	0	0	0.226632	2.52134	2.9311	2.94031	0.036245	0.04884	0.059573	0	0	0.041542	0.09037	0.127172	0.135556	-6.34568	2.84445e-11	down
chr11	49609263	49652739	ENSMUSG00000020357.3;Flt4	+	1.31244	1.32944	3.21351	4.20702	4.21452	3.88037	1.98778	2.83797	2.74302	2.49785	1.69643	1.58266	5.00476	4.39664	3.90074	-1.20741	6.6498e-06	down
chr11	49794178	49838613	ENSMUSG00000020363.6;Gfpt2	+	19.1399	19.5946	34.0843	96.4678	94.7644	95.1281	27.0362	28.6269	28.0187	24.2459	26.6686	19.5645	70.1842	70.1387	60.1433	-2.16024	1.02073e-40	down
chr11	51059257	51072799	ENSMUSG00000020364.14;Zfp354a	+	5.8549	6.0546	4.76983	2.37174	2.81954	2.54527	6.7458	7.26899	7.44506	7.24567	7.21865	8.88635	7.92403	8.38507	8.29991	1.28667	5.63585e-24	up
chr11	53649519	53707319	ENSMUSG00000020380.16;Rad50	-	39.8309	38.9429	57.2439	19.8749	20.1279	18.8422	49.8655	49.3129	49.6164	61.6664	56.5696	58.717	49.126	49.0126	49.8384	1.46086	1.21885e-55	up
chr11	51261730	51281766	ENSMUSG00000020385.16;Clk4	+	32.7855	31.3637	30.8893	16.6572	15.3434	16.6583	48.4003	32.7335	31.4071	43.9109	36.3072	39.6302	45.1693	45.3056	34.996	1.12735	6.65865e-11	up
chr11	51813455	51857653	ENSMUSG00000020387.15;Jade2	-	21.9766	21.7557	20.0387	10.6031	10.2378	9.64276	27.1205	26.9	26.7446	31.8745	24.9899	35.3625	18.2978	17.1651	17.8868	1.44953	1.38012e-32	up
chr11	54054928	54069014	ENSMUSG00000020388.12;Pdlim4	-	1.01954	1.638	2.05181	3.58323	3.96651	3.89781	2.499	2.14643	1.88518	0.865679	1.20547	0.771415	6.76134	5.99255	4.43281	-2.12425	2.41998e-11	down
chr11	9118103	9136170	ENSMUSG00000020407.13;Upp1	+	15.6968	15.4994	11.0457	390.186	357.9	365.107	78.8184	26.8405	33.1045	77.278	171.873	163.056	35.1531	38.0337	58.95	-1.60374	0.00165713	down
chr11	8431652	8664535	ENSMUSG00000020422.13;Tns3	-	9.47716	10.1132	15.31	125.302	125.37	123.097	19.2797	14.3588	15.2788	29.2517	30.1715	46.6442	21.774	20.4757	21.7665	-1.94236	9.76016e-26	down
chr11	7063489	7178506	ENSMUSG00000020431.5;Adcy1	+	1.06477	1.00164	1.86979	2.65794	2.58614	2.36621	1.38703	2.15405	2.191	0.711876	0.367557	0.643805	4.85763	4.85023	3.35603	-2.27317	1.81887e-18	down
chr11	3917192	3932159	ENSMUSG00000020432.12;Tcn2	-	9.77617	10.6028	21.4779	21.8893	24.828	22.7162	14.8746	15.1923	15.5174	11.8027	10.3276	8.05327	49.3184	48.0047	33.2344	-1.34957	1.3935e-08	down
chr11	6506548	6520965	ENSMUSG00000020437.12;Myo1g	-	0.121049	0	0.046697	6.5224	7.08946	7.15766	0.258131	0.170756	0.016753	0.285976	0.1425	0.437792	0.135274	0	0	-4.94751	5.02864e-26	down
chr11	59208321	59210738	ENSMUSG00000020441.6;2310033P09Rik	+	37.7116	40.365	35.7398	16.9274	16.4287	15.1751	36.3249	38.3278	37.8245	37.057	37.769	27.941	32.5421	33.8383	34.863	1.00431	5.61014e-16	up
chr11	5861947	5872088	ENSMUSG00000020473.13;Aebp1	+	3.6083	3.7248	5.65676	55.0027	70.8514	66.3624	3.0619	4.23927	4.38606	3.09459	2.86239	3.6031	11.8796	11.4619	10.946	-4.40714	6.13782e-164	down
chr11	5520659	5525893	ENSMUSG00000020484.18;Xbp1	+	39.0736	40.0016	47.8183	100.913	101.826	91.4243	41.7076	35.9178	37.9209	40.4215	58.7944	41.3734	37.3673	36.6051	45.4302	-1.27137	3.08246e-17	down
chr11	87568903	87590539	ENSMUSG00000020486.18;Sept4	+	1.20395	1.01147	3.16946	0.291532	0.51278	0.217725	0.886861	0.850419	0.748728	1.36073	1.47505	1.91765	4.98125	5.97561	4.8691	1.75593	1.70496e-05	up
chr11	58932288	58938916	ENSMUSG00000020496.9;Rnf187	-	205.44	205.009	179.327	253.604	248.015	238.664	170.829	190.771	187.857	120.841	122.492	111.443	151.184	162.063	166.299	-1.08741	5.22707e-33	down
chr11	57645442	57787514	ENSMUSG00000020520.14;Galnt10	+	11.3709	11.6094	10.7337	14.0487	14.0967	15.6888	15.4621	16.9871	16.3613	7.73811	7.43963	7.29698	20.1767	19.7602	18.1744	-1.18521	9.10758e-27	down
chr11	84129672	84401651	ENSMUSG00000020532.18;Acaca	+	62.2447	65.5601	73.5292	33.7702	31.5269	32.8065	64.8033	67.0069	64.4922	71.6543	62.7187	68.6237	86.6171	85.6203	96.7261	1.11363	6.66423e-53	up
chr11	89982665	90002894	ENSMUSG00000020553.8;Pctp	-	12.9143	12.5755	15.914	4.71924	4.54248	4.38428	13.2492	12.3038	12.5841	2.57312	2.19705	1.92747	12.7148	12.4223	12.8598	-1.14037	1.13801e-18	down
chr12	17284721	17329359	ENSMUSG00000020566.19;Atp6v1c2	-	0.211485	0.172781	0	0.15929	0.297509	0.341631	0.232491	0.131582	0.223841	3.4822	5.90092	6.47979	0.33753	0.256247	0.233065	4.03586	6.79644e-21	up
chr12	8947929	8972028	ENSMUSG00000020583.4;Matn3	+	1.33905	1.60014	3.36957	0.99295	0.837604	0.692553	0.57582	0.762119	0.838896	2.13255	2.1326	1.41667	3.96227	4.38557	6.40707	1.06818	0.00167244	up
chr12	12262139	12380965	ENSMUSG00000020589.17;Fam49a	+	9.47348	11.0967	12.6567	6.95233	9.32549	8.25957	15.7651	18.1157	15.4481	15.909	16.4532	18.1586	12.7285	15.6351	13.383	1.26416	4.99369e-12	up
chr12	44328885	44601964	ENSMUSG00000020598.16;Nrcam	+	20.5335	19.7828	15.8976	1.24998	1.24062	1.35365	31.5272	31.547	30.0017	3.72016	2.44751	3.15612	11.9396	12.8507	17.0228	1.02798	9.50512e-06	up
chr11	109669749	109722279	ENSMUSG00000020614.13;Fam20a	-	0.079174	0.06855	0	3.24621	3.89349	3.15647	0.039195	0.047083	0.131222	0.075247	0.055505	0.122479	0.139947	0.119824	0.108127	-5.47642	1.12518e-22	down
chr12	10390772	10395562	ENSMUSG00000020621.6;Rdh14	+	9.31328	8.42085	10.2985	7.3172	6.81081	6.18435	12.2293	14.9962	13.9545	4.45918	4.41838	3.02048	10.0437	10.9731	13.2837	-1.00935	1.38332e-08	down
chr11	110399122	110525522	ENSMUSG00000020623.11;Map2k6	+	9.11688	8.45773	13.3591	9.31574	7.84475	8.82567	11.1596	7.7712	8.59414	23.0738	21.6605	21.7134	14.405	12.6395	11.4413	1.20174	6.84947e-13	up
chr12	28675231	28682175	ENSMUSG00000020629.12;Adi1	+	157.156	160.599	149.903	75.2889	70.2464	70.6205	150.046	137.091	130.366	152.961	190.597	171.051	115.121	117.539	132.57	1.11448	6.668e-21	up
chr12	4879032	4907705	ENSMUSG00000020634.12;Ubxn2a	-	25.838	24.6785	34.2313	81.1735	75.4608	70.3611	34.9521	37.7254	37.6077	32.0426	28.5943	35.2989	32.5597	35.5092	34.7031	-1.4065	3.21413e-54	down
chr12	4833174	4841591	ENSMUSG00000020635.8;Fkbp1b	-	4.92565	5.60803	6.55706	7.51831	7.31396	8.24421	6.83162	6.14044	6.78427	3.64515	4.14323	3.66756	6.42278	7.30896	6.4989	-1.25709	8.58845e-11	down
chr12	26442746	26456452	ENSMUSG00000020641.16;Rsad2	-	0.187816	0.240615	0.260417	0.195643	0.156429	0.186739	0.142629	0.168256	0.10063	4.7556	3.36663	3.47245	0.640796	0.497774	0.423174	4.04771	1.84719e-45	up
chr12	31590967	31634658	ENSMUSG00000020650.15;Bcap29	-	5.26722	7.90759	12.8962	25.5714	22.7728	24.7114	6.84422	7.55829	8.46312	7.89225	8.85893	5.3313	6.46384	5.23653	7.25138	-1.82428	3.30304e-19	down
chr12	4196004	4234294	ENSMUSG00000020652.17;Cenpo	-	15.0284	13.2895	11.6299	9.38877	9.00713	9.442	14.4233	13.3981	13.5448	18.8113	17.0294	17.4501	14.3721	15.8722	17.6225	1.15841	1.12294e-50	up
chr12	24651274	24662789	ENSMUSG00000020653.12;Klf11	+	5.86029	5.16561	10.4465	22.6832	21.5689	21.2833	8.55993	8.15418	8.64634	10.0442	11.8928	7.94192	8.54683	7.70181	10.5003	-1.27324	2.82625e-10	down
chr12	3962554	4038915	ENSMUSG00000020658.10;Efr3b	-	7.5024	7.28822	9.74437	2.34999	2.02202	2.1285	5.89414	5.42542	5.38538	6.11905	4.3337	4.16061	8.83275	8.5452	7.96452	1.04319	5.75216e-14	up
chr12	3806007	3914443	ENSMUSG00000020661.15;Dnmt3a	+	60.8298	81.9496	74.6359	92.1077	48.3353	87.091	55.5145	70.6208	70.3576	188.343	191.193	576.846	48.838	80.2647	52.7019	1.85798	7.25855e-68	up
chr11	83850063	83905819	ENSMUSG00000020679.11;Hnf1b	+	0.048243	0.042917	0.512056	0.695767	0.658211	1.10446	0.19429	0.342806	0.480009	0.107054	0.133527	0.058894	4.10146	3.43292	1.80517	-3.2216	1.29198e-05	down
chr11	104608000	104670476	ENSMUSG00000020689.4;Itgb3	+	0.028675	0.082561	0.205828	8.37556	9.7243	7.9578	0.087311	0.06134	0.022986	0.333747	0.335101	0.340167	1.46165	1.12327	0.767566	-4.81401	4.69488e-72	down
chr11	105292643	105351139	ENSMUSG00000020695.14;Mrc2	+	8.70273	8.85342	17.3194	23.3207	28.0299	25.5646	14.32	15.9073	15.5401	12.9405	12.9101	17.0245	17.8014	16.1767	12.749	-1.00892	2.97258e-06	down
chr11	80183851	80199757	ENSMUSG00000020707.6;Rnf135	+	1.46117	2.32474	2.49403	5.6745	5.46892	4.50931	0.516903	0.834726	0.770225	2.40521	2.35886	1.46269	1.9159	1.52104	2.10778	-1.40276	5.60395e-09	down
chr11	106654217	106750628	ENSMUSG00000020717.19;Pecam1	-	0.267581	0.195117	0.229609	30.7764	30.2033	29.9508	0.271136	0.187838	0.29803	7.22151	10.9491	11.1922	0.231869	0.467994	0.269567	-1.79186	1.76776e-18	down
chr11	107732357	107794557	ENSMUSG00000020723.3;Cacng4	-	1.0098	0.85102	0.907292	1.65122	1.6006	1.59242	1.31818	1.17641	0.985011	0.718739	0.325574	0.654965	2.04066	2.37503	1.20543	-1.64861	7.70675e-08	down
chr11	108425192	108860615	ENSMUSG00000020728.17;Cep112	+	0.244553	0.280966	1.47713	2.20568	1.36054	1.50871	1.47636	1.57924	1.22792	0.34659	0.193096	0.319817	2.04092	1.65119	1.61194	-2.54107	1.27369e-07	down
chr11	115163341	115181181	ENSMUSG00000020733.3;Slc9a3r1	+	216.679	217.441	203.175	57.8317	57.9033	59.6973	151.029	119.676	117.763	142.666	154.742	141.581	215.956	213.64	212.654	1.18194	4.18066e-24	up
chr11	115974709	116008412	ENSMUSG00000020758.15;Itgb4	+	0.423309	0.516268	0.967842	5.4548	6.06893	5.61378	0.681295	0.403469	0.282153	1.60613	1.45034	1.7524	2.91098	2.02436	2.71694	-1.75606	8.51912e-15	down
chr11	116030322	116061214	ENSMUSG00000020770.13;Unk	+	16.1065	15.5728	21.7873	10.9821	10.429	8.51535	23.8755	21.5197	21.2275	28.1096	22.1815	17.6478	23.5508	22.2366	26.0778	1.15089	1.53039e-14	up
chr11	116105752	116127210	ENSMUSG00000020773.11;Trim47	-	0.364768	0.123267	0.503499	6.5087	7.93054	6.67491	0.065739	0	0.158391	1.002	0.828561	1.18778	0.978468	1.08665	0.990006	-3.1124	3.46899e-30	down
chr11	115824049	115855780	ENSMUSG00000020782.18;Llgl2	+	39.6765	36.5967	40.8344	68.8292	65.1945	63.0829	35.7304	31.3242	30.4652	27.0182	28.7941	29.1657	61.4165	55.2535	67.2998	-1.35122	7.84205e-47	down
chr11	72961169	72993044	ENSMUSG00000020788.15;Atp2a3	+	4.00809	4.44354	8.58721	5.04384	4.95672	4.81738	7.09527	5.07663	4.77213	3.37563	2.67801	2.14511	7.82158	7.66646	7.93478	-1.16034	2.61107e-06	down
chr11	116280939	116283938	ENSMUSG00000020793.5;Galr2	+	3.43681	3.97291	3.60315	1.45517	1.32623	1.08485	4.10339	4.3665	4.79431	4.70981	4.71253	2.81282	5.82005	4.82788	4.56049	1.53335	6.81491e-11	up
chr11	72241989	72267222	ENSMUSG00000020805.14;Slc13a5	-	0.077348	0.096972	0.145952	3.23559	3.42845	2.74344	0.166365	0.345034	0.159628	0.126393	0.306778	0.067473	0.535546	0.284893	0.497346	-4.37379	2.1874e-24	down
chr11	72153929	72207459	ENSMUSG00000020807.14;4933427D14Rik	-	6.73218	7.4498	9.38304	2.08953	2.21882	2.10066	11.0799	9.59471	9.83911	9.4901	6.67	8.14508	10.1021	9.99794	10.6645	1.83645	5.17454e-44	up
chr11	72042032	72047370	ENSMUSG00000020808.3;Pimreg	+	106.69	116.285	87.3424	20.0114	18.3857	18.3949	67.8237	60.6275	64.828	63.2721	69.7053	45.8927	75.3845	75.44	102.097	1.50137	1.4487e-16	up
chr11	116671660	116675799	ENSMUSG00000020812.17;1810032O08Rik	+	39.1458	37.8281	25.0987	9.77555	9.16848	7.56133	36.5647	29.371	29.484	59.1405	42.3622	41.0173	19.4824	14.915	23.9408	2.10054	1.6875e-26	up
chr11	116852440	116875635	ENSMUSG00000020818.16;Mfsd11	+	6.01685	6.10291	6.82968	8.39627	16.0312	16.4076	8.36529	8.64687	6.89506	6.86178	4.82215	8.53134	9.36186	8.52293	8.48365	-1.17556	2.67264e-24	down
chr11	76019194	76027782	ENSMUSG00000020846.6;Rflnb	-	3.43462	3.29218	4.78748	7.66031	9.3561	9.3245	7.84488	6.99703	6.30561	3.98781	3.71049	2.91693	7.36351	7.59218	6.88074	-1.46399	1.09153e-21	down
chr11	75830999	75938429	ENSMUSG00000020847.15;Rph3al	-	1.75155	1.23751	3.27333	0.611336	0.562795	0.491097	2.42793	3.29593	2.51334	1.46782	1.29928	1.13472	3.14379	2.78694	3.78577	1.13199	0.000323964	up
chr11	75768966	75796049	ENSMUSG00000020848.7;Doc2b	-	0.247922	0.380515	1.74407	0.163914	0.2587	0.131522	4.11464	5.32926	6.14769	0.032818	0	0.021796	2.65361	2.94209	1.99145	-2.84633	0.000623377	down
chr11	96271457	96276595	ENSMUSG00000020875.9;Hoxb9	+	0.071473	0.043162	0.022973	6.58293	7.91793	7.18003	0	0.065681	0	0.226198	0.251145	0.493258	0.06758	0.052589	0	-4.66656	2.67614e-35	down
chr11	96767555	96777559	ENSMUSG00000020876.14;Snx11	-	10.8203	10.664	10.7793	13.3412	12.6475	13.1313	9.80296	8.3282	8.64679	31.6624	28.3938	32.3924	13.0634	14.2711	15.1323	1.00352	1.0292e-21	up
chr11	70016942	70047522	ENSMUSG00000020886.17;Dlg4	+	11.8005	11.2253	17.742	10.376	11.4273	10.8872	15.3893	12.6234	12.7271	17.3069	19.9201	17.1026	23.6791	22.8733	21.5319	1.04805	1.69907e-12	up
chr11	98767932	98775333	ENSMUSG00000020889.11;Nr1d1	-	4.43809	4.57443	5.88668	21.5078	22.5851	22.3441	4.05006	3.55528	3.67752	8.51935	8.74567	10.8065	7.90487	7.78282	5.61196	-1.40595	4.28529e-21	down
chr11	68209364	68400823	ENSMUSG00000020902.12;Ntn1	-	2.28136	2.49078	4.50834	16.3293	16.8912	17.4194	13.3333	12.4759	11.485	0.156204	0.131559	0.337825	11.6204	11.1826	11.3913	-6.3484	3.50562e-139	down
chr11	67854523	67922153	ENSMUSG00000020905.11;Usp43	-	2.92631	3.00725	4.20828	1.16208	0.951565	1.0839	2.79496	2.28782	2.05321	4.03801	3.00558	2.32697	5.32053	5.04255	4.46149	1.46909	1.29193e-12	up
chr11	67078300	67102291	ENSMUSG00000020908.14;Myh3	+	0.187707	0.103418	0.104615	0.391934	0.381646	0.475823	0.157982	0.047707	0	2.81489	2.27225	2.75333	0.099648	0.107734	0.116904	2.51362	1.68489e-24	up
chr11	100780731	100850724	ENSMUSG00000020919.11;Stat5b	-	3.53867	3.54426	7.79873	3.77031	3.8234	3.75898	6.03956	6.18963	6.58805	1.67908	1.24661	0.800038	11.692	11.323	11.2142	-1.68401	5.74884e-11	down
chr11	102761439	102780262	ENSMUSG00000020926.16;Adam11	+	2.5798	2.25586	3.96267	1.06565	0.969902	0.858064	2.97127	3.76772	3.48142	2.55783	2.74898	2.8395	3.77033	3.34187	2.24568	1.31363	2.53525e-10	up
chr12	51593341	51605771	ENSMUSG00000020953.17;Coch	+	0.936026	1.20788	2.16056	8.21885	9.57822	8.7701	1.9377	2.26416	2.14955	3.05964	3.38121	3.13203	48.1748	48.8089	20.2973	-1.5732	5.75296e-08	down
chr12	51988312	52006501	ENSMUSG00000020956.14;Dtd2	-	9.37949	9.02405	14.2189	15.772	17.0269	15.7499	10.1296	11.2049	10.9339	8.95401	8.93072	7.09164	8.93786	8.71981	8.3419	-1.0438	1.16274e-13	down
chr12	69310522	69357165	ENSMUSG00000020982.9;Nemf	-	37.2732	36.8206	42.7131	19.5873	20.2668	18.8007	47.4933	45.174	46.8884	50.819	41.4554	49.4909	47.4489	46.6926	49.5954	1.0968	1.00347e-52	up
chr12	55489410	55492647	ENSMUSG00000021025.8;Nfkbia	-	16.2235	14.7388	18.9865	50.6371	51.2319	51.3309	17.3672	20.724	19.0269	15.8875	16.755	13.1667	26.4331	25.522	25.1595	-1.87782	1.32445e-65	down
chr12	87147165	87164723	ENSMUSG00000021033.11;Gstz1	+	15.9204	17.2596	23.2428	24.711	24.5518	23.9191	13.4944	27.1165	27.5445	9.93489	12.5218	8.36195	21.9774	23.1846	17.6857	-1.33301	1.66301e-08	down
chr12	75714249	75735729	ENSMUSG00000021054.6;Sgpp1	-	5.66837	5.6033	6.69054	9.15871	9.77576	7.76872	11.5409	9.7191	9.18172	4.60003	3.02422	3.29092	7.0488	6.53983	6.02966	-1.43685	4.88794e-21	down
chr12	76580488	76710547	ENSMUSG00000021061.15;Sptb	-	12.7908	12.0201	34.748	0.56637	0.661342	0.500884	26.4073	26.1005	26.7012	18.9241	15.0529	16.4765	28.3827	26.4365	30.0835	4.36539	9.95994e-64	up
chr12	76797960	76822908	ENSMUSG00000021062.15;Rab15	-	12.6091	10.998	19.6785	9.75835	9.16053	8.97831	15.0401	11.9153	14.1115	26.1158	28.6666	23.8228	42.9565	40.8344	30.2207	1.32807	1.99431e-13	up
chr12	72650353	72664909	ENSMUSG00000021094.10;Dhrs7	-	4.20794	4.11325	9.70399	6.03584	6.29833	5.80595	17.1313	13.651	15.9042	3.00233	3.83628	3.16601	10.8477	10.1727	16.4863	-1.00575	0.000553861	down
chr12	104471209	104473330	ENSMUSG00000021095.5;Gsc	-	6.37429	5.95109	16.0566	1.06645	0.674965	1.07987	38.6326	35.9213	36.0012	0	0.099852	0.387369	26.9736	28.1473	33.9899	-2.14291	8.84957e-05	down
chr12	72881109	72940774	ENSMUSG00000021098.14;4930447C04Rik	-	6.06036	6.0378	6.93701	3.93835	3.83482	3.10381	0	0	0	56.7037	37.2718	46.6421	1.59758	2.33868	3.27111	3.39088	1.35049e-102	up
chr12	105032688	105042906	ENSMUSG00000021102.4;Glrx5	+	32.7728	33.1345	24.5836	41.7554	42.0169	40.9874	29.7974	31.8216	31.7614	19.6259	21.0714	19.1873	26.207	27.3558	27.9557	-1.03719	8.90107e-14	down
chr12	80107754	80113013	ENSMUSG00000021127.7;Zfp36l1	-	35.8407	33.6191	31.3836	128.787	128.977	137.699	66.5447	51.9706	53.9293	22.6885	19.442	29.244	56.3352	54.2041	48.8597	-2.59713	4.23962e-63	down
chr12	80518277	80630972	ENSMUSG00000021130.8;Galnt16	+	0.890173	1.07834	1.25145	2.22708	2.88962	2.64053	0.847465	1.07729	1.30815	1.73122	1.29445	0.910189	2.41451	2.47472	2.16872	-1.10817	2.54755e-06	down
chr12	117804289	117878706	ENSMUSG00000021175.15;Cdca7l	+	54.9644	53.8666	52.1611	27.9749	25.5599	26.147	58.1108	56.7559	57.9135	67.6005	63.7663	69.9156	52.8449	48.8406	44.5216	1.18319	1.58097e-33	up
chr12	100911523	101029056	ENSMUSG00000021182.16;Ccdc88c	-	12.9584	12.5921	16.4092	9.38449	9.86468	10.1022	16.5546	16.0632	17.0462	42.2261	29.3979	37.4126	22.1453	21.6391	21.9149	1.67483	5.59125e-44	up
chr12	100779057	100896981	ENSMUSG00000021185.16;Dglucy	+	0.073917	0.05309	0.094062	11.7741	13.3589	11.0269	0.058873	0	0.059194	1.58116	1.91815	1.04748	0.084144	0.125976	0.046316	-3.17718	1.94126e-41	down
chr12	101746565	101819055	ENSMUSG00000021186.9;Fbln5	-	0.324729	0.349999	0.698969	27.0628	30.1283	28.1677	0	0.078705	0	0.17592	0.025309	0.077934	0.120715	0.078759	0.061185	-7.35808	1.03911e-36	down
chr12	101645443	101718523	ENSMUSG00000021187.14;Tc2n	-	1.35902	1.35051	2.00421	0.090899	0.054541	0.113282	0.154137	0.383694	0.217838	2.62952	1.55779	2.19741	2.96942	3.26324	2.52587	4.22598	4.29126e-37	up
chr12	102394084	102439813	ENSMUSG00000021190.14;Lgmn	-	28.8765	27.2781	48.0118	45.2774	46.8088	47.4998	36.3135	45.3989	45.9983	24.0627	28.4741	20.1936	62.7567	63.0998	64.9902	-1.08632	6.62934e-10	down
chr13	6579768	6648777	ENSMUSG00000021196.14;Pfkp	-	7.83509	7.27871	31.1252	78.0378	77.5535	75.7829	16.9732	9.35394	8.03473	23.1116	35.565	16.6851	32.5928	35.9654	33.3431	-1.3987	0.0165993	down
chr12	103450898	103457223	ENSMUSG00000021208.9;Ifi27l2b	-	0	0	0	2.34619	2.00047	2.42267	0	0	0	0	0	0	0	0	0	-7.76666	3.928e-08	down
chr12	83520466	83541920	ENSMUSG00000021222.9;Dcaf4	+	34.223	33.7637	33.1421	38.7253	39.2869	37.598	35.8277	29.6366	31.4154	96.0129	91.4954	77.8519	39.4784	40.279	43.6569	1.02655	2.23552e-23	up
chr12	84601464	84617413	ENSMUSG00000021240.6;Abcd4	-	13.6328	14.4326	17.94	10.2637	10.4744	10.2242	24.7454	17.4249	18.6697	31.5373	34.6743	25.8867	27.6038	28.5548	27.999	1.51548	1.28892e-26	up
chr12	85473890	85477273	ENSMUSG00000021250.13;Fos	+	266.961	269.997	319.442	59.5402	64.7499	51.2417	452.664	199.113	201.106	7.17505	0.840116	1.5897	64.8844	58.6168	37.4336	-4.36159	1.46415e-10	down
chr12	86056745	86079041	ENSMUSG00000021253.7;Tgfb3	-	0.175298	0.137988	0.247981	17.3808	22.5194	22.4837	0.277914	0.322838	0.351694	0.157879	0.113844	0.20578	0.865954	1.29369	1.14961	-7.17485	1.20378e-99	down
chr12	86361117	86521628	ENSMUSG00000021255.17;Esrrb	+	0.860012	0.641149	0.330311	316.055	305.218	338.206	0.44872	0.578455	0.53889	8.84137	10.7434	12.2794	1.19557	1.38707	2.14889	-5.28511	8.62621e-154	down
chr12	86678700	86692091	ENSMUSG00000021256.5;Vash1	+	2.13028	1.37859	3.06422	7.44702	6.52261	6.7135	2.40074	3.02142	3.43958	3.45207	2.0452	1.88734	5.80729	5.6439	5.66613	-1.62927	5.33242e-12	down
chr12	109541001	109571726	ENSMUSG00000021268.17;Meg3	+	124.532	110.631	139.519	10.5509	10.1404	9.23306	181.272	166.717	182.806	316.607	170.401	167.855	270.02	266.836	188.63	4.45899	1.10189e-115	up
chr14	63145150	63179578	ENSMUSG00000021273.10;Fdft1	-	223.862	223.894	120.34	69.1855	70.7581	71.3581	138.621	90.1378	88.0776	169.733	211.33	177.289	190.406	193.619	193.194	1.30323	1.122e-07	up
chr12	111271095	111276426	ENSMUSG00000021278.7;Amn	+	0.191322	0.168581	0.213031	2.21637	2.31464	2.82912	0.160828	0.412362	0.357335	0.083399	0.39119	0	0.463471	0.5623	0	-3.52884	1.47392e-06	down
chr12	111442469	111455018	ENSMUSG00000021281.15;Tnfaip2	+	0.552916	0.820897	3.79759	4.58752	5.43328	4.98613	2.38179	6.26163	6.83333	0.186302	0.077304	0.268849	4.16516	3.79351	3.42202	-5.03846	7.60362e-13	down
chr12	111828457	111908110	ENSMUSG00000021285.15;Ppp1r13b	-	2.33911	2.46994	2.70197	8.35701	7.98221	8.21746	2.65924	2.17287	3.10055	3.61077	3.24999	3.347	4.76228	4.85686	4.76512	-1.42399	3.46989e-32	down
chr13	19623104	19632994	ENSMUSG00000021319.7;Sfrp4	+	2.02434	1.55647	3.46722	2.24491	2.45963	3.49076	1.56531	1.41119	1.54442	4.92145	8.85404	4.52043	3.11058	3.45915	3.93394	1.42097	9.76878e-08	up
chr13	21387003	21402755	ENSMUSG00000021327.19;Zkscan3	-	26.8895	24.575	24.2256	6.94927	7.20342	6.70432	33.0642	30.3142	33.7296	20.4569	17.7051	19.606	35.5069	33.469	28.9561	1.45025	1.29742e-33	up
chr13	41025008	41079706	ENSMUSG00000021363.14;Mak	-	1.0399	1.45788	4.19282	0.643187	0.771553	0.814323	4.03748	4.31944	4.73626	2.13252	1.82259	2.50064	4.58653	3.82957	3.81686	1.51258	1.63544e-05	up
chr13	41309581	41487362	ENSMUSG00000021365.15;Nedd9	-	0.887578	0.74511	1.17491	3.54105	4.5709	2.93908	2.43126	2.0939	1.89019	0.722445	0.344845	0.678895	5.59975	5.72718	4.10457	-2.76636	1.18373e-27	down
chr13	48261228	48266026	ENSMUSG00000021379.2;Id4	+	0.307515	0.405875	0.550948	2.73734	3.13565	3.44616	1.40999	1.71839	1.54474	0.745392	0.372059	0.895916	1.18425	1.17063	0.784948	-2.41368	4.78429e-17	down
chr13	49544443	49567565	ENSMUSG00000021388.14;Aspn	+	0	0	0	3.92855	6.0768	4.60822	0	0	0	0	0	0	0	0	0	-10.0614	1.94473e-15	down
chr13	49608046	49624501	ENSMUSG00000021390.6;Ogn	+	0	0	0.022591	2.10156	3.38925	3.02688	0	0	0	0.035549	0	0	0.154547	0.184635	0.159798	-8.4754	3.77386e-11	down
chr13	33027416	33041884	ENSMUSG00000021403.3;Serpinb9b	+	0.350896	0.381565	0.20291	7.73843	8.00787	8.05382	0.879085	0.562716	0.651593	0.33476	0.224528	0.054113	1.77139	1.48519	1.68208	-5.4094	1.19666e-62	down
chr13	34627834	34653486	ENSMUSG00000021411.16;Pxdc1	-	7.6722	8.66489	10.0215	6.25635	7.12238	5.4727	24.1185	16.0067	17.7705	26.7557	19.5572	23.7436	10.3276	9.58057	10.9424	1.65161	9.63283e-26	up
chr13	34875302	34906064	ENSMUSG00000021413.9;Prpf4b	+	49.2812	49.5178	47.7628	29.1069	30.1652	29.0954	73.9205	58.5077	62.1688	80.5743	61.6209	87.2047	55.9027	58.8725	54.3516	1.07739	1.41662e-12	up
chr13	53109312	53286124	ENSMUSG00000021464.14;Ror2	-	2.59825	2.68761	5.10417	9.9881	11.052	10.635	9.36885	5.87273	5.85693	4.93322	4.25796	5.97443	14.5983	13.2454	9.78194	-1.19715	2.12174e-06	down
chr13	53466884	53473074	ENSMUSG00000021469.9;Msx2	-	0.148659	0.153132	0.086201	1.77004	2.25578	1.84738	0.117435	0.052922	0.207191	0.199102	0.264625	0.168905	1.30663	2.15608	1.04539	-3.36951	3.5244e-13	down
chr13	55495795	55513676	ENSMUSG00000021493.15;Pdlim7	-	69.9073	84.5569	62.4856	56.389	78.6113	58.0462	61.1326	71.8908	74.5071	32.5356	36.6306	30.4557	76.3271	72.0007	77.7815	-1.26916	4.32741e-29	down
chr13	55539316	55571120	ENSMUSG00000021495.9;Fam193b	-	16.792	16.9359	22.2047	7.04234	7.06327	6.87152	34.1836	22.5244	23.8483	32.263	23.5601	23.8777	31.2974	31.6123	30.3697	1.74664	2.05646e-24	up
chr13	55727368	55776830	ENSMUSG00000021496.12;Pcbd2	+	11.38	12.1547	13.3596	21.0761	20.1014	19.9839	11.3231	16.5072	14.8179	3.49692	2.97669	3.07057	7.8336	7.35949	8.61825	-2.7654	3.73409e-37	down
chr13	55714650	55726227	ENSMUSG00000021497.10;Txndc15	+	23.6845	21.3563	25.7617	31.7996	32.4346	31.7332	33.0644	37.5268	38.4873	15.6997	17.3249	18.0379	29.3668	32.0819	29.1531	-1.02476	5.26206e-26	down
chr13	55599896	55610443	ENSMUSG00000021504.14;B4galt7	+	9.06076	9.01464	9.95088	10.8703	11.8947	10.8958	11.0939	10.7772	11.4974	6.46817	5.88922	4.99301	11.8321	11.4292	10.5908	-1.13699	4.09977e-21	down
chr13	56288643	56296551	ENSMUSG00000021508.11;Cxcl14	-	0.221036	0.570625	0.067282	16.091	23.3064	18.663	0.633876	0.516306	0.484766	1.11341	0.845649	1.02329	0.92547	0.956714	1.35397	-4.40305	1.15676e-56	down
chr13	68620043	68999541	ENSMUSG00000021536.7;Adcy2	-	0.642586	0.599522	0.594619	1.82482	2.38893	2.16961	1.04594	1.50507	1.14604	0.054454	0.083115	0.146151	2.5612	2.63563	1.61086	-4.70049	7.90153e-30	down
chr13	60601947	60763191	ENSMUSG00000021559.14;Dapk1	+	38.7121	39.553	45.4138	20.4141	19.6406	18.4192	87.0495	58.8668	61.254	63.0772	56.9119	73.8178	62.6534	61.4237	57.2331	1.5771	8.66841e-27	up
chr13	74036500	74062299	ENSMUSG00000021572.9;Cep72	-	7.54621	7.36166	11.7759	4.07383	3.97138	3.61976	11.2387	7.45494	8.48147	9.10667	8.98527	7.14713	8.89257	9.04609	11.2006	1.07289	3.21898e-09	up
chr13	74639568	74693201	ENSMUSG00000021583.7;Erap1	+	8.93713	9.39456	4.7445	2.129	2.02865	2.16667	8.69064	8.42302	7.47544	13.6419	13.5927	13.5545	10.1549	10.1282	12.4466	2.57298	4.04269e-34	up
chr13	74692368	74808810	ENSMUSG00000021585.10;Cast	-	8.69373	11.5971	13.7403	20.8893	24.6456	25.1256	17.3886	14.5046	12.5205	7.39506	6.69451	6.76929	15.58	14.9866	22.563	-1.92737	4.71973e-29	down
chr13	69573449	69611442	ENSMUSG00000021594.11;Srd5a1	-	15.8669	14.5044	9.37704	4.70165	4.71317	3.62758	9.75065	7.07995	7.00062	18.3203	14.6379	19.4951	15.1274	14.2542	13.2869	1.99762	3.58829e-22	up
chr13	73328513	73332178	ENSMUSG00000021607.9;Mrpl36	+	51.1534	47.7885	42.491	93.4448	94.6735	90.758	47.3134	46.3797	47.5829	44.7127	46.4511	40.0539	52.7205	54.1886	53.8977	-1.17937	1.79748e-26	down
chr13	73626911	73649843	ENSMUSG00000021611.9;Tert	+	7.01528	5.82632	10.6596	3.22374	3.50276	3.18277	8.59036	9.53261	8.64236	10.4418	7.06181	7.52347	18.6495	16.8034	16.4933	1.15697	1.13339e-10	up
chr13	100595957	100616971	ENSMUSG00000021636.15;Marveld2	-	15.4009	16.3629	16.4917	1.65667	1.48143	1.28692	13.7663	13.7535	13.5192	8.87526	8.06979	5.78043	23.2818	21.8314	22.5364	2.22705	4.53994e-55	up
chr13	100496507	100552718	ENSMUSG00000021638.12;Ocln	-	17.8251	18.0361	16.5938	3.88376	4.05354	4.66253	11.9194	13.4073	15.1479	13.7831	11.3771	7.88991	16.8861	17.473	17.1474	1.23806	1.7571e-12	up
chr13	97176331	97198357	ENSMUSG00000021665.9;Hexb	-	9.76901	10.3816	12.8788	47.0727	48.5526	48.4641	10.5817	11.515	10.1717	21.7166	25.7527	22.6143	27.1606	27.4935	25.7744	-1.17955	7.06658e-36	down
chr13	96648967	96670936	ENSMUSG00000021670.14;Hmgcr	-	267.727	269.248	199.45	60.637	58.9637	59.2388	200.907	130.535	129.74	233.883	213.304	201.726	232.587	227.895	278.381	1.7154	1.43762e-20	up
chr13	95024454	95250336	ENSMUSG00000021684.17;Pde8b	-	0.568041	0.587055	1.46557	5.47503	6.55798	5.50108	0.429738	0.691743	0.694278	1.34671	1.25914	0.624855	1.50437	1.37645	0.859073	-2.76556	1.65548e-20	down
chr13	92751590	92794818	ENSMUSG00000021702.7;Thbs4	-	0.451176	0.576414	0.158737	0.501695	0.593699	0.58373	0	0	0	3.41912	2.08597	2.25452	0.099459	0.140942	0.040506	2.06	2.03842e-07	up
chr13	92611091	92711947	ENSMUSG00000021703.9;Serinc5	+	8.03132	7.98345	15.8801	5.0741	4.99362	4.50115	16.5668	11.9578	12.1066	21.318	14.1628	27.9933	33.2264	34.0599	32.8516	1.94795	3.74216e-16	up
chr13	92844760	92858230	ENSMUSG00000021704.8;Mtx3	+	6.09772	5.45233	7.40626	1.93483	1.81004	1.62395	8.70283	8.82168	8.9084	8.18543	5.02145	9.34364	11.0962	11.6071	11.4707	1.93692	1.33819e-28	up
chr13	103818787	103920514	ENSMUSG00000021709.14;Erbin	-	15.7217	16.3801	20.7495	13.8466	13.5335	12.7153	16.5928	22.9592	22.3886	9.53518	6.3414	4.9451	21.196	21.2689	20.4033	-1.06517	1.2118e-09	down
chr13	117208536	117274415	ENSMUSG00000021728.8;Emb	+	303.92	303.783	327.517	111.993	107.903	111.558	379.635	392.507	388.903	292.138	288.253	291.327	734.175	727.985	540.686	1.31554	2.18089e-33	up
chr13	118669791	118792115	ENSMUSG00000021732.14;Fgf10	+	0.097462	0.08676	0.607222	2.47926	2.7697	2.25189	0.526614	0.755326	0.77811	0	0.024811	0.063827	8.81561	9.19019	6.86081	-5.90903	1.01221e-20	down
chr14	14702279	14799940	ENSMUSG00000021733.10;Slc4a7	+	19.1796	19.7499	46.2424	8.86673	8.18685	8.31503	33.6979	24.6049	24.7507	22.3592	18.9562	19.8169	48.3271	48.8001	63.7331	1.1548	2.45995e-06	up
chr14	8296274	8318023	ENSMUSG00000021750.15;Fam107a	-	0.114994	0.17266	0.30947	0.076271	0.084906	0.075697	0.602199	0.755494	0.609799	0	0	0.0235	2.79348	2.46004	2.15146	-3.84369	0.00479249	down
chr13	112464070	112510086	ENSMUSG00000021756.12;Il6st	+	7.55389	7.09098	8.52995	28.921	28.8409	28.8904	9.67998	11.1437	10.4854	4.93212	5.46037	6.44332	9.63116	10.4311	11.2841	-2.55466	6.39266e-96	down
chr13	112800792	112867894	ENSMUSG00000021759.14;Plpp1	+	5.26184	5.76967	4.8793	31.4882	33.9608	32.714	6.40624	5.49852	6.4779	6.64135	7.32337	6.50084	8.8389	7.62121	8.45016	-2.25201	1.57847e-58	down
chr13	113042753	113046410	ENSMUSG00000021760.5;Gpx8	-	11.9715	9.60647	14.0589	46.5523	53.7697	51.7317	12.4468	13.9246	13.1456	10.7347	8.28833	8.30512	23.7607	20.9286	23.6418	-2.57214	9.02041e-80	down
chr13	114452290	114458951	ENSMUSG00000021765.9;Fst	-	15.6455	17.0183	4.06994	14.6617	15.9031	14.3813	34.2299	18.1091	18.1207	8.16906	4.42222	8.99445	12.4548	12.1285	10.5725	-1.27146	0.0208572	down
chr14	21481434	21672478	ENSMUSG00000021767.18;Kat6b	+	6.76705	7.34597	10.4441	70.3432	69.1395	66.4648	9.24298	12.8673	12.9081	18.1154	15.5908	20.0947	13.04	13.1623	12.8851	-1.99973	3.98972e-47	down
chr14	16249280	16311926	ENSMUSG00000021785.8;Ngly1	+	7.54156	8.31874	6.2012	7.67533	7.24866	7.87431	9.22821	10.5423	10.1494	3.12747	3.1277	2.49728	5.45919	5.60249	5.72173	-1.62634	1.6823e-24	down
chr14	20294697	20317578	ENSMUSG00000021809.10;Nudt13	+	3.68111	3.83556	3.79262	3.11451	1.75039	3.62128	6.67507	6.16622	5.70385	6.53157	5.07088	3.15701	3.68003	4.37204	5.2181	1.28432	9.02986e-08	up
chr14	20482867	20496901	ENSMUSG00000021815.4;Mss51	-	1.1201	1.16349	1.2403	0.15598	0.115902	0.230514	1.58352	0.938032	1.23536	1.0601	1.07979	0.908911	2.17196	2.10493	2.14774	2.32811	5.97781e-10	up
chr14	20836660	20843385	ENSMUSG00000021822.3;Plau	+	0.648365	0.635729	0.713427	20.923	23.6474	21.7498	0.837814	0.762879	0.50224	1.06708	1.06456	1.13786	1.77749	2.09156	2.66269	-4.45961	2.98108e-122	down
chr14	20929398	21033676	ENSMUSG00000021823.10;Vcl	+	64.4484	63.2508	79.4122	100.909	111.205	109.888	67.1448	68.3754	68.4758	70.6681	55.5964	47.7913	128.905	129.003	178.475	-1.02561	4.54598e-13	down
chr14	46383520	46390669	ENSMUSG00000021835.15;Bmp4	-	0.996219	0.569789	3.00546	21.6303	20.6336	20.8622	2.11605	2.17807	1.91585	3.47084	5.94809	4.35305	4.81043	4.68706	4.24445	-2.27579	9.54362e-13	down
chr14	46882854	47105815	ENSMUSG00000021838.17;Samd4	+	2.61127	2.1337	5.56339	7.12357	7.94773	8.20043	2.95194	9.42353	8.8912	1.52038	1.48807	1.97601	12.9117	12.9259	12.9401	-2.7698	3.10136e-15	down
chr14	47648448	47739894	ENSMUSG00000021843.17;Ktn1	+	84.2482	84.6016	105.863	54.0899	52.2932	50.8321	103.224	118.049	121.428	128.539	114.739	126.279	144.341	148.734	165.849	1.1141	4.54697e-41	up
chr14	48120823	48281575	ENSMUSG00000021846.9;Peli2	+	6.18072	5.9945	8.1718	3.05438	3.2755	2.8432	11.6635	14.7393	13.7731	9.68488	7.54953	12.7211	14.5652	13.8425	15.8444	1.63247	7.50823e-20	up
chr14	48657677	48673819	ENSMUSG00000021848.16;Otx2	-	159.386	156.851	208.014	8.75484	8.59004	10.4655	189.51	177.431	189.573	129.807	133.981	117.745	330.026	290.091	309.867	3.67707	0	up
chr14	51091077	51106151	ENSMUSG00000021876.15;Rnase4	+	1.03151	0.828728	3.82064	35.5148	41.2241	38.4618	1.99976	2.78273	2.40878	0.52613	1.15741	0.251053	21.0522	19.0188	11.2956	-6.0324	6.73645e-27	down
chr14	31359880	31436078	ENSMUSG00000021892.14;Sh3bp5	-	1.87588	1.73025	2.36029	4.75219	5.3583	5.11517	3.08608	2.03191	2.47849	2.95354	2.35658	1.71444	6.33242	4.94967	3.81527	-1.22992	5.65135e-08	down
chr14	27114899	27403911	ENSMUSG00000021895.10;Arhgef3	+	2.04612	2.38829	2.37297	8.25172	8.2091	8.70556	1.92376	3.62386	3.3896	19.1761	18.5419	28.3879	5.84341	5.91982	5.58254	1.27286	9.99331e-10	up
chr15	22713868	22714830	ENSMUSG00000021927.7;Hnrnpa1l2-ps2	-	6.71951	10.6471	13.4436	8.43947	9.27578	9.65731	5.55028	8.6301	9.18525	9.97595	10.0037	10.5865	9.07889	11.8474	11.4179	1.5963	0.000443515	up
chr14	61331742	61360439	ENSMUSG00000021928.9;Ebpl	-	1.6577	1.55984	2.18448	3.47597	3.33633	3.17073	2.19874	1.77321	2.26198	1.84074	1.93796	1.4101	1.88064	1.8749	1.74273	-1.05356	4.44215e-13	down
chr14	61531993	61556886	ENSMUSG00000021930.14;Spryd7	-	18.086	17.3646	15.5905	8.63514	8.41438	7.63266	14.9168	12.6666	15.3804	18.7582	23.4758	16.7994	11.7086	12.1335	19.1248	1.16181	6.96005e-13	up
chr14	63122462	63145923	ENSMUSG00000021939.8;Ctsb	+	22.5437	22.6472	25.8133	85.4056	100.004	94.4433	25.9811	27.51	25.4918	22.4048	25.1827	21.6463	26.4458	28.1522	30.3488	-2.1563	2.41711e-124	down
chr14	63198922	63271692	ENSMUSG00000021944.15;Gata4	-	0.054212	0.12748	0.494681	1.83622	2.10887	1.84678	0.675878	0.30883	0.652057	0.598108	0.227722	0.241156	10.5458	10.2608	3.89707	-2.58764	9.91782e-07	down
chr14	56886653	56962701	ENSMUSG00000021945.9;Zmym2	+	42.9166	42.5188	54.5923	30.187	29.6735	28.1316	56.7427	55.7721	55.4767	58.9351	62.1571	73.5307	67.9802	67.4812	68.2567	1.04714	1.34243e-26	up
chr14	34085981	34100571	ENSMUSG00000021950.15;Anxa8	+	0.062829	0.060521	0.048342	13.8797	13.593	14.0839	0.190546	0.074095	0.041923	0.259337	0.83605	0.708672	0.203258	0.468931	0.32611	-4.63221	2.58068e-52	down
chr14	63492347	63509092	ENSMUSG00000021953.14;Tdh	-	2.84984	2.8053	0.695929	350.713	357.134	353.227	0.484153	0.827233	0.823106	30.135	33.3097	52.5274	4.35572	5.2936	1.12664	-3.32915	6.01667e-08	down
chr14	57689662	57758388	ENSMUSG00000021959.16;Lats2	-	2.04751	1.81739	3.19869	13.0507	14.2247	12.513	4.42155	5.94101	4.88058	1.70293	1.7109	2.60769	14.607	13.1484	16.7604	-2.95853	8.9721e-52	down
chr14	57826234	57829296	ENSMUSG00000021967.4;Mrpl57	+	18.6742	18.9601	21.1758	32.8688	32.5886	32.1158	18.3171	19.3183	19.6972	8.5526	11.0613	8.61535	18.3864	17.9881	17.1816	-1.73266	5.4869e-46	down
chr14	57916261	57999262	ENSMUSG00000021973.9;Micu2	-	19.0443	21.0136	23.2014	20.4033	22.2989	20.6441	22.8112	25.2566	26.9178	8.17956	7.0103	6.84579	26.796	27.9447	27.1092	-1.6686	5.72135e-67	down
chr14	65052060	65149855	ENSMUSG00000021978.9;Extl3	-	20.7121	21.4272	30.0692	33.5145	34.8864	33.3497	30.0304	32.0378	30.3467	21.4141	15.6947	19.8177	38.6288	37.8451	37.0267	-1.00721	2.81601e-21	down
chr14	60634001	60764556	ENSMUSG00000021990.15;Spata13	+	18.6937	16.8642	25.4122	12.7266	12.3173	11.7632	26.7843	29.7722	27.2592	30.6091	21.4606	41.7985	29.5528	34.1424	30.3018	1.23813	2.78128e-19	up
chr14	28904943	29721864	ENSMUSG00000021991.9;Cacna2d3	-	0	0.083676	0.305576	0.123076	0.185738	0.063271	0.017237	0.16594	0.154022	0	0	0.037006	3.14949	3.15932	1.11627	-2.60374	0.018148	down
chr14	28504750	28527448	ENSMUSG00000021994.15;Wnt5a	+	0.170762	0.177027	0.17037	12.7274	16.166	15.2771	0.364011	0.17386	0.184944	0.05066	0.068454	0.565138	1.49324	1.41001	0.271311	-6.67076	2.73741e-20	down
chr14	74732297	74750765	ENSMUSG00000021996.16;Esd	+	167.212	153.597	104.178	159.492	183.089	180.039	85.5884	78.207	84.1012	62.4973	59.7819	51.5095	79.3936	83.7471	88.9296	-1.85121	3.07915e-42	down
chr14	75131101	75230842	ENSMUSG00000021998.16;Lcp1	+	4.9891	3.59669	5.67812	1.25585	1.91108	1.71231	11.465	10.3893	9.63013	1.18518	0.457934	0.661054	9.55683	7.61094	8.19166	-1.56089	9.41256e-10	down
chr14	76414961	76507765	ENSMUSG00000022010.19;Tsc22d1	+	56.457	49.2855	49.6374	109.346	117.955	116.509	59.1113	64.672	58.7083	47.9973	44.4279	40.6454	68.0054	65.8746	54.6146	-1.26289	5.39615e-39	down
chr14	77156763	77721760	ENSMUSG00000022012.9;Enox1	+	1.14764	1.3251	1.40864	37.3466	35.5609	36.8397	0.407039	0.942132	0.848197	3.61529	5.97421	4.55988	1.20855	1.59214	1.09442	-3.09481	3.62377e-43	down
chr14	77820681	77875125	ENSMUSG00000022013.4;Dnajc15	-	42.2193	34.4112	21.0549	34.1673	34.8839	26.2722	30.7107	38.7954	34.6837	9.28999	14.3165	12.5667	11.5127	18.4293	18.7995	-1.05699	9.78057e-18	down
chr14	79288756	79301645	ENSMUSG00000022018.7;Rgcc	-	0.896513	0.939523	1.62495	3.27096	4.056	4.15594	0.997044	0.390807	0.354259	0.967979	0.523737	0.665209	1.82853	1.27752	1.99852	-2.51653	4.88225e-08	down
chr14	79397772	79423587	ENSMUSG00000022022.3;Mtrf1	+	7.16631	8.74715	10.5985	16.4371	15.6011	14.0807	6.78791	6.9264	6.13975	8.60331	10.0145	6.10262	4.94459	4.60669	7.41058	-1.0306	7.68139e-07	down
chr14	66084374	66124500	ENSMUSG00000022040.8;Ephx2	-	1.54577	1.73026	2.0857	17.1201	18.3775	16.1756	4.25687	3.76247	3.82503	2.73028	3.52349	5.88847	3.83268	3.94549	3.00866	-2.19144	1.66988e-20	down
chr14	66297031	66311424	ENSMUSG00000022043.19;Trim35	+	36.4108	37.304	40.9451	52.3326	53.1793	49.7778	47.1059	67.3186	66.0647	22.4652	19.7329	26.224	52.5554	49.3127	45.1995	-1.34115	5.45853e-22	down
chr14	68082590	68124846	ENSMUSG00000022054.11;Nefm	-	60.0806	57.1589	24.5847	1.35393	1.13339	1.18492	31.7721	33.8493	33.1401	4.30283	2.51278	2.4066	28.7559	28.6358	42.1259	1.60216	1.47166e-06	up
chr14	70180468	70211989	ENSMUSG00000022091.6;Sorbs3	-	10.0241	9.19636	12.7577	7.47605	8.85459	8.27556	12.5703	11.7079	13.2258	4.17177	3.53061	2.57976	22.1619	22.5016	21.4058	-1.38853	6.86491e-19	down
chr14	70217865	70289471	ENSMUSG00000022092.11;Ppp3cc	-	1.91544	1.5051	4.42099	4.81722	4.78733	4.20829	3.06989	3.50391	4.09255	1.19088	1.04473	0.226755	4.2237	3.61798	3.71619	-2.57999	1.11003e-10	down
chr14	70474558	70520234	ENSMUSG00000022098.10;Bmp1	-	4.91674	5.00325	4.26364	25.9259	31.0672	30.6789	7.50624	7.89388	7.3019	2.02412	1.32114	1.09915	11.03	11.7207	12.4361	-4.49519	1.43414e-165	down
chr14	70601263	70636048	ENSMUSG00000022099.17;Dmtn	-	13.333	14.2366	13.1498	35.8791	36.3285	35.7418	9.60095	9.89335	9.94722	12.5779	16.9379	9.78317	17.0936	14.9465	19.138	-1.83629	1.36712e-39	down
chr14	70636203	70642268	ENSMUSG00000022101.6;Fgf17	-	8.66147	8.22288	4.7674	45.9641	44.1135	44.7781	6.04098	4.21806	5.47513	8.68281	9.08586	7.34414	8.27385	7.11973	8.45739	-2.48483	7.44863e-34	down
chr14	70766036	70778495	ENSMUSG00000022102.13;Dok2	+	28.0388	23.6118	39.1145	4.22422	3.45099	3.29052	23.5528	34.8368	36.0249	67.4551	55.4524	41.1412	167.296	167.556	184.701	3.73037	4.61301e-84	up
chr14	73362226	73385289	ENSMUSG00000022108.8;Itm2b	-	63.5233	59.2269	78.6852	129.889	141.519	136.12	87.1498	93.7188	92.6901	63.3571	70.6415	59.0444	103.653	111.809	100.044	-1.24031	1.48076e-38	down
chr14	105891947	105896819	ENSMUSG00000022114.5;Spry2	-	80.5007	83.0916	66.9992	139.918	140.452	142.226	106.513	75.7076	78.4843	51.4747	35.0342	48.4748	48.931	49.2305	49.1969	-1.80354	9.8576e-28	down
chr14	105106751	105177327	ENSMUSG00000022119.15;Rbm26	-	56.9998	56.8736	70.1577	38.8172	37.3547	37.106	84.3021	71.2249	70.6209	92.9316	72.1895	102.342	80.8011	81.149	78.322	1.06315	5.17246e-19	up
chr15	8290617	8444463	ENSMUSG00000022141.7;Nipbl	-	33.5281	32.9009	46.4285	19.7897	19.4586	18.7292	45.6777	58.1064	57.9422	46.4423	38.1443	53.8422	61.57	58.3562	63.3837	1.11064	2.80164e-16	up
chr15	6813577	6874969	ENSMUSG00000022146.12;Osmr	-	0	0	0	12.4992	15.0314	12.7422	0	0	0	0.011514	0	0	0.064273	0.052608	0.037758	-11.7557	6.11877e-22	down
chr14	56117626	56120625	ENSMUSG00000022156.8;Gzme	-	0	0	0	22.1695	27.5683	22.7798	0	0	0	0	0	0	0	0	0	-10.9894	6.14988e-19	down
chr14	56082166	56085273	ENSMUSG00000022157.8;Mcpt8	-	0	0	0	17.2493	20.2166	17.5322	0	0	0	0	0	0	0	0	0	-10.5358	2.07556e-17	down
chr14	54464137	54471497	ENSMUSG00000022175.9;Lrp10	+	22.2436	23.1863	30.2371	27.7644	29.5895	27.7507	33.8042	28.323	29.4191	16.6898	15.0475	12.08	28.8276	26.3688	28.6362	-1.11961	1.18735e-23	down
chr14	54476100	54480431	ENSMUSG00000022176.11;Rem2	+	11.1281	9.79322	19.3917	0.804492	0.854848	1.06524	13.2413	12.2783	11.0765	8.50955	8.11209	6.19313	16.994	17.7579	17.4894	2.93184	2.22726e-39	up
chr15	3965445	3979573	ENSMUSG00000022184.8;Fbxo4	-	2.57704	2.45843	1.58648	4.35413	4.92744	4.54522	2.6105	1.92809	1.3414	1.60014	0.824175	0.891269	3.48467	2.97092	4.16683	-2.19031	3.71561e-11	down
chr14	54642161	54686931	ENSMUSG00000022185.19;Acin1	-	209.392	192.25	205.559	98.0721	96.4144	94.8914	251.816	213.55	194.885	275.045	208.574	275.849	217.994	208.571	210.088	1.06489	2.62784e-16	up
chr15	12359711	12739924	ENSMUSG00000022197.16;Pdzd2	-	0.080338	0.165465	0.253327	1.66539	1.53823	1.39885	0.070156	0.106448	0.084011	2.40117	2.80355	6.31063	2.46568	3.01078	3.14808	1.38046	2.62106e-05	up
chr14	54906304	54913132	ENSMUSG00000022199.12;Slc22a17	-	6.32026	7.41809	9.55668	1.45033	1.38415	1.12963	16.0791	11.6914	12.0222	6.64004	5.70312	5.26706	28.5524	26.9765	20.5388	2.22217	2.60967e-26	up
chr15	11839896	11907287	ENSMUSG00000022206.7;Npr3	-	0.398815	0.290106	0.780434	5.33651	5.03252	4.04195	0.327859	1.46992	1.47114	0.740673	0.41039	0.420811	2.6966	3.08287	2.11682	-3.13014	1.09532e-18	down
chr14	55106826	55116935	ENSMUSG00000022208.12;Jph4	-	21.5146	22.0134	27.5859	3.42958	2.96743	3.34523	15.8788	22.19	21.5541	59.9846	45.1262	61.299	33.9369	31.4685	25.9202	3.91154	3.3374e-136	up
chr14	55490651	55508272	ENSMUSG00000022211.9;Carmil3	+	1.3013	1.28242	4.71082	0.136976	0.144839	0.242255	3.29569	3.59171	3.12496	1.48976	1.0688	0.793231	4.58137	4.86325	3.67065	2.41272	8.04266e-08	up
chr14	55578123	55581529	ENSMUSG00000022216.17;Psme1	+	149.33	149.056	129.242	57.9197	56.1503	58.435	133.067	124.337	124.16	188.35	243.889	178.981	152.08	159.592	161.079	1.70344	2.05732e-35	up
chr14	55581516	55585302	ENSMUSG00000022217.14;Emc9	-	1.63651	2.17592	3.14269	4.54022	4.25689	5.28635	2.39585	3.46801	2.49223	2.54292	2.14334	1.39292	3.00155	2.72785	2.46084	-1.29446	1.13277e-05	down
chr14	55700009	55713926	ENSMUSG00000022218.16;Tgm1	-	0.349288	0.467936	0.765391	42.3295	39.0288	39.0323	0.563636	0.543913	0.619132	0.748767	1.05402	0.728835	2.795	2.53537	3.23026	-5.70419	5.70348e-197	down
chr14	55784995	55788865	ENSMUSG00000022221.14;Ripk3	-	4.52466	3.699	6.28576	20.2277	22.3215	20.179	0.250832	0.106489	0.322028	4.33814	3.401	3.67292	5.0004	6.80342	6.56877	-2.62109	2.936e-46	down
chr14	55897283	55900293	ENSMUSG00000022223.9;Sdr39u1	-	2.87717	2.96716	1.08164	12.0954	9.66839	10.7513	0	0	0.000117	2.39299	2.39583	1.35469	0.082737	0.331034	0.166555	-2.07549	1.17308e-05	down
chr13	21442180	21453730	ENSMUSG00000022228.14;Zscan26	-	18.3638	19.5182	22.3588	9.58282	9.20744	8.84018	29.3711	25.2056	25.9701	24.7836	17.6212	21.9333	31.9302	33.6777	29.251	1.10517	7.90469e-23	up
chr14	56365068	56388550	ENSMUSG00000022229.3;Atp12a	+	0.157015	0.126075	1.24754	2.37316	2.02849	1.76183	0.115655	0.73836	0.866748	0.508855	0.561857	0.458013	1.00413	0.587462	0.600403	-2.14211	0.00274901	down
chr15	31291478	31367726	ENSMUSG00000022237.17;Ankrd33b	-	0.262841	0.136896	0.873678	4.09793	3.85026	3.65247	1.14677	0.964934	1.27104	0.275769	0.161218	0.315185	0.766133	1.0006	1.00874	-3.83518	2.75186e-20	down
chr15	30172593	31029341	ENSMUSG00000022240.10;Ctnnd2	+	5.57803	5.46254	3.94085	1.87951	2.13463	2.3938	3.15439	7.26537	7.18732	1.42082	0.927787	1.50398	6.64134	6.74931	5.1852	-1.04203	0.00309893	down
chr15	10981756	10996626	ENSMUSG00000022244.7;Amacr	+	3.15591	3.97211	4.76363	10.6725	10.8494	9.37077	6.44893	4.21685	4.90546	3.5162	4.07889	2.63352	4.52628	5.52696	4.54582	-1.73644	1.70576e-22	down
chr15	34238028	34284302	ENSMUSG00000022257.4;Laptm4b	+	73.7776	72.6134	83.1585	42.9726	47.2006	43.9362	33.9284	37.6672	39.6694	101.662	117.762	106.636	77.1591	77.134	66.3781	1.11222	8.37317e-33	up
chr15	32920723	33034935	ENSMUSG00000022261.6;Sdc2	+	14.8185	13.844	18.4179	17.5843	20.0469	18.3181	15.5928	17.6064	17.6144	8.15467	9.19521	11.324	17.7659	19.1985	20.5001	-1.10055	9.08135e-17	down
chr15	27730651	28025848	ENSMUSG00000022263.10;Trio	-	27.5793	26.9619	32.1305	7.68333	8.21147	7.93695	23.6277	35.7364	36.0555	31.9606	24.8196	44.0251	32.502	32.0571	33.2229	1.91897	3.25192e-24	up
chr15	37233036	37363569	ENSMUSG00000022286.16;Grhl2	+	18.3409	18.1129	21.8828	13.9632	13.0546	14.3339	14.1276	15.3334	15.166	43.1549	31.7257	37.6928	29.9816	27.76	27.7351	1.25322	4.06171e-47	up
chr15	39768487	39857470	ENSMUSG00000022304.13;Dpys	-	1.05091	1.00896	1.13604	15.1496	15.5303	14.901	0.167477	0	0	1.00134	1.21298	1.22862	1.14197	0.950015	0.844193	-3.79298	1.06895e-97	down
chr15	39870589	39943994	ENSMUSG00000022305.13;Lrp12	-	5.35373	5.39241	5.33093	7.7304	8.74807	7.78152	6.16821	8.00545	8.2053	3.48941	3.41246	3.9714	8.06881	8.17878	8.23389	-1.35113	1.36312e-23	down
chr15	40655035	41104592	ENSMUSG00000022306.9;Zfpm2	+	0.270963	0.146789	0.0335	2.09537	2.43411	2.01394	0.074532	0.051192	0.086127	0.138943	0.118083	0.164181	0.737538	0.706633	1.14062	-3.86739	4.46248e-23	down
chr15	18818947	19014236	ENSMUSG00000022321.15;Cdh10	+	7.40124	6.97037	9.88125	1.05571	1.2977	0.930677	7.05585	10.3415	11.4193	3.71204	3.23103	4.09597	7.69199	8.39155	8.78721	1.63881	3.94399e-16	up
chr15	35296098	35303305	ENSMUSG00000022330.5;Osr2	+	0.9146	0.995423	0.643086	3.03982	2.76818	3.52676	2.0042	1.10143	1.50296	0.225878	0.159288	0.536433	0.138629	0.175245	0.457081	-3.16192	4.40124e-14	down
chr15	43477229	43527763	ENSMUSG00000022337.7;Emc2	+	62.8314	58.1286	77.3465	87.9225	88.5572	89.9386	70.9492	69.8507	73.6038	42.1104	43.4445	42.7898	58.2461	63.0796	68.4352	-1.20259	3.65082e-39	down
chr15	44428042	44438256	ENSMUSG00000022338.8;Eny2	+	163.23	170.075	111.013	59.813	53.7194	52.7633	145.72	107.893	111.373	118.835	116.791	132.171	124.96	140.387	111.163	1.01481	3.4329e-11	up
chr15	44619175	44641515	ENSMUSG00000022339.9;Ebag9	+	29.3589	26.1976	33.4566	10.0572	9.67712	7.74559	31.764	33.3287	33.3815	22.0347	22.068	19.08	30.8933	29.4056	32.8501	1.09064	1.96102e-28	up
chr15	59315077	59331192	ENSMUSG00000022351.14;Sqle	+	292.814	289.319	183.886	72.9557	69.8108	71.141	217.624	172.765	176.48	255.52	248.282	274.115	233.615	241.282	263.503	1.72112	1.12535e-21	up
chr15	58175879	58214932	ENSMUSG00000022358.7;Fbxo32	-	1.21707	1.27418	1.28626	3.9451	4.72206	5.84465	1.39714	1.65841	1.66616	2.26466	1.71876	1.90071	3.50459	3.68597	3.61966	-1.47231	7.45778e-19	down
chr15	58141377	58158665	ENSMUSG00000022359.10;Wdyhv1	+	15.2918	17.484	17.9869	11.4592	10.7518	9.78929	22.9443	15.823	16.2096	24.8186	31.0709	24.4336	20.0101	20.4182	21.7019	1.22327	6.03602e-14	up
chr15	57912199	57970067	ENSMUSG00000022364.14;Tbc1d31	+	20.625	20.108	28.9374	11.6213	11.4286	10.661	24.1927	21.948	22.9632	31.5905	23.7376	24.5093	26.2931	24.4571	27.4723	1.03346	4.09751e-19	up
chr15	85535437	85582473	ENSMUSG00000022382.15;Wnt7b	-	0.439554	0.364328	0.179573	8.93644	9.10671	8.06646	0.760357	0.28176	0.174025	0.356182	0.214492	0.135564	2.79223	3.36719	3.95724	-5.23621	1.04123e-34	down
chr15	80671847	80700425	ENSMUSG00000022408.7;Fam83f	+	1.60468	2.23724	2.65491	0.521615	0.384515	0.475616	0.140644	0	0.148954	1.67154	0.924789	0.962223	2.55314	2.07562	2.25528	1.26372	2.10351e-05	up
chr15	55112317	55259271	ENSMUSG00000022419.16;Deptor	+	7.87518	6.87526	11.7416	5.68015	5.65485	5.19494	16.0744	14.3737	14.4175	18.296	14.6898	16.9261	17.8755	19.3076	19.1038	1.43955	2.6058e-27	up
chr15	54838901	54952892	ENSMUSG00000022425.16;Enpp2	-	12.3872	12.0135	8.74488	1.47714	1.48384	2.01184	24.2643	19.823	21.0502	54.9178	46.7634	58.14	27.8226	24.978	27.4317	4.89293	1.72652e-158	up
chr15	79561497	79605109	ENSMUSG00000022429.11;Dmc1	-	1.04703	1.58061	1.06794	2.43702	1.93904	2.27449	0	0	0.035877	7.035	8.37629	8.31538	1.53698	1.46593	1.69889	1.66227	4.15376e-16	up
chr15	78899768	78912051	ENSMUSG00000022436.16;Sh3bp1	+	16.2659	16.2241	17.3149	21.1051	24.0308	20.882	20.241	14.2745	14.5992	13.6039	14.0376	10.7208	18.0482	15.2193	16.129	-1.39139	1.36711e-12	down
chr15	84232043	84315688	ENSMUSG00000022438.6;Parvb	+	6.36332	5.5851	6.7092	40.5284	37.9128	38.8877	5.96301	5.03297	5.8541	4.5804	4.69613	5.78586	20.7788	20.2308	16.4055	-3.35114	7.28261e-109	down
chr15	78523346	78531416	ENSMUSG00000022440.9;C1qtnf6	-	1.86773	1.92312	5.83714	2.46876	2.68981	2.23068	3.24128	3.49111	3.73029	1.07487	0.696506	0.458057	3.85826	4.19326	4.84686	-1.90539	7.4228e-07	down
chr15	77760587	77842175	ENSMUSG00000022443.17;Myh9	-	64.0189	63.4603	102.415	128.123	159.56	156.016	193.666	236.386	237.824	63.8742	44.4874	54.3113	209.089	198.588	230.089	-1.59252	7.15208e-23	down
chr15	82329532	82338925	ENSMUSG00000022453.8;Naga	-	5.87367	5.91512	12.9351	6.99768	7.33482	6.68422	9.76007	13.1621	11.1336	4.11843	4.44894	2.07394	19.6297	18.819	17.9187	-1.0301	0.000809679	down
chr15	95075230	95528559	ENSMUSG00000022454.17;Nell2	-	5.06972	4.56883	4.97591	1.24903	1.0114	1.11806	0.505345	1.64719	1.9653	3.92618	2.51253	2.29101	6.55087	6.4868	5.27354	1.17673	0.000631944	up
chr15	82274893	82294574	ENSMUSG00000022456.16;Sept3	+	3.97746	3.76722	8.26948	5.0799	4.64244	4.68705	4.05201	7.45123	7.11417	18.5341	15.8781	15.4344	24.7877	23.2365	15.0942	1.7402	1.66993e-10	up
chr15	96687392	96699730	ENSMUSG00000022462.7;Slc38a2	-	176.426	174.78	200.383	135.166	130.98	158.497	256.149	290.119	286.48	348.6	290.318	441.945	264.805	253.882	276.237	1.21215	4.18413e-19	up
chr15	97744770	97767972	ENSMUSG00000022469.17;Rapgef3	-	0	0.044741	0	3.36028	2.73731	3.03503	0	0	0.034341	0.273788	0.344772	0.459631	0.220773	0.36871	0.268456	-3.09637	1.90876e-24	down
chr15	97792664	97844502	ENSMUSG00000022475.19;Hdac7	-	4.55972	3.79212	5.89834	6.0603	7.52194	6.72279	4.49548	3.8115	4.46633	1.93264	2.11853	1.05579	8.77161	8.22056	7.6402	-2.07625	1.40716e-30	down
chr15	102966796	102971893	ENSMUSG00000022484.7;Hoxc10	+	0	0	0	1.60787	2.27852	2.15206	0	0	0	0	0	0	0	0	0	-5.73713	2.47267e-08	down
chr15	103453794	103498810	ENSMUSG00000022488.9;Nckap1l	+	0.058561	0.083702	0.114019	1.67475	2.25615	2.43802	0.18918	0.192805	0.238291	9.41287	8.23191	8.62652	0.847272	0.742288	0.276793	1.89232	6.36428e-16	up
chr16	10959275	11066157	ENSMUSG00000022500.15;Litaf	-	17.8558	17.7586	33.0831	45.4831	50.7213	49.0629	22.0007	17.6889	18.6136	21.073	22.9728	15.618	52.1936	51.1526	55.0407	-1.46829	2.11912e-14	down
chr16	10281749	10313968	ENSMUSG00000022505.9;Emp2	-	0.820438	0.669579	2.91037	11.7264	13.5057	13.4345	0.886936	1.49607	1.43311	0.818653	0.518928	0.327073	5.27714	6.42826	5.45889	-4.66775	3.28886e-30	down
chr16	23965052	23988852	ENSMUSG00000022508.5;Bcl6	-	0.085996	0.20279	0.565091	2.87779	3.65957	3.18755	0.451605	0.635426	0.675912	0.379245	0.316698	0.169923	2.74431	2.33319	2.06303	-3.72623	3.49765e-24	down
chr16	26581704	26730117	ENSMUSG00000022514.14;Il1rap	+	1.04931	0.974724	1.3775	6.12126	7.99979	6.99697	1.67197	1.06546	1.24574	1.51599	0.819073	1.62678	2.6689	2.61083	2.25687	-2.70307	7.01732e-40	down
chr16	4941436	4964205	ENSMUSG00000022515.6;Anks3	-	10.8114	11.7831	10.2204	4.53881	4.59394	4.88323	14.0589	11.2876	12.2579	16.263	13.3574	14.62	12.9304	14.8268	13.0208	1.37227	9.09127e-20	up
chr16	4480216	4541816	ENSMUSG00000022519.14;Srl	-	18.1302	21.5627	35.1632	9.41958	11.039	9.56601	20.6969	19.8694	20.5986	47.0704	39.099	30.3628	33.3248	28.8143	27.9227	1.77746	9.80242e-34	up
chr16	30064384	30067796	ENSMUSG00000022528.8;Hes1	+	68.7774	68.3872	55.0006	77.808	86.2014	71.4589	131.979	72.9386	67.6428	39.5833	35.3769	33.1474	79.5091	82.9187	74.5292	-1.26972	2.25486e-08	down
chr15	76695716	76699686	ENSMUSG00000022546.5;Gpt	+	5.238	4.53677	7.12638	1.72512	2.90644	2.51804	5.03243	5.75669	4.34119	6.65161	7.2327	8.21546	8.34453	7.47156	6.14247	1.62499	4.15726e-17	up
chr16	31296192	31314808	ENSMUSG00000022548.14;Apod	-	0.320749	0.690734	0.491487	27.7201	27.8354	26.6625	2.06518	0.984453	0.955016	2.95479	3.5565	1.32648	1.27326	1.39835	1.42525	-3.6805	6.28272e-34	down
chr15	76368898	76371437	ENSMUSG00000022554.7;Hgh1	+	34.8788	35.3629	28.2864	10.3393	11.3019	10.8965	30.7439	36.0403	34.3119	35.82	32.4264	30.1292	25.3418	23.2008	27.5107	1.46257	3.95154e-27	up
chr15	76538832	76544608	ENSMUSG00000022560.9;Slc52a2	+	8.10056	7.87796	8.63711	3.424	3.67332	3.79202	11.2377	11.7061	10.3793	10.2227	7.69915	7.25184	8.49005	8.56865	7.01313	1.07842	9.89978e-28	up
chr15	76296601	76328015	ENSMUSG00000022562.15;Oplah	-	2.38801	1.70836	2.03708	4.59745	5.6152	5.58779	0.210887	1.03716	1.18659	3.13392	0.588365	2.75463	1.76148	3.15359	2.83859	-1.99776	2.25485e-16	down
chr15	76246764	76249904	ENSMUSG00000022564.7;Grina	+	25.1704	26.2899	43.5532	35.5229	38.7724	36.3551	30.367	39.5925	37.3944	16.1267	18.7452	12.6489	56.7033	51.4201	45.7292	-1.35062	1.29927e-13	down
chr15	76170974	76232574	ENSMUSG00000022565.15;Plec	-	9.98072	10.2277	18.3645	25.1816	32.0393	28.8056	14.0487	16.7988	16.4318	12.1755	8.7912	10.5567	16.1377	15.3532	17.486	-1.62319	3.74853e-21	down
chr15	75890956	75894481	ENSMUSG00000022574.7;Naprt	-	2.73598	3.37245	7.37697	12.7425	11.4369	11.0139	4.43501	4.47177	4.98124	5.54772	7.03786	5.38008	6.22122	5.73025	5.58741	-1.17903	5.21563e-05	down
chr15	75862327	75867408	ENSMUSG00000022575.5;Gsdmd	+	0.203027	0.114278	0.364454	4.28199	4.46443	5.04757	0	0	0.088407	2.46	2.10517	1.67405	0.536337	0.560282	0.370818	-1.47001	8.99554e-08	down
chr15	74747852	74753046	ENSMUSG00000022594.14;Lynx1	-	0.833444	0.757057	3.13354	4.42327	5.18973	4.6459	2.21843	2.21078	1.87553	0.698235	0.258512	0.337999	4.67296	3.92026	4.6343	-3.81138	5.30268e-23	down
chr16	55899888	55934855	ENSMUSG00000022604.18;Cep97	-	7.14944	7.01395	9.03699	4.84539	5.21432	5.30453	10.7228	11.0742	13.0197	10.0497	9.63885	10.9496	13.4963	14.4806	14.2121	1.20773	1.61833e-30	up
chr15	89130584	89140703	ENSMUSG00000022610.10;Mapk12	-	31.6836	33.4401	51.599	4.93803	4.60186	4.90853	30.9263	36.8693	39.2906	31.1711	29.8514	18.697	44.8249	48.2326	46.0388	2.37325	1.75608e-35	up
chr15	90933276	91049948	ENSMUSG00000022629.17;Kif21a	-	18.8461	18.5716	33.2	1.83029	1.98624	2.07463	35.8753	39.3754	38.1987	17.6268	13.2957	24.6856	49.2339	49.7167	48.5391	3.08871	1.10855e-50	up
chr15	93386097	93398334	ENSMUSG00000022635.9;Zcrb1	-	85.7743	97.4744	105.458	34.6234	38.9369	33.8052	82.0121	103.583	95.0015	87.3246	84.3351	85.2724	70.1963	71.255	80.7539	1.15931	2.07858e-34	up
chr16	52248996	52454074	ENSMUSG00000022636.13;Alcam	-	0.689164	0.432382	0.45611	5.67274	5.50428	5.00507	0.88448	0.92035	1.05381	2.85857	1.82054	3.33105	1.85045	1.75011	1.65424	-1.48362	1.11084e-09	down
chr16	50719294	50732773	ENSMUSG00000022639.14;Dubr	-	0.308905	0.275703	0.705104	3.59249	4.17648	3.76015	0.247014	0.282136	0.20575	0.836025	1.24531	1.01278	1.68983	1.16893	1.68573	-1.90361	4.99699e-12	down
chr16	50191844	50432390	ENSMUSG00000022641.15;Bbx	-	9.15727	10.0742	22.0034	8.53578	8.90378	8.72628	18.2227	28.8039	23.8533	21.6818	14.8292	23.871	45.1568	44.6379	53.6493	1.12047	8.1513e-07	up
chr16	45711230	45724608	ENSMUSG00000022658.10;Tagln3	-	1.78769	1.76265	3.1537	4.11264	4.64217	3.93886	0.051625	0.084813	0.205447	1.99917	2.17325	2.44543	2.52255	1.8544	1.76451	-1.01911	0.000276971	down
chr16	45382135	45409053	ENSMUSG00000022661.14;Cd200	-	0.420065	1.02533	0.266841	2.09142	1.79854	2.21397	0.270879	0.512071	0.597158	1.45269	1.04204	0.87942	0.960658	0.517163	0.671436	-1.47816	0.00024345	down
chr16	45093402	45128077	ENSMUSG00000022665.15;Ccdc80	+	0.06571	0.073778	0.034458	23.1542	31.0916	31.4712	0.04371	0.120234	0.035584	0	0	0.015281	0.295225	0.391558	0.249775	-10.1018	3.84726e-50	down
chr16	14705852	14709385	ENSMUSG00000022676.7;Snai2	+	0.526356	0.209522	0.584889	6.3264	7.67198	5.95002	0.846266	0.837903	0.795712	2.16403	1.54454	2.82689	0.228073	0.345865	0.540989	-1.66891	1.14997e-09	down
chr16	13715057	13730983	ENSMUSG00000022683.13;Pla2g10	-	6.7188	7.1328	5.43882	15.5279	13.5654	12.8409	0.134958	0.265224	0.16476	28.5216	38.9528	34.8809	2.09415	2.19828	2.12468	1.3366	8.68364e-13	up
chr16	44485049	44558897	ENSMUSG00000022687.12;Boc	-	0.516974	0.715098	1.65933	4.17531	4.8184	4.42929	1.48848	3.00226	3.92428	1.34456	1.29099	1.04424	1.56875	1.49995	2.18016	-2.02126	1.65744e-08	down
chr16	70313949	70569716	ENSMUSG00000022707.16;Gbe1	+	21.1486	22.5336	15.3571	4.86358	4.78284	5.22752	23.3397	12.6652	12.9726	12.484	9.85337	13.1477	25.1624	24.8544	29.076	1.11127	4.34314e-06	up
chr16	58468125	58524243	ENSMUSG00000022747.17;St3gal6	-	1.07342	1.27783	2.79899	3.19156	4.17059	3.43632	2.6337	3.52916	3.06853	0.932116	0.966405	0.6968	3.00566	3.43334	2.68529	-2.22202	2.37439e-17	down
chr16	17508688	17526333	ENSMUSG00000022761.12;Lztr1	+	18.8545	19.6189	19.609	22.8811	24.93	22.0066	25.3388	20.793	19.3026	14.4506	14.0617	11.7382	21.4961	23.1748	27.048	-1.04369	1.67044e-21	down
chr16	17489611	17507485	ENSMUSG00000022763.18;Aifm3	+	2.52755	2.27072	4.99847	0.488908	0.571305	0.527052	4.60504	2.93685	3.31163	4.33423	5.32615	3.48855	3.86677	4.2902	3.89439	2.99771	9.06151e-25	up
chr16	17405986	17430827	ENSMUSG00000022765.10;Snap29	+	8.14024	8.88246	9.44419	14.3745	14.5565	13.9001	10.463	9.04305	8.68712	6.70256	8.26124	8.92939	10.8624	10.9736	9.85663	-1.00365	1.03142e-16	down
chr16	17139064	17147229	ENSMUSG00000022768.17;Ccdc116	-	3.34361	3.18375	3.18991	1.02039	0.902005	0.926692	2.43219	3.09749	2.47053	7.76605	5.82608	7.68525	3.92854	3.76275	2.11328	2.57178	1.02731e-38	up
chr16	17130138	17132383	ENSMUSG00000022769.9;Sdf2l1	-	35.2507	36.757	51.9635	43.5202	43.6174	42.3256	31.8719	24.7135	27.1777	18.5	26.6465	21.1621	44.1115	40.6475	47.7172	-1.09755	4.49387e-12	down
chr16	16416917	16600549	ENSMUSG00000022788.16;Fgd4	-	8.05649	7.2327	5.85669	3.93388	4.22071	4.49478	5.90444	6.14254	5.45017	9.23303	6.02297	11.1335	9.47989	8.99626	9.20579	1.43082	9.20237e-17	up
chr16	38892671	39027159	ENSMUSG00000022790.14;Igsf11	+	6.12078	5.90579	12.0367	0.66992	0.748164	0.50345	7.2513	12.5508	13.1423	2.49255	2.28965	2.59128	13.2611	12.2108	16.2871	1.74624	1.15587e-09	up
chr16	38598340	38713274	ENSMUSG00000022799.4;Arhgap31	-	0.900845	0.956635	2.88405	4.84994	5.88628	5.27195	0.796913	2.43476	2.25001	0.119359	0.051161	0.087679	1.94134	2.11544	2.74274	-6.02952	9.11213e-28	down
chr16	33062521	33127695	ENSMUSG00000022802.2;Lmln	+	3.77771	4.55144	5.87223	1.85018	1.67952	1.73459	7.93983	6.31639	6.43464	5.10527	4.1486	4.56305	8.3476	8.14796	8.14694	1.30053	3.0666e-21	up
chr16	37776873	37836514	ENSMUSG00000022816.11;Fstl1	+	36.6508	37.6512	44.4235	139.968	160.209	145.044	44.1501	58.394	59.9013	15.3429	12.4396	10.3194	97.3234	97.1729	89.7989	-3.71067	2.03874e-167	down
chr16	33829665	33949338	ENSMUSG00000022817.15;Itgb5	+	39.2056	40.5791	53.1341	54.3153	62.2232	57.0583	63.3208	53.816	55.1072	15.2995	17.104	19.3262	61.2783	58.7125	69.7128	-1.82413	2.64685e-55	down
chr16	34745210	35002420	ENSMUSG00000022836.11;Mylk	+	0.063283	0.105627	0.129376	2.02425	2.49092	3.21377	0.185975	0.201004	0.155694	0.200706	0.158165	0.141508	0.457771	0.322374	0.349696	-4.15685	3.64758e-39	down
chr16	36792884	36875003	ENSMUSG00000022838.14;Eaf2	-	4.35432	3.09812	3.61282	0.959291	0.519191	0.263152	3.15544	2.53399	2.42913	3.22483	4.39651	3.32205	7.27825	6.1184	5.09293	2.40598	2.81669e-15	up
chr16	20629828	20646485	ENSMUSG00000022842.18;Ece2	+	0.834172	1.25439	2.18501	0.379905	1.26922	1.60507	1.86537	1.0666	0.618995	4.89645	4.04945	2.71934	2.16347	1.38079	0.610731	3.3243	2.05738e-06	up
chr16	20702964	20717746	ENSMUSG00000022843.17;Clcn2	-	13.7281	15.1417	17.7516	5.31425	5.17033	5.35435	47.0265	22.7527	23.9452	17.754	14.0749	16.0388	28.118	27.8993	20.5267	1.47366	5.19949e-10	up
chr16	35397312	35490873	ENSMUSG00000022844.8;Pdia5	-	16.6748	14.5956	19.5713	29.5255	30.3897	28.0994	15.8898	14.9339	14.6882	15.6518	18.2837	12.3339	19.1203	19.1137	27.9666	-1.06772	9.11895e-10	down
chr16	35694062	35769356	ENSMUSG00000022848.8;Dirc2	-	7.07222	6.09255	5.7011	11.6482	11.6506	12.0147	7.62448	7.61684	7.26346	4.74213	5.719	6.01178	8.66884	7.6094	8.18805	-1.22235	7.15785e-21	down
chr16	78540338	78576708	ENSMUSG00000022864.14;D16Ertd472e	-	8.11972	8.54556	9.18561	20.1696	22.1843	20.7741	8.9146	12.3858	11.7881	8.30108	6.79002	9.10565	8.79237	6.85814	7.23344	-1.22417	2.03884e-23	down
chr16	22918334	22939778	ENSMUSG00000022871.13;Fetub	+	2.65451	2.94008	1.9423	2.51193	3.14514	3.28722	1.19042	1.3017	1.32674	19.3545	18.2311	20.7334	1.09609	0.529195	2.33564	2.52517	1.94785e-16	up
chr16	23107444	23114136	ENSMUSG00000022884.15;Eif4a2	+	313.726	316.943	419.177	194.307	192.84	186.297	483.334	312.381	300.821	608.124	431.768	357.217	355.978	351.989	349.668	1.26122	3.98376e-12	up
chr16	23224740	23360350	ENSMUSG00000022885.16;St6gal1	+	22.2871	21.3934	23.0228	7.187	6.58732	6.90118	27.4267	24.2118	25.0734	26.6897	24.0658	33.4805	32.8072	31.8356	29.7373	1.90597	1.72032e-56	up
chr16	23449417	23520815	ENSMUSG00000022887.9;Masp1	-	0.553224	0.681978	0.527269	5.57665	7.01006	6.64808	0.170706	0.145599	0.207753	0.622321	0.735887	0.835768	3.61921	3.08553	0.953589	-3.33855	2.30261e-20	down
chr16	84949685	85173766	ENSMUSG00000022892.11;App	-	18.3625	19.5572	38.6728	88.5485	92.1439	82.134	16.5023	30.0495	30.9369	24.3372	15.0097	20.6453	75.2054	74.7666	53.3521	-2.26698	6.67793e-18	down
chr16	85793827	85803113	ENSMUSG00000022893.14;Adamts1	-	5.09198	5.19275	6.09941	5.50114	6.91701	6.88151	5.47736	4.83987	4.97029	1.81564	0.805627	1.46088	11.3229	11.4289	12.5906	-2.39208	5.92083e-33	down
chr16	36750177	36784962	ENSMUSG00000022899.9;Slc15a2	-	6.00855	4.716	9.0017	0.038063	0.079838	0.066534	3.23342	2.34133	1.89061	9.74688	5.41554	6.57814	23.6642	24.1398	19.1111	5.78982	6.70014e-68	up
chr16	36693978	36726804	ENSMUSG00000022900.14;Ildr1	+	6.50873	6.96084	9.89743	17.2219	16.146	15.5483	5.01068	5.14331	4.90362	6.95822	7.80206	7.4291	7.85015	7.16654	6.70132	-1.23093	2.19172e-24	down
chr16	35938470	35972605	ENSMUSG00000022906.15;Parp9	+	9.50361	8.17361	12.5145	7.2699	7.09104	7.50419	10.2957	10.1626	10.0238	22.4351	26.8115	18.6855	13.8396	15.0219	16.7713	1.52111	8.89759e-26	up
chr16	62854307	62929346	ENSMUSG00000022912.8;Pros1	+	6.90157	6.5424	11.1427	23.3788	26.0079	23.2135	17.0849	15.1725	15.0366	2.10954	1.04419	1.91674	15.1746	14.0616	14.2309	-3.97312	1.26259e-97	down
chr16	93883901	93906115	ENSMUSG00000022945.12;Chaf1b	+	141.694	149.491	139.238	60.6861	61.856	62.7214	106.247	103.414	105.406	127.03	163.594	141.841	116.954	114.986	113.397	1.07878	1.95288e-23	up
chr16	93683215	93690990	ENSMUSG00000022947.8;Cbr3	+	120.345	123.393	47.6523	18.9722	18.8217	19.0314	30.0223	18.481	17.6931	94.3415	121.327	163.132	27.619	27.6501	25.3995	2.58936	7.26907e-16	up
chr16	92391953	92470867	ENSMUSG00000022951.16;Rcan1	-	18.9379	21.0036	21.84	23.6199	25.7235	23.0781	21.3604	26.234	27.5435	13.7326	9.318	13.3936	28.9356	29.6562	27.523	-1.12396	1.20603e-17	down
chr16	92601466	92826149	ENSMUSG00000022952.17;Runx1	-	2.16131	1.9787	3.96752	5.51431	6.94585	6.77883	2.12039	4.51763	4.7337	1.40796	0.310688	0.258165	10.0424	9.63132	7.29328	-3.96564	1.12523e-29	down
chr16	91925214	91931687	ENSMUSG00000022956.11;Atp5o	-	450.091	448.27	383.32	414.387	421.33	424.774	426.14	425.155	430.161	312.15	356.708	326.315	336.24	321.157	332.449	-1.28896	8.59815e-19	down
chr16	91574503	91597800	ENSMUSG00000022964.14;Tmem50b	-	7.87871	6.82272	8.07979	12.9469	13.9291	14.834	6.15332	4.26164	4.38107	6.25984	6.87804	5.02966	8.62942	7.35223	8.60851	-1.34307	3.88234e-15	down
chr16	91547072	91565623	ENSMUSG00000022965.8;Ifngr2	+	1.81198	2.11482	2.21732	9.92069	11.9515	10.8232	1.6468	1.81423	2.11232	1.36458	2.1232	1.50868	3.22029	3.37236	3.83255	-2.84202	4.02089e-58	down
chr16	91406164	91425834	ENSMUSG00000022969.13;Il10rb	+	0.527438	0.57562	1.26093	5.21474	7.06548	5.86549	1.57948	0.912948	0.931025	0.23518	0.199443	0	3.38858	2.8108	1.28256	-4.86068	4.13566e-20	down
chr16	91372783	91405589	ENSMUSG00000022971.18;Ifnar2	+	7.16496	8.25884	9.03147	18.1288	19.4198	18.871	9.67206	10.8486	10.3887	6.00446	6.65573	2.99694	8.19321	7.64244	8.07349	-2.21528	1.07542e-33	down
chr16	91014037	91044543	ENSMUSG00000022974.12;Paxbp1	-	34.8394	32.452	35.5891	16.8223	14.4763	14.2183	53.9146	39.5671	38.4275	57.884	36.9476	44.5151	42.1149	42.3626	40.0387	1.22078	1.03708e-20	up
chr15	99295087	99317018	ENSMUSG00000023007.15;Prpf40b	+	13.3195	13.8048	35.2823	7.41713	7.74127	6.90642	22.8616	24.186	25.3195	17.4713	17.4586	15.2245	26.8672	26.5788	24.0253	1.08852	1.45921e-05	up
chr15	99725618	99728136	ENSMUSG00000023020.2;Cox14	+	20.6096	15.0129	23.0676	43.2621	43.8059	45.0705	19.369	22.9191	22.4837	16.3836	21.1706	17.5498	24.1237	21.8858	22.6255	-1.38238	8.51984e-19	down
chr15	100869858	101045938	ENSMUSG00000023033.14;Scn8a	+	7.42982	7.86945	7.23296	4.42724	5.90864	4.80018	9.31617	12.9694	11.9138	2.51666	1.27956	1.47734	8.69294	9.9699	7.83954	-1.27127	3.01198e-10	down
chr15	101254269	101274795	ENSMUSG00000023034.7;Nr4a1	+	11.5571	10.2659	16.3082	111.389	128.471	132.262	15.6557	7.89184	6.86822	14.894	13.1293	10.5104	21.6509	20.038	19.4666	-3.42673	6.74429e-53	down
chr15	101411043	101430313	ENSMUSG00000023039.17;Krt7	+	1.57658	1.74891	6.61012	0.348344	0.334021	0.339872	8.17008	5.81415	5.68704	0.871315	1.04025	0.702195	4.0226	3.74827	3.93123	1.15128	0.00999417	up
chr15	102028180	102032027	ENSMUSG00000023043.7;Krt18	+	145.805	147.752	229.177	13.9493	14.8886	16.3541	122.052	113.741	119.816	35.19	45.4266	29.4901	371.158	365.588	271.507	1.13675	1.52842e-09	up
chr15	102144362	102149511	ENSMUSG00000023046.6;Igfbp6	+	0.187063	0	0.334251	5.40198	8.24179	6.66614	0	0.352249	0	0.275232	0.102825	0.258581	0.384016	0.315979	0.540369	-5.14836	1.97092e-18	down
chr15	102459028	102462806	ENSMUSG00000023048.13;Prr13	+	21.7445	20.8424	19.086	60.5932	65.5075	60.5215	21.1171	22.2814	21.8855	17.6784	16.8117	15.1499	30.5391	33.2709	26.1707	-2.00611	1.78387e-59	down
chr17	29090976	29100727	ENSMUSG00000023067.14;Cdkn1a	+	60.4632	60.2955	38.47	145.689	167.497	166.012	118.635	108.576	115.044	85.0179	71.7056	75.2792	141.438	136.104	141.556	-1.22738	4.24054e-13	down
chr3	51224447	51251644	ENSMUSG00000023087.15;Noct	+	21.2078	26.1713	31.0523	159.53	160.505	163.573	25.3259	24.8073	26.4112	37.362	34.0191	31.3276	33.1968	36.882	35.1913	-2.31112	1.31175e-147	down
chr11	69913888	69916591	ENSMUSG00000023170.14;Gps2	+	34.3114	33.3961	35.1179	9.4851	9.19902	10.4545	37.5642	45.6617	45.9224	22.8582	21.2261	23.365	30.6512	27.3996	25.385	1.05041	7.40518e-19	up
chr9	38718268	38743337	ENSMUSG00000023186.14;Vwa5a	+	13.8547	12.847	11.7654	11.5415	13.3542	13.5494	21.1768	16.4399	16.6213	7.05173	5.75805	6.28432	42.0009	43.4462	44.2341	-1.14517	7.86068e-16	down
chr6	124841089	124857752	ENSMUSG00000023191.9;P3h3	-	3.68797	3.18157	4.56666	10.1134	11.7335	11.0701	5.09564	6.54538	5.22662	4.55413	3.95781	1.91622	4.75132	4.55028	2.42123	-2.04378	5.2492e-13	down
chr4	130253495	130279205	ENSMUSG00000023232.17;Serinc2	-	1.08809	1.29202	2.4793	8.00562	8.58819	7.87378	1.0902	0.632317	0.991318	2.27521	2.61653	2.44516	4.97142	4.92465	3.83956	-1.88886	1.36173e-14	down
chr9	106470322	106476949	ENSMUSG00000023249.15;Parp3	-	1.30159	1.5271	4.8723	5.16688	6.886	5.61654	2.40617	3.10723	2.74749	0.93078	0.394361	0.501408	4.09126	4.31432	4.41969	-3.36361	2.49639e-18	down
chr9	78051924	78065624	ENSMUSG00000023333.8;Gcm1	+	0.099576	0.367697	0.417639	0.699031	0.605652	0.709936	0.835006	0.171563	0.277367	2.93469	2.30495	3.66533	0.333424	0.279234	0.185051	2.04635	1.45498e-05	up
chr6	48840919	48847071	ENSMUSG00000023367.14;Tmem176a	+	1.3114	1.17681	1.86119	7.6168	11.3135	10.2424	2.36732	1.74091	1.13201	0.414232	0.239618	0.172849	2.46216	1.96177	1.41647	-5.04343	2.4796e-39	down
chr2	180725263	180742280	ENSMUSG00000023393.15;Slc17a9	+	0.94439	1.12429	3.76291	2.95882	3.43449	2.62864	3.5136	2.01529	2.54061	7.24752	8.30805	5.49805	3.86509	4.41127	4.35981	1.11236	0.00161023	up
chr14	55823144	55833943	ENSMUSG00000023411.12;Nfatc4	+	8.82977	7.98807	17.2666	11.5763	13.4857	11.4401	17.3007	16.373	17.7281	4.94683	5.46274	3.67022	28.3158	25.9029	27.2002	-1.51261	1.02151e-11	down
chr17	66494512	66519729	ENSMUSG00000023460.13;Rab12	-	16.0723	14.8847	19.1167	25.6935	29.3012	26.3977	27.5233	30.9173	28.5891	12.4873	10.7471	10.7594	24.1356	21.4373	22.6764	-1.51438	2.1515e-49	down
chr9	108826320	108852969	ENSMUSG00000023473.12;Celsr3	+	2.61981	2.44825	4.6202	0.996531	1.04286	1.2675	3.58135	4.69692	3.86779	3.37608	2.13901	4.37546	6.71397	6.74566	6.00919	1.48529	3.76875e-11	up
chr17	5941280	6044290	ENSMUSG00000023805.17;Synj2	+	0.673524	0.888547	2.69406	5.71253	5.96326	6.08568	0.940354	1.46818	1.71404	2.92472	4.33608	3.45442	6.89441	7.3896	7.56306	-1.05559	6.36889e-05	down
chr17	12418960	12507704	ENSMUSG00000023828.3;Slc22a3	-	2.25268	2.23982	2.51064	0	0	0	0	0.191554	0.27032	0.233077	0.091226	0.208533	1.30551	1.73043	1.82227	3.44821	9.99647e-06	up
chr17	12942890	12960747	ENSMUSG00000023832.14;Acat2	-	322.839	366.573	208.396	84.8772	89.1115	85.1476	245.979	177.385	179.472	197.522	213.921	170.467	251.582	244.579	292.215	1.14112	1.72247e-08	up
chr17	8282904	8297661	ENSMUSG00000023861.17;Mpc1	+	16.8423	17.156	11.4161	43.2949	44.7944	41.162	20.8381	11.8023	13.6861	6.79239	7.35869	7.89162	10.0112	9.93132	14.9688	-2.64158	1.00597e-23	down
chr17	8525372	8986648	ENSMUSG00000023868.17;Pde10a	+	1.28338	1.08006	0.459302	1.70868	2.01043	1.68698	1.54208	1.30986	2.25924	0.142767	0.102485	0.090154	1.63464	1.21304	2.27421	-4.19048	4.62088e-32	down
chr17	21423227	21435640	ENSMUSG00000023882.15;Zfp54	+	4.20798	4.09499	4.12186	1.67605	1.69974	1.50282	4.57453	4.436	3.30829	3.16872	3.50047	6.1635	8.1853	8.80181	7.20233	1.42876	6.51248e-12	up
chr17	14665500	14694235	ENSMUSG00000023885.9;Thbs2	-	1.14105	0.9057	2.55704	35.6333	45.2695	38.2881	1.93618	1.65166	1.6856	0.75348	0.9033	1.73544	3.78039	3.61243	3.07346	-5.25143	1.43771e-66	down
chr17	14279506	14404790	ENSMUSG00000023886.10;Smoc2	+	0.873966	0.939672	0.429017	3.58743	3.74235	3.62209	1.25851	0.769551	0.553032	0.107849	0.193897	0.319975	2.49866	2.99791	2.22991	-4.27015	1.76408e-25	down
chr17	23628311	23645277	ENSMUSG00000023903.8;Mmp25	-	36.4197	36.1381	50.602	3.08342	2.72818	3.07838	42.4397	72.7337	73.4401	74.3746	50.9276	55.0934	59.8858	56.9968	52.0217	4.17723	1.13253e-111	up
chr17	23675445	23677468	ENSMUSG00000023905.15;Tnfrsf12a	-	32.0143	31.0341	27.5335	59.351	69.5311	64.2772	21.7448	26.2596	23.3903	19.1805	18.0675	12.2145	40.7441	48.2132	51.9796	-2.1492	3.448e-37	down
chr17	23679249	23682446	ENSMUSG00000023906.3;Cldn6	+	252.451	249.402	257.627	24.9977	24.9741	28.5596	242.71	217.323	223.783	142.355	143.523	118.691	489.357	490.7	423.223	2.2887	5.36243e-102	up
chr17	23736186	23740867	ENSMUSG00000023909.4;Paqr4	-	3.27481	3.56504	5.54929	2.13533	2.71992	2.7384	3.74366	4.31369	5.0745	0.88655	1.63272	0.9035	4.84364	4.29803	4.08024	-1.38446	1.3241e-07	down
chr17	43641891	43667214	ENSMUSG00000023912.10;Slc25a27	-	1.76987	1.78658	2.78703	0.336128	0.358873	0.27984	3.315	2.97871	2.90718	6.32899	3.11367	4.67352	4.51825	4.06477	4.01027	3.9947	2.00519e-51	up
chr17	43568098	43612201	ENSMUSG00000023913.17;Pla2g7	+	2.26035	2.3601	0.525074	15.0655	17.6023	15.3808	2.7128	1.32968	1.47927	0.20895	0.499209	0.239676	6.36133	6.22023	7.4429	-5.84226	1.02994e-34	down
chr17	50733124	51179352	ENSMUSG00000023923.10;Tbc1d5	-	8.8717	8.8485	13.8159	4.12141	4.51324	4.17229	13.1754	15.8944	16.7099	11.9443	8.02453	9.80504	14.7608	13.6839	14.2954	1.0459	2.57095e-11	up
chr17	51736187	51833290	ENSMUSG00000023927.15;Satb1	-	14.452	14.2264	25.2356	5.32239	4.63235	5.27686	25.4779	33.5758	30.3367	24.3791	14.3695	20.3663	24.9979	25.358	24.7054	1.95657	3.06729e-31	up
chr17	45440578	45475415	ENSMUSG00000023935.10;Spats1	-	0.082147	0	0	6.46823	5.53643	5.56197	0	0	0	0.727673	0.898894	0.502481	0	0	0	-3.00839	1.85538e-16	down
chr17	45585200	45599606	ENSMUSG00000023942.15;Slc29a1	-	54.2927	51.3118	55.2891	177.808	174.24	174.094	71.6727	64.1888	63.803	48.49	54.6448	34.5011	63.2777	61.2876	66.5931	-2.03904	3.08269e-48	down
chr17	54273590	54299034	ENSMUSG00000023945.7;Slc5a7	-	1.24098	0.892248	1.35503	1.72789	1.71868	1.61741	2.72378	2.62979	2.95288	0.092786	0.02805	0.116146	2.30781	2.03202	3.371	-4.47831	3.84047e-28	down
chr17	46016993	46032369	ENSMUSG00000023951.17;Vegfa	-	40.7444	38.9058	76.7996	41.6649	46.6082	42.5435	70.1334	94.8214	92.0514	9.49647	13.327	3.51354	66.3879	58.9363	47.29	-2.52224	2.25903e-11	down
chr17	46161032	46169370	ENSMUSG00000023952.13;Gtpbp2	+	19.6119	17.3879	28.11	4.34996	4.77487	4.26731	34.0945	26.0483	28.6245	21.8967	13.3361	13.379	34.4713	33.9679	28.2087	1.38215	2.92735e-18	up
chr17	44078813	44086567	ENSMUSG00000023960.13;Enpp5	+	2.66839	2.45208	8.33976	3.96155	3.9114	3.88998	3.07426	4.72254	4.15922	1.64236	1.1345	0.894318	7.00511	6.5245	6.34908	-1.77874	1.77439e-06	down
chr6	3685680	3764714	ENSMUSG00000023964.15;Calcr	-	43.6751	42.248	32.3755	0.400965	0.244645	0.277757	51.788	47.9601	51.4908	4.57576	2.31936	4.8091	47.1624	50.3676	64.0059	3.21242	1.62369e-29	up
chr17	47726842	47734482	ENSMUSG00000023987.14;Pgc	+	0	0	0	5.22379	4.76189	4.40141	0	0	0	1.81501	2.44664	1.51518	0.146136	0.087149	0.157447	-1.45707	7.29638e-06	down
chr17	47737030	47792419	ENSMUSG00000023990.18;Tfeb	+	0.759643	1.00056	1.50845	35.3149	39.2227	36.4106	1.52695	1.24858	1.20057	4.11905	4.98492	5.10031	1.8113	1.49727	2.07638	-3.04962	1.28407e-102	down
chr17	29156550	29237797	ENSMUSG00000024008.15;Cpne5	-	0.282581	0.272299	0.441392	10.8003	10.7898	10.0098	0.242196	0.360956	0.587825	2.80362	2.31073	2.82442	0.504913	0.675025	0.232596	-2.58269	1.73744e-34	down
chr17	29360914	29379660	ENSMUSG00000024013.14;Fgd2	+	6.55623	6.62431	8.32006	0.529244	0.350424	0.249322	3.74245	2.79614	2.95464	4.22263	3.53285	3.42925	9.30193	8.17707	7.23674	3.09295	8.86786e-44	up
chr17	29490812	29496111	ENSMUSG00000024014.7;Pim1	+	7.48015	7.46904	10.7306	128.308	126.525	124.774	4.25142	3.71571	3.64955	25.8507	25.3989	14.5972	17.2314	16.8424	26.3055	-2.65122	7.47076e-39	down
chr17	29660595	29705979	ENSMUSG00000024019.17;Cmtr1	+	25.9603	20.6308	17.6451	20.8262	22.4374	21.3996	30.0403	30.1728	29.6296	22.9044	25.1464	21.9818	24.1018	20.1221	28.1895	1.20812	1.76583e-07	up
chr17	31057698	31115777	ENSMUSG00000024030.6;Abcg1	+	4.42878	4.14102	10.5179	10.9877	11.0953	10.3675	3.10067	3.7276	3.76103	28.2874	24.7925	28.7021	17.2693	16.7104	9.34629	1.20851	1.88699e-05	up
chr17	31255019	31277356	ENSMUSG00000024033.9;Rsph1	-	3.30562	2.56344	5.66266	5.71588	5.76907	7.02839	0.687448	1.42055	1.53818	16.7912	19.2842	17.9937	2.37407	2.6277	3.8829	1.44116	4.78748e-08	up
chr17	31844248	31855792	ENSMUSG00000024042.6;Sik1	-	23.4506	21.295	29.281	64.8911	64.706	65.9849	57.2468	36.9828	38.1415	18.0344	15.8095	13.5638	23.8497	22.6816	29.3626	-2.17585	1.51008e-37	down
chr17	69075683	69289989	ENSMUSG00000024044.18;Epb41l3	+	22.6701	24.1485	24.3659	21.0647	21.9947	21.1663	37.7796	38.1464	41.3526	11.1576	6.29587	6.29137	36.3711	34.1399	27.4656	-1.62966	3.3208e-21	down
chr17	70993656	71002878	ENSMUSG00000024048.15;Myl12a	-	179.949	144.953	156.618	306.808	298.597	321.573	127.337	145.557	141.054	125.116	146.604	96.1963	207.844	203.203	248.005	-1.59675	1.28221e-30	down
chr17	71252172	71311978	ENSMUSG00000024053.11;Emilin2	-	0.472293	0.405719	1.5504	2.99668	3.06628	2.83141	1.24026	1.22964	0.658988	0.898869	1.00772	0.862496	1.94644	1.64351	1.26612	-1.98233	9.31802e-13	down
chr17	72918305	72941947	ENSMUSG00000024063.13;Lbh	+	5.81914	4.69745	8.90786	68.0315	84.8717	65.3449	9.38849	9.93207	9.07469	11.8563	9.6851	12.7371	28.0535	26.8254	17.9186	-2.81863	3.58122e-47	down
chr17	73804134	73832094	ENSMUSG00000024065.8;Ehd3	+	4.25303	4.09189	5.8025	5.57929	6.06936	5.31992	5.07059	6.80199	5.98076	3.32558	1.86292	2.9476	5.53958	4.39113	5.2945	-1.25177	1.29639e-11	down
chr17	78200248	78376592	ENSMUSG00000024074.7;Crim1	+	2.40169	2.38018	3.61799	16.6294	19.3832	18.8497	3.24851	4.8876	4.18238	2.46136	1.16009	2.38636	4.94561	5.06415	6.10206	-3.33635	1.15316e-47	down
chr17	64281005	64331916	ENSMUSG00000024083.16;Pja2	-	12.886	13.0688	22.3218	20.7995	21.8692	19.8993	18.3192	18.6709	18.4949	11.8963	9.76105	8.61307	22.1696	23.9549	23.5964	-1.16345	1.72404e-14	down
chr17	79706953	79715041	ENSMUSG00000024087.3;Cyp1b1	-	0	0.080864	0.117584	9.10814	11.6646	10.6167	0.08606	0.052393	0.09734	0.198557	0.096967	0.893258	0.372587	0.569556	0.387659	-4.86725	1.45391e-14	down
chr17	25374285	25433783	ENSMUSG00000024112.16;Cacna1h	-	1.03415	0.956301	2.69381	0.511826	0.587533	0.576989	2.20322	2.55476	2.95949	1.51358	0.98876	1.56886	3.04967	3.24207	3.64094	1.2595	6.25923e-05	up
chr17	23836785	23844172	ENSMUSG00000024114.15;Prss41	-	4.15637	3.56849	6.17065	3.57005	3.83143	3.46079	0.06344	0	0	11.9986	11.9633	2.2717	4.07452	3.31192	1.55947	1.3267	1.30104e-05	up
chr17	24351950	24410201	ENSMUSG00000024130.15;Abca3	+	1.68864	1.68364	3.41722	8.01333	8.80981	8.36019	2.73213	3.11503	3.26352	2.18952	1.2146	1.23015	5.32731	5.42583	4.93727	-2.85709	2.48795e-33	down
chr17	86963082	87000069	ENSMUSG00000024143.14;Rhoq	+	12.3446	11.6659	23.9428	16.45	18.6583	16.9576	16.5189	21.5831	21.4016	6.39036	5.26789	5.80643	32.4477	30.9608	29.8523	-1.70433	1.72235e-19	down
chr17	87254658	87265935	ENSMUSG00000024150.11;Mcfd2	-	39.9613	36.2154	41.674	53.4263	55.2439	51.8942	41.9915	39.8587	37.3646	30.7397	30.4603	24.1296	41.1121	43.9606	40.8855	-1.03131	2.16918e-22	down
chr17	24892153	24936977	ENSMUSG00000024163.17;Mapk8ip3	-	14.0146	17.4893	28.0116	5.72902	5.82572	7.66792	30.5856	20.9371	22.5138	24.9428	16.7271	16.293	32.9479	31.8359	34.1672	1.67316	1.18284e-13	up
chr17	55445382	55514581	ENSMUSG00000024172.10;St6gal2	+	11.0112	12.4688	18.5472	0.554368	0.533218	0.598687	16.6498	17.6852	16.8354	3.20691	1.9665	3.83166	16.0575	15.9391	16.4922	2.97339	1.69265e-35	up
chr17	26202951	26211324	ENSMUSG00000024186.15;Rgs11	+	1.44246	1.80731	6.43708	0.658757	0.765563	0.551408	9.56482	2.64921	2.33473	9.68847	6.98559	4.67058	11.2358	11.4352	9.30956	3.74557	1.79162e-08	up
chr17	26505590	26508519	ENSMUSG00000024190.6;Dusp1	-	86.3472	91.4631	117.949	46.8502	52.2721	49.9086	105.862	53.4876	52.3512	32.9675	33.8519	21.6192	45.3733	43.3712	35.1503	-1.02493	2.603e-05	down
chr17	26933127	26937890	ENSMUSG00000024193.7;Phf1	+	3.7454	3.34585	3.62141	2.40628	1.97965	1.88854	5.91632	5.6575	5.08874	5.27082	3.93522	4.4644	4.97923	4.53212	5.02024	1.10097	2.97897e-12	up
chr17	56775897	56831013	ENSMUSG00000024206.15;Rfx2	-	2.44217	2.02102	2.51536	19.2259	20.5644	18.4271	3.09374	2.37608	2.9785	3.62669	3.39916	3.39116	3.56153	3.81807	3.55357	-2.60607	2.56279e-116	down
chr17	56875477	56888904	ENSMUSG00000024209.9;1700061G19Rik	+	0.032279	0	0	8.43143	8.03967	8.33824	0	0	0	0.980429	1.05114	0.838554	0	0	0	-3.10891	2.41866e-48	down
chr17	58999618	59013372	ENSMUSG00000024228.12;Nudt12	-	5.94453	6.27369	9.65	2.00408	2.02659	1.69026	9.18829	8.63709	10.2832	5.93025	4.20191	5.09028	7.11536	6.43607	8.25043	1.28054	4.60587e-13	up
chr18	4331327	4353015	ENSMUSG00000024235.10;Map3k8	-	0.4939	0.264888	0.56734	0.51814	0.434076	0.35314	0.612113	0.317552	0.415808	2.08032	2.5022	2.35557	1.39017	1.20309	2.06098	2.31632	2.21624e-12	up
chr18	5591860	5775467	ENSMUSG00000024238.14;Zeb1	+	0.288583	0.63006	0.548737	14.6286	16.7579	15.5335	2.13236	3.49844	3.41522	0.545546	0.557714	0.7605	0.663365	0.673042	1.4703	-4.63385	8.21536e-57	down
chr18	31437808	31447415	ENSMUSG00000024261.5;Syt4	-	2.114	1.86274	1.53292	0.731869	0.655208	0.555427	0.825883	2.64332	2.74964	4.53192	3.29217	4.24709	1.87556	2.24411	2.09996	2.49503	2.11817e-13	up
chr18	25477632	25754157	ENSMUSG00000024268.16;Celf4	-	6.45788	11.0839	13.7022	4.88847	4.13187	4.51123	8.56403	8.09507	7.88401	22.6325	23.3115	22.7701	24.2827	22.1668	17.525	2.19224	1.39956e-87	up
chr18	23954692	23964673	ENSMUSG00000024276.7;Zfp397	+	10.5181	10.1123	10.3023	4.561	4.91786	4.79915	15.1591	13.9393	13.2627	12.1556	11.5177	10.4052	18.9244	17.2629	14.4918	1.22299	1.75301e-23	up
chr17	33524204	33553782	ENSMUSG00000024299.16;Adamts10	+	6.63411	6.47754	7.64589	2.49456	2.60487	2.42169	13.897	8.72273	7.81061	8.46514	7.37956	6.1377	20.3546	20.4129	15.8784	1.51389	1.05857e-12	up
chr17	33555719	33607764	ENSMUSG00000024300.16;Myo1f	+	0.054742	0	0	13.7744	13.6476	13.0734	0	0	0	1.15129	1.46551	0.631434	0	0	0	-3.71855	2.16416e-39	down
chr18	16588877	16809246	ENSMUSG00000024304.14;Cdh2	-	7.15328	7.36106	17.9865	12.0851	13.0213	11.6273	25.8885	26.1971	28.0437	3.70096	2.87878	6.31689	41.1643	38.0703	36.9377	-1.60943	4.9304e-08	down
chr17	33915899	33929288	ENSMUSG00000024308.14;Tapbp	+	19.47	17.3716	18.7695	16.2808	17.427	17.3397	24.3349	19.7967	20.1107	45.5511	44.912	40.5707	40.3779	39.265	54.5879	1.22839	1.176e-17	up
chr17	34092340	34095234	ENSMUSG00000024334.8;H2-Oa	+	0.390065	0.3839	2.48795	0.045615	0.05812	0.074978	0.744498	1.28968	1.68385	0.419686	0.42707	0.419844	2.40941	3.2963	1.90566	2.9617	0.00180601	up
chr17	34197721	34201454	ENSMUSG00000024338.14;Psmb8	+	2.19419	2.25231	2.10507	1.82667	2.12172	2.5598	1.95971	1.40887	1.28663	7.8235	11.7734	7.5082	6.50151	6.70308	8.31612	1.85089	2.90594e-15	up
chr18	35733678	35740554	ENSMUSG00000024349.9;Tmem173	-	0	0	0.031291	4.27539	5.33888	5.08123	0	0.165329	0	1.203	1.01412	0.570109	0	0.026649	0.093501	-2.51531	1.03307e-11	down
chr18	35614604	35627244	ENSMUSG00000024354.11;Slc23a1	-	0.717961	0.536513	1.43453	0.616591	0.491597	0.515521	0.888511	0.498271	0.439029	16.3566	11.4007	20.9625	2.76545	2.41832	1.30939	4.77677	2.31889e-47	up
chr18	33796327	34007206	ENSMUSG00000024376.6;Epb41l4a	-	5.19412	5.15082	8.32512	42.9034	42.9088	39.9253	7.95039	9.94055	10.9489	17.0434	18.6111	17.6345	13.3612	13.6797	12.6355	-1.39107	7.41705e-25	down
chr18	33199355	33213862	ENSMUSG00000024378.9;Stard4	-	90.1837	90.6325	78.9063	15.195	14.1753	14.2556	68.5562	43.2319	40.7321	69.4289	63.5176	64.7325	89.6099	91.7847	121.847	2.10344	6.48143e-31	up
chr18	32163089	32236751	ENSMUSG00000024383.8;Map3k2	+	2.50619	2.32522	3.54632	5.61105	5.11994	4.86754	3.85576	4.23795	4.1262	2.80736	1.93183	2.82846	5.70302	6.30117	5.04883	-1.20587	9.62235e-17	down
chr18	32123129	32139570	ENSMUSG00000024386.8;Proc	-	0	0	0.733998	1.11161	1.03818	1.29179	0.288418	0.473647	0.663168	0.129958	0.468898	0.126649	2.73708	2.21082	0.713537	-2.28811	0.0157116	down
chr17	35128997	35132050	ENSMUSG00000024391.7;Apom	-	0.293399	0.235702	0.449158	9.68717	8.16683	6.7424	0.644064	0.384715	0.370154	0.547125	1.18022	0.782362	0.818294	0.51375	0.738627	-3.32422	3.76507e-21	down
chr18	31931325	31958619	ENSMUSG00000024395.8;Lims2	+	0	0	0	5.472	6.10328	6.29249	0	0	0.042573	0	0	0	0	0.104114	0.127616	-7.08273	5.93384e-19	down
chr17	35194439	35196320	ENSMUSG00000024399.5;Ltb	+	1.75151	1.59412	3.87166	2.6724	2.44844	1.82786	0.341704	0.707505	0.650594	0.207441	0.058076	0	3.12818	2.97752	4.79289	-5.20607	4.9842e-10	down
chr17	35533201	35534647	ENSMUSG00000024409.8;Psors1c2	+	23.6079	23.507	49.6836	4.84051	4.72007	4.62344	23.3081	30.3266	30.7138	34.1435	28.9917	19.7439	51.4756	49.2544	36.2379	2.36643	1.87788e-19	up
chr18	13687013	13972733	ENSMUSG00000024420.8;Zfp521	-	3.52446	3.18651	4.75659	1.26128	1.39029	1.03557	4.24766	5.01171	4.75898	0.598423	0.234365	0.12835	5.86102	5.80006	4.96841	-2.12102	3.88021e-14	down
chr18	12599926	12737050	ENSMUSG00000024424.14;Ttc39c	+	3.22111	2.39201	5.66706	4.00679	4.41523	3.78489	4.85299	5.27531	4.10052	1.5614	1.43267	1.25198	5.18719	4.51263	4.90827	-1.67542	3.18719e-12	down
chr18	38586268	38601268	ENSMUSG00000024427.6;Spry4	-	15.8964	15.7387	18.5071	74.895	76.5396	102.367	13.5743	11.3007	11.6918	37.86	27.9242	33.1518	17.385	17.8778	17.9176	-1.51538	1.0052e-28	down
chr5	149155108	149156209	ENSMUSG00000024437.6;Gm8615	-	1.18442	0.428706	0.714536	5.57135	5.71716	5.81692	0.98966	1.56747	1.29418	1.31068	1.18562	0.690597	0.679054	0.658057	0.561289	-3.21649	8.48476e-07	down
chr18	37972624	37997574	ENSMUSG00000024451.8;Arap3	-	1.64765	1.42359	5.67444	1.0591	1.11307	0.788122	1.09717	1.20585	1.26327	3.62624	3.57709	3.16812	8.1963	7.51559	9.56014	1.67388	2.66942e-06	up
chr17	36984061	36989537	ENSMUSG00000024459.18;H2-M5	-	0.1536	0.117509	0.116209	34.2051	32.2664	30.9842	0.208395	0.444793	0.185672	0.868628	2.93838	1.32931	0.1614	0.351489	0.267151	-4.35834	2.86859e-19	down
chr15	54571192	54602847	ENSMUSG00000024479.3;Mal2	+	13.7463	13.125	17.4935	0.703966	0.446589	0.552344	8.03307	8.72184	9.49431	10.7454	6.69518	7.17102	7.62327	9.19095	9.27468	3.7438	3.1975e-73	up
chr18	36504929	36515805	ENSMUSG00000024486.5;Hbegf	-	1.2375	1.93607	2.45222	35.8848	42.1454	40.2692	2.69546	2.02226	1.90036	1.91929	1.998	1.73479	7.74216	6.73583	5.30928	-4.54786	1.23589e-115	down
chr18	43320979	43438286	ENSMUSG00000024501.19;Dpysl3	-	8.31241	9.05472	10.7309	89.464	96.5454	92.7851	7.70481	11.6791	11.8211	6.57103	3.08036	4.22362	52.4305	51.786	41.9391	-4.73417	1.89971e-126	down
chr18	43531408	43687773	ENSMUSG00000024502.9;Jakmip2	-	7.44045	7.57258	7.86229	1.77877	1.64933	1.63095	1.82346	4.50822	4.13461	8.99573	5.94205	8.21916	6.63196	8.20546	5.77031	2.04987	3.4445e-15	up
chr18	43728069	43737237	ENSMUSG00000024503.2;Spink1	-	0	0.277125	8.19412	80.1655	82.3387	79.5924	3.04921	2.65858	1.50732	0	0	0	73.8612	80.3957	31.7478	-11.7262	3.56443e-12	down
chr18	65934639	65939089	ENSMUSG00000024518.3;Rax	-	0.577033	0.2251	0.241376	0.214149	0.214574	0.20738	0.415904	0.725	0.604115	0	0	0.043429	2.97152	2.60831	0.927231	-2.71171	0.0136299	down
chr18	66458604	66465550	ENSMUSG00000024521.7;Pmaip1	+	6.35337	6.52245	1.75953	17.6435	18.7883	18.6512	0	0	0.117791	92.2008	70.0732	101.822	4.05611	3.96282	3.15639	2.13238	6.91804e-06	up
chr18	67088336	67226792	ENSMUSG00000024524.16;Gnal	+	0.230529	0.473199	0.338204	0.313286	0.4116	0.47767	0.569177	0.363898	0.652922	1.15416	0.784289	1.22296	2.21788	2.03244	2.55977	1.36462	1.98895e-06	up
chr18	52516069	52529867	ENSMUSG00000024529.13;Lox	-	0.129532	0.240967	0.092447	225.166	266.573	248.838	0	0	0	0.213596	0.292987	0.556681	0.440555	0.473781	0.418217	-9.33793	0	down
chr18	67464849	67480581	ENSMUSG00000024530.7;Prelid3a	+	7.11192	6.76005	4.47805	1.82059	1.852	1.81012	4.21211	4.94765	5.85967	12.3985	9.06524	6.88034	6.79113	7.25361	7.63168	2.24464	3.05021e-20	up
chr18	53406341	53418007	ENSMUSG00000024538.7;Ppic	-	26.4115	26.4949	27.7615	64.0343	72.6658	64.7577	21.2154	23.9471	23.543	18.9669	19.9697	15.3824	27.1049	24.0762	25.2823	-2.02859	3.34543e-72	down
chr18	67933257	68255549	ENSMUSG00000024544.8;Ldlrad4	+	0.90303	0.570445	1.57062	8.39471	8.83212	8.40043	0.471958	0.953068	1.07537	1.12761	0.556084	1.12507	1.55924	2.4048	1.98352	-3.40603	7.26974e-26	down
chr18	78750380	79109391	ENSMUSG00000024548.11;Setbp1	-	3.23479	2.88444	4.5024	0.712818	0.993537	0.830426	2.82438	4.53683	4.24267	2.91552	1.59794	3.66913	4.67091	4.29787	3.72652	1.56389	3.85764e-09	up
chr18	80966376	80986578	ENSMUSG00000024565.8;Sall3	-	1.43712	0.939245	0.084562	7.96973	7.87143	8.58239	1.50959	2.14648	2.23802	0.590912	0.298685	1.39064	1.73068	1.28252	1.38165	-3.5938	4.55645e-06	down
chr18	61687935	61692537	ENSMUSG00000024578.2;Il17b	+	0	0	0	5.18122	6.0659	5.43151	0	0	0.115044	0.913196	0.96742	0.808889	0	0	0	-2.72998	1.22125e-09	down
chr18	64887705	65217831	ENSMUSG00000024589.16;Nedd4l	+	8.07383	5.19433	14.8895	19.0193	14.0622	15.7072	8.72583	9.19127	6.5687	8.36743	5.61552	7.53041	13.5576	16.3936	12.007	-1.09446	6.5452e-23	down
chr18	60925618	60988152	ENSMUSG00000024617.16;Camk2a	+	0.051256	0.061326	0.060278	4.36587	4.31176	2.93856	0.0685	0.014852	0.016018	1.61395	1.29621	1.25412	0.385964	0.28912	0.117853	-1.4611	4.65513e-10	down
chr18	61018862	61036199	ENSMUSG00000024619.8;Cdx1	-	0	0	0	5.95627	6.04955	4.29331	0	0	0	0.080525	0.174659	0.147772	0	0	0	-5.33865	3.23639e-23	down
chr18	61045150	61085061	ENSMUSG00000024620.11;Pdgfrb	+	0.766148	0.8802	2.06536	14.1374	17.1814	15.5555	0.777777	0.736566	0.695401	1.09887	1.23704	0.800676	2.0808	1.90399	2.48514	-4.04588	2.53913e-55	down
chr18	84947294	84951524	ENSMUSG00000024645.4;Timm21	-	47.8706	48.3287	53.6224	16.3579	14.7513	16.7143	49.7518	51.2151	52.7094	58.7811	59.721	62.3749	50.3441	48.1669	51.543	1.81425	2.13666e-124	up
chr18	86711110	86718283	ENSMUSG00000024647.14;Cbln2	+	2.7617	2.86833	1.48923	0.140119	0.174108	0	11.2108	8.4532	7.64024	1.1528	1.18039	2.43722	1.82747	2.28907	3.15993	3.5228	1.45745e-13	up
chr19	20373428	20390944	ENSMUSG00000024659.14;Anxa1	-	0.362063	0.71979	0.200279	258.275	306.828	294.925	0.300544	0.071596	0.107955	0.402368	0.835192	0.355268	8.80593	8.2975	6.79589	-9.28072	1.58785e-241	down
chr19	10041548	10059671	ENSMUSG00000024664.4;Fads3	+	0.612662	0.615097	0.183293	12.8901	15.8005	14.5173	0.536936	0.257613	0.453822	0.863883	0.835449	1.19855	1.65582	2.25604	1.71786	-3.98499	2.32695e-44	down
chr19	10064164	10101503	ENSMUSG00000024665.7;Fads2	-	358.974	358.625	354.954	43.3113	44.8461	42.6147	317.893	261.606	241.92	277.869	267.649	219.287	324.639	308.257	354.157	2.42183	8.60602e-87	up
chr19	10789341	10830058	ENSMUSG00000024670.16;Cd6	-	0	0	0	1.02725	1.03829	1.26065	0	0	0.113429	4.70212	6.17886	4.49367	0	0	0.025874	2.10169	1.0901e-12	up
chr19	11536801	11558467	ENSMUSG00000024678.6;Ms4a4d	+	1.87044	1.49565	1.8598	0.892422	0.993418	1.01979	1.72809	5.46423	5.20942	2.65715	3.62472	2.53467	7.06383	6.18635	11.6963	1.53532	0.00014433	up
chr19	16435667	16610818	ENSMUSG00000024697.3;Gna14	+	0.445866	0.292539	1.69066	3.43857	3.67996	3.91363	1.65754	0.959479	1.04267	0.265643	0.194631	0.139149	2.08339	1.69837	1.69962	-4.45863	7.65614e-19	down
chr19	6306456	6325652	ENSMUSG00000024769.7;Cdc42bpg	+	11.8537	11.2241	16.1475	6.33382	6.60647	6.37417	22.5512	20.9021	22.7475	23.7751	13.6058	15.9397	27.9992	28.7606	30.6867	1.36472	2.07029e-17	up
chr19	6276725	6300096	ENSMUSG00000024772.9;Ehd1	+	51.9979	49.2775	44.4803	128.396	130.169	125.919	41.9673	38.9498	39.6175	50.9271	56.4991	56.0595	63.5857	59.2549	62.5838	-1.38125	2.50532e-41	down
chr19	34192229	34240333	ENSMUSG00000024776.17;Stambpl1	+	1.55225	1.93162	2.69984	8.6395	9.70139	7.57186	1.67837	1.89757	1.97767	2.76466	2.1248	1.71298	2.70128	2.22901	4.03446	-2.13104	3.54434e-20	down
chr19	34290659	34327770	ENSMUSG00000024778.12;Fas	+	0.355936	0.360939	0.403465	3.73967	3.69529	3.6898	0.436634	0.352001	0.351444	0.9024	0.443657	0.498541	1.75827	1.3774	1.74213	-2.83436	4.74791e-17	down
chr19	6062821	6077197	ENSMUSG00000024799.15;Tm7sf2	-	52.4005	58.6821	53.5372	20.1451	20.978	20.4263	53.2172	50.79	48.1168	32.2723	37.0831	23.5067	52.1099	49.1216	50.9813	1.68704	7.30227e-21	up
chr19	36111965	36119844	ENSMUSG00000024803.8;Ankrd1	-	0	0	0	12.9429	16.0934	14.9074	0	0	0	0.195146	0	0	0.747704	0.767095	0.762693	-8.38117	6.32907e-28	down
chr19	4195198	4201603	ENSMUSG00000024824.6;Rad9a	-	36.5922	34.8178	38.4964	14.252	15.9542	14.0103	40.0005	35.9767	36.8086	43.4441	39.6243	33.3705	43.0034	40.6533	44.3891	1.23636	4.62831e-35	up
chr19	4135425	4139609	ENSMUSG00000024842.7;Cabp4	-	0	0	0	2.86482	2.68714	2.49517	0	0	0.14297	0.237087	0.256851	0.228397	0.239631	0.415129	0	-3.99857	5.58287e-10	down
chr19	4231899	4233631	ENSMUSG00000024854.3;Pold4	+	4.68011	2.19216	8.71318	13.339	16.317	14.4638	4.4311	3.36764	3.84615	2.34699	2.70624	1.2788	7.7987	7.01003	8.23997	-2.84888	9.95713e-15	down
chr19	4000626	4005816	ENSMUSG00000024869.10;Gm49405	+	3.83311	3.15944	4.82198	0.141144	0.743189	0.93771	6.6447	3.54002	3.58946	4.21885	3.97274	3.31284	4.20747	4.57702	3.63143	6.41558	2.07056e-14	up
chr19	4003321	4007005	ENSMUSG00000024871.10;Doc2g	+	2.12832	2.83434	1.82198	0.493746	0.078616	0.33003	3.36036	2.02539	2.45884	2.35291	1.85034	2.03521	2.34874	3.22206	2.79846	2.91092	1.95824e-10	up
chr19	5092871	5098418	ENSMUSG00000024873.6;Cnih2	-	4.20596	5.73576	5.19779	6.17094	6.21901	6.52559	4.05957	4.97319	3.88709	47.5359	47.7589	51.5503	2.97349	4.29955	3.26745	2.81909	4.54825e-83	up
chr19	5050481	5057071	ENSMUSG00000024883.7;Rin1	+	1.91063	1.99612	3.59078	7.91262	8.24387	7.86652	0.849632	1.83866	1.78289	4.35969	3.28847	3.8232	3.34085	2.21067	2.90198	-1.34349	8.83308e-08	down
chr19	5024006	5031971	ENSMUSG00000024891.5;Slc29a2	+	23.0159	21.0529	18.8042	10.0799	10.0311	8.62606	24.5886	21.1769	23.0594	21.5201	19.3889	18.7762	16.5323	16.2352	17.4289	1.00038	3.8924e-14	up
chr19	32620005	32667187	ENSMUSG00000024899.6;Papss2	+	0.108029	0.120378	0.122687	4.2094	5.05865	4.41554	0.24157	0.080027	0.232262	0.330819	0.114391	0.123221	0.355106	0.512633	0.321002	-4.74545	1.20988e-38	down
chr19	3323301	3385732	ENSMUSG00000024900.4;Cpt1a	+	3.99928	4.29037	5.40691	24.6774	26.0278	25.5889	9.31633	6.66005	6.49447	8.89585	10.1163	6.92551	3.15132	3.35247	3.98483	-1.6853	1.89249e-23	down
chr19	4930651	4943127	ENSMUSG00000024901.14;Peli3	-	1.65808	1.71151	1.97101	0.656907	0.858515	0.579943	1.6297	0.87141	1.06351	5.66116	4.81192	4.49574	2.18312	2.51327	3.11107	2.98367	7.20671e-33	up
chr19	5473973	5481853	ENSMUSG00000024909.14;Efemp2	+	11.511	10.9379	18.064	64.3973	79.1584	75.4548	16.7949	17.0484	17.5193	2.54323	2.05213	1.49489	20.0209	18.2748	14.3854	-5.21373	5.34673e-178	down
chr19	5447703	5455945	ENSMUSG00000024912.5;Fosl1	+	1.06714	1.06533	0.842816	13.9592	13.559	13.0696	1.18073	1.64021	1.2422	0.793839	0.45745	0.855153	0.706154	0.406281	0.555733	-4.40421	1.73784e-65	down
chr19	27216484	27254231	ENSMUSG00000024924.14;Vldlr	+	10.319	10.073	25.3857	2.70104	4.07613	2.43984	21.4706	29.6101	30.3862	1.6948	2.44408	1.39546	13.6353	14.9689	11.9866	-1.20538	0.00729539	down
chr19	5707376	5726317	ENSMUSG00000024937.14;Ehbp1l1	-	1.19639	1.11426	2.17265	8.52091	9.53886	9.12888	0.315887	0.494835	0.405761	3.56487	3.69488	2.97201	2.98419	2.52692	3.06338	-1.5651	2.0962e-27	down
chr19	5740904	5758532	ENSMUSG00000024940.10;Ltbp3	+	1.2709	1.0217	3.41772	13.7631	17.1474	15.566	2.44332	3.0926	3.20377	0.640202	0.451745	0.379681	4.10761	4.19079	3.21723	-5.0129	1.72667e-56	down
chr19	5988546	6015825	ENSMUSG00000024942.16;Capn1	-	7.2321	7.9293	11.4887	39.2722	39.2019	37.081	7.78279	7.12642	7.00061	14.9494	17.9635	11.3403	17.2657	16.9158	13.7102	-1.53531	1.52373e-20	down
chr19	6341135	6355615	ENSMUSG00000024948.14;Map4k2	+	6.10042	5.86443	8.53494	2.13894	2.29838	2.0875	9.74944	11.0803	8.41219	8.14568	6.57483	6.53043	9.45776	8.07262	8.09113	1.32128	3.21383e-16	up
chr19	6829085	6840601	ENSMUSG00000024952.12;Rps6ka4	-	2.97212	2.87169	4.25471	19.3873	20.6038	18.5248	4.4829	4.14734	3.49822	6.71115	6.36878	4.2478	7.42185	7.37207	6.77308	-1.97002	5.15449e-46	down
chr19	6941861	6951898	ENSMUSG00000024959.13;Bad	+	16.0391	14.2228	18.549	23.66	24.8179	23.9142	14.3357	16.5343	15.5886	8.60274	9.93991	6.95208	14.2443	14.7381	12.5318	-1.46166	4.58044e-29	down
chr19	6987911	6992503	ENSMUSG00000024963.11;Dnajc4	-	5.57606	7.00224	10.924	11.8437	11.1029	10.5783	5.98555	5.35249	5.65227	5.38426	5.99703	3.25768	7.45347	5.51652	7.74119	-1.22359	4.71873e-07	down
chr19	53600398	53645833	ENSMUSG00000024974.10;Smc3	+	106.38	107.984	135.5	52.4498	51.2174	51.7768	135.026	140.639	140.232	156.23	125.03	151.091	132.747	132.142	148.4	1.33411	4.17683e-55	up
chr19	55251938	55297720	ENSMUSG00000024981.6;Acsl5	+	27.318	29.7004	23.7358	14.3993	14.1044	13.5231	17.3426	17.5163	16.598	51.0176	52.7749	44.4791	25.1658	24.0057	26.8033	1.66425	8.90679e-45	up
chr19	55316295	55627309	ENSMUSG00000024983.10;Vti1a	+	15.0592	15.1716	14.2557	13.236	12.5814	11.4368	14.0112	18.0917	17.465	7.20157	6.64115	8.80955	16.9751	17.266	17.1815	-1.10208	4.19336e-15	down
chr19	37434810	37440731	ENSMUSG00000024986.11;Hhex	+	1.98727	1.91504	8.74505	6.94203	6.71712	5.37526	13.608	21.6069	21.7264	3.28012	3.23437	2.11255	40.9047	39.9035	22.9687	-1.24492	0.0202745	down
chr19	38055025	38074425	ENSMUSG00000024989.14;Cep55	+	11.3824	11.1606	16.3921	48.3134	45.4189	43.4097	17.2212	13.3987	12.694	25.2919	24.6835	23.4935	21.2282	19.6732	18.4145	-1.05549	2.77589e-15	down
chr19	38481109	38785030	ENSMUSG00000024998.17;Plce1	+	3.89559	3.64491	7.27206	1.2133	1.36978	1.13635	6.7033	10.845	10.8999	0.542692	0.374709	1.02357	14.1944	13.7452	12.6961	-1.06404	0.000772206	down
chr19	38930915	38971051	ENSMUSG00000025001.11;Hells	+	127.563	130.062	135.226	147.404	139.148	140.466	139.965	143.691	143.777	329.259	294.747	397.549	172.909	175.755	166.694	1.12403	2.93431e-29	up
chr19	40294753	40513779	ENSMUSG00000025006.16;Sorbs1	-	4.32471	4.24341	9.53675	13.8319	14.6221	13.9439	6.38278	8.93792	7.30304	6.61671	5.0628	5.40663	11.7432	10.5488	12.0982	-1.39442	2.78761e-09	down
chr19	40831279	40848572	ENSMUSG00000025010.13;Ccnj	+	12.259	11.8536	7.83506	4.56399	4.0972	3.84502	10.9325	12.5787	12.5513	10.2578	8.055	9.87291	11.7155	11.9349	11.294	1.03424	1.60359e-08	up
chr19	52943417	53040214	ENSMUSG00000025027.17;Xpnpep1	-	58.1535	56.7726	72.9977	103.546	102.017	99.9347	64.4281	55.2945	53.5476	52.1495	54.9597	44.4198	74.1241	72.1309	81.8269	-1.15184	1.04428e-27	down
chr19	46501648	46516444	ENSMUSG00000025034.8;Trim8	+	23.7745	21.5052	25.1436	50.6809	51.2269	48.1431	31.6822	34.5739	34.305	23.908	24.5427	26.6861	33.8535	30.6968	29.7607	-1.14072	2.63153e-40	down
chr19	46573365	46596898	ENSMUSG00000025036.6;Sfxn2	+	5.23697	4.76159	6.4163	2.47085	2.57186	2.38526	6.91286	5.75335	5.62396	7.86425	5.8989	8.55695	6.8124	6.898	6.24664	1.42408	1.31546e-18	up
chr19	47033619	47050845	ENSMUSG00000025050.7;Pcgf6	-	69.0818	70.2364	57.819	52.4186	47.0259	48.31	66.8606	62.1965	62.9475	108.383	108.747	124.382	55.1203	57.2754	55.6408	1.0667	5.05159e-19	up
chr19	47854970	47864790	ENSMUSG00000025068.7;Gsto1	+	61.0493	63.5864	50.2895	368.846	413.136	372.934	49.7796	51.8502	53.0132	39.1221	32.8278	30.7481	57.7376	53.9443	58.1792	-3.6219	4.11801e-179	down
chr19	47865545	47886324	ENSMUSG00000025069.14;Gsto2	+	0.036365	0.150585	0.262306	2.83877	3.05661	3.50626	0.120493	0.156596	0.05897	0.05319	0	0.054884	0	0.144566	0.102471	-6.82835	1.50404e-09	down
chr19	56826209	56870012	ENSMUSG00000025081.13;Tdrd1	+	0.233699	0.151529	0.039423	1.21367	1.11834	1.20365	0	0	0	4.92942	3.22711	3.58731	0.130797	0.055136	0.038319	1.59452	6.56615e-08	up
chr19	56874249	56912078	ENSMUSG00000025082.8;Vwa2	+	3.3639	3.42352	3.2223	1.11968	0.921553	0.870415	2.77523	2.77479	2.29227	7.01605	5.421	5.60111	5.46011	5.86997	4.55154	2.4916	2.90628e-54	up
chr19	58235604	58455909	ENSMUSG00000025089.15;Gfra1	-	0.144073	0.251881	0.975022	13.2945	14.0246	12.1408	0.585149	1.13311	1.33343	3.68034	1.82772	4.16776	3.67093	3.62671	1.27479	-2.01412	0.00132298	down
chr11	120610087	120617936	ENSMUSG00000025137.15;Pcyt2	-	108.339	109.337	81.2607	17.7581	18.0029	16.3277	102.713	49.3166	48.9963	91.1243	84.6354	70.2804	93.723	87.8685	103.607	1.94683	9.75849e-16	up
chr11	120713925	120721128	ENSMUSG00000025145.13;Lrrc45	+	8.21711	8.72881	16.565	3.07796	3.54766	3.09628	18.5245	13.591	13.8124	13.601	8.88835	9.71151	18.0044	16.0188	16.0347	1.54198	1.13401e-10	up
chr11	120805846	120824547	ENSMUSG00000025153.9;Fasn	-	346.69	348.261	257.276	118.82	118.316	116.112	300.552	217.746	219.495	301.482	238.229	264.229	315.239	301.864	347.731	1.03208	6.06656e-10	up
chr11	120948480	120960868	ENSMUSG00000025161.16;Slc16a3	+	240.184	181.281	316.241	47.7872	48.4199	50.383	124.083	110.816	96.2882	174.386	166.189	170.994	323.334	329.378	328.418	1.97693	9.40874e-42	up
chr19	41981763	42034641	ENSMUSG00000025171.1;Ubtd1	+	9.30301	10.6646	9.51531	25.7905	28.8543	27.227	10.7412	10.469	9.34891	3.93631	5.44631	3.89303	10.6805	11.2135	12.305	-2.79049	3.96773e-71	down
chr19	42593982	42612813	ENSMUSG00000025185.14;Loxl4	-	0.196495	0.108327	0.379972	4.89835	5.39051	4.87525	0.12256	0	0.042169	0	0	0	0.476528	0.829427	1.15965	-10.75	1.97669e-17	down
chr19	43956307	43986556	ENSMUSG00000025196.4;Cpn1	-	0.071097	0	0.184846	4.97927	5.50155	4.95695	0.069862	0.103774	0.076431	2.32996	3.23867	1.0874	3.70262	2.75266	0.76866	-1.29296	0.00983442	down
chr2	52619754	52620185	ENSMUSG00000025201.7;Bloc1s2-ps	+	10.5944	2.75391	2.78806	7.83631	8.65028	7.42318	9.29513	9.69597	10.598	3.2387	2.96225	4.85101	1.61925	4.42589	3.21261	1.64494	0.0114598	up
chr19	44203288	44244016	ENSMUSG00000025202.7;Scd3	+	1.14416	1.18981	1.22541	1.17961	1.10652	1.22122	1.16636	1.64927	1.61743	2.53967	2.28784	2.24513	1.39731	1.93704	1.90406	1.78932	5.62206e-09	up
chr19	45006558	45012762	ENSMUSG00000025209.4;Twnk	+	37.707	35.4187	36.7356	19.9353	18.8071	18.254	41.8477	39.7235	43.8677	50.9914	41.4102	52.9974	38.9238	38.1278	36.8862	1.19626	5.4003e-34	up
chr19	45047576	45056383	ENSMUSG00000025212.16;Sfxn3	+	1.98302	1.82179	5.20969	13.744	15.9612	14.9022	4.01231	3.54886	4.37228	2.14087	1.46116	1.20739	7.88001	6.34596	6.99007	-3.35196	4.13571e-29	down
chr19	45736798	45742915	ENSMUSG00000025219.13;Fgf8	-	100.323	103.832	47.4885	4.31837	4.31883	4.05793	226.453	169.651	166.559	16.0704	12.8091	21.3121	59.3596	60.2527	75.9005	1.8389	4.2053e-10	up
chr19	45791839	45816061	ENSMUSG00000025221.15;Kcnip2	-	1.14565	0.823689	3.58548	1.64276	1.79393	1.60744	1.4969	1.01267	2.50011	6.50333	8.11319	11.5692	3.57424	4.5062	1.67549	2.35437	1.4352e-13	up
chr19	46304737	46312090	ENSMUSG00000025225.14;Nfkb2	+	9.28732	8.98233	22.7484	10.4404	10.9962	10.6506	14.9	14.5263	13.0272	5.52985	5.42727	4.13462	19.9138	19.0603	22.1696	-1.21872	8.69348e-07	down
chr9	59617284	59650285	ENSMUSG00000025237.16;Parp6	+	8.56008	8.24505	13.0495	4.44279	4.14475	4.15245	13.7689	9.37866	9.33093	13.5086	11.2945	9.6851	15.2313	14.9289	15.7868	1.24184	1.51e-13	up
chr3	5218526	5415857	ENSMUSG00000025255.18;Zfhx4	+	1.69607	1.2684	2.84098	0.939987	1.18143	1.0596	3.2082	4.80641	4.7187	0.111138	0.040162	0.2547	6.20014	6.47154	4.91569	-3.18743	7.61321e-21	down
chr14	8002902	8056763	ENSMUSG00000025277.14;Abhd6	+	7.02317	6.34706	7.10797	6.98636	6.30675	5.63821	9.66492	9.33741	8.99198	3.56109	3.21102	2.78589	9.91774	9.89578	10.5901	-1.02846	4.8689e-14	down
chr14	7817957	7951588	ENSMUSG00000025278.9;Flnb	+	27.617	27.8648	51.2718	111.258	128.032	127.796	53.9838	55.1318	54.0658	35.6044	25.5429	27.3502	186.246	177.169	205.654	-2.19865	2.66259e-38	down
chr12	119158022	119238802	ENSMUSG00000025321.14;Itgb8	-	1.08012	1.46886	1.10066	0.098094	0.070758	0.066779	0.615415	1.63282	1.7275	0.686076	0.278017	0.861278	3.87594	3.48872	3.57363	2.48094	6.88964e-09	up
chr12	118234933	118301440	ENSMUSG00000025323.10;Sp4	-	6.24622	6.40288	9.22634	4.17852	4.19011	4.55915	8.69077	8.59739	10.4447	9.53351	6.8186	11.9325	12.9027	13.3639	11.0769	1.02353	8.91005e-11	up
chr7	58656166	58829420	ENSMUSG00000025324.8;Atp10a	+	5.01211	4.38205	7.31607	3.96322	3.65329	3.63645	3.36339	2.56532	2.67902	13.2927	10.1274	12.303	7.96882	6.84327	8.72114	1.53125	5.27536e-22	up
chr10	128933818	128958282	ENSMUSG00000025348.9;Itga7	+	0.082344	0.293195	0.190111	3.19834	4.30649	4.13005	0.293013	0.259837	0.28846	0.127607	0.157396	0.353373	1.35995	1.25767	0.747072	-4.24516	3.07846e-29	down
chr10	128900989	128912822	ENSMUSG00000025351.14;Cd63	+	60.7895	57.9434	69.1954	191.513	227.974	209.565	68.089	84.7869	72.2511	43.7527	58.9895	38.3004	111.276	107.573	92.0869	-2.28923	7.88226e-51	down
chr10	128790910	128800824	ENSMUSG00000025355.7;Mmp19	+	0	0.074766	0	7.21875	9.33846	8.77914	0.144322	0.121604	0.068614	0.288967	0.101848	0.12846	0.091991	0.071656	0.122958	-5.95079	7.66403e-55	down
chr10	128704195	128720238	ENSMUSG00000025359.10;Pmel	+	1.93026	1.69436	4.39922	5.91261	6.00379	5.63425	2.32356	2.96358	3.03228	2.44533	2.09728	1.83194	3.85584	3.64941	4.62168	-1.52895	1.68708e-08	down
chr10	128509965	128525871	ENSMUSG00000025366.8;Esyt1	-	9.36595	9.79041	18.6676	41.3002	44.2738	43.3231	11.6526	16.448	16.4941	6.29887	5.95525	4.15174	24.9707	24.3725	26.1465	-3.1464	1.70152e-45	down
chr15	16728756	16857094	ENSMUSG00000025370.7;Cdh9	+	0.78089	0.607581	0.330388	0.260524	0.283228	0.316116	0.202445	0.335744	0.183224	5.83681	3.61756	6.94601	1.37795	1.02417	0.963143	4.08697	1.30636e-35	up
chr11	120369055	120378764	ENSMUSG00000025384.15;Faap100	-	5.60633	5.03479	6.88382	13.5948	13.204	13.8795	5.58154	5.05297	4.79569	8.08514	7.72898	6.50464	5.98584	4.8952	5.00679	-1.07974	4.45242e-19	down
chr10	127660918	127668568	ENSMUSG00000025402.12;Nab2	-	10.8356	9.29895	14.2243	19.4442	22.4517	22.1395	7.48145	7.86715	8.90249	4.09281	6.67774	7.54028	13.7461	12.4953	13.5798	-2.07276	2.55083e-27	down
chr10	127329882	127341974	ENSMUSG00000025407.7;Gli1	-	0.353868	0.574525	0.550271	17.3429	16.3168	15.8179	1.13277	1.54859	1.67539	5.64832	5.39083	6.26421	5.64965	5.37765	3.86197	-1.80041	1.69813e-39	down
chr10	127290774	127296288	ENSMUSG00000025408.15;Ddit3	+	8.4954	8.36131	26.6056	12.3352	13.7882	10.7096	8.11902	22.6414	21.8517	5.83162	9.03199	3.32565	7.46514	7.11376	9.48174	-1.1095	0.0326274	down
chr18	76977148	77047308	ENSMUSG00000025420.13;Katnal2	-	3.85808	4.47079	9.29784	1.01436	0.968307	0.958621	7.50211	9.38354	8.85797	6.51045	7.59793	6.6773	7.44874	6.84289	6.6891	2.54789	1.91946e-21	up
chr18	77456110	77565147	ENSMUSG00000025427.14;Rnf165	-	0.375269	0.677563	0.834968	6.05231	5.59159	5.61025	0.775923	0.760001	1.07202	1.81652	1.72492	1.59897	3.1018	3.31654	2.43853	-1.95023	8.67359e-28	down
chr7	139978932	139992562	ENSMUSG00000025473.16;Adam8	-	0.888421	0.681069	0.671115	2.4023	3.66836	2.88132	0.912907	0.597117	0.585811	1.39003	0.940536	1.16366	2.37103	2.48407	3.06538	-1.59502	8.18292e-12	down
chr7	139389109	139579652	ENSMUSG00000025477.14;Inpp5a	+	19.8147	19.4131	21.7637	34.3035	33.8316	33.6066	24.2356	24.031	24.0191	15.1681	14.0913	13.8138	25.4336	25.2062	26.2312	-1.39492	1.2868e-94	down
chr7	139086001	139102704	ENSMUSG00000025478.15;Dpysl4	+	0.453983	0.351929	0.519512	4.09165	3.5595	3.21115	0.851848	1.43074	1.38003	0.232239	0.450858	0.198053	1.49543	1.3053	1.26584	-3.38131	9.71168e-37	down
chr7	140835018	140837966	ENSMUSG00000025481.12;Urah	+	0.382789	0.306054	1.59402	37.9052	37.424	41.4108	0.503239	0	0.110055	7.45207	9.54558	5.31202	0.612909	0.582179	2.15719	-2.49959	4.60768e-11	down
chr7	140967221	140969825	ENSMUSG00000025491.14;Ifitm1	+	3.42563	3.41892	11.2848	150.892	153.464	151.266	12.6306	5.10741	7.16442	38.6333	50.3985	79.628	21.6148	19.9289	25.6268	-1.58167	0.000726275	down
chr7	141091175	141100572	ENSMUSG00000025494.8;Sigirr	-	4.05706	4.23062	7.32051	11.0517	10.8165	10.868	4.67724	4.28107	3.56562	6.78337	5.86492	3.28905	9.4861	9.9164	10.714	-1.03998	3.87569e-05	down
chr7	141209992	141214080	ENSMUSG00000025500.12;Lmntd2	-	1.88796	1.95368	4.5202	0.41245	0.2651	0.270905	5.56487	3.77317	3.49628	6.44066	4.57894	1.95254	6.82019	5.06602	5.5083	3.70587	3.98674e-18	up
chr7	141438113	141444025	ENSMUSG00000025507.13;Pidd1	-	18.1347	17.4052	17.1092	10.743	9.21445	9.12064	26.8722	21.4982	22.7825	53.8184	32.282	37.5791	32.5365	31.3367	29.9176	1.92813	5.37778e-40	up
chr7	141447370	141451585	ENSMUSG00000025508.13;Rplp2	+	1061.49	1210.95	929.377	1811.42	1824.99	1859.61	806.665	1038.81	978.089	956.89	1122.56	984.771	782.152	833.489	847.367	-1.17128	1.43292e-18	down
chr7	141493136	141539857	ENSMUSG00000025512.15;Chid1	-	4.86799	5.50099	8.27624	9.79033	11.3082	9.80275	5.73696	5.91981	6.18996	3.07926	3.88519	2.52184	5.16149	5.6252	6.56533	-1.83675	1.63606e-21	down
chr5	129863421	129898549	ENSMUSG00000025537.12;Phkg1	-	0.051079	0.109005	0.422513	1.3054	1.11679	0.988122	0.285314	0.491284	0.127648	6.85589	5.0134	4.39969	0.08439	0.309058	0.157283	2.23419	1.84393e-10	up
chr14	123977907	124677127	ENSMUSG00000025551.13;Fgf14	-	2.86945	2.70981	4.15465	0.113067	0.158703	0.147023	4.5625	5.298	5.12205	0.56645	0.103112	0.330042	2.91951	3.17201	2.66259	1.05803	0.00623823	up
chr14	121035200	121283744	ENSMUSG00000025555.14;Farp1	+	18.7594	18.8615	25.7219	18.8496	22.3005	19.8727	28.563	30.6629	29.6107	13.851	10.702	9.23621	36.5039	36.5135	32.0737	-1.00715	9.38556e-15	down
chr14	121459621	121505252	ENSMUSG00000025557.10;Slc15a1	-	0.043163	0	0.044203	3.95176	3.74939	2.65386	0	0	0	0.122857	0.129209	0.099192	0.041751	0	0	-5.11832	3.45271e-27	down
chr11	119022962	119031270	ENSMUSG00000025577.7;Cbx2	+	30.6861	31.9646	35.4005	17.3388	16.9586	15.9716	34.3447	29.8953	33.1315	39.3443	34.3407	41.253	37.4451	38.4506	33.8963	1.05484	1.19204e-32	up
chr11	119267887	119285454	ENSMUSG00000025579.14;Gaa	+	16.4355	15.6561	29.5948	41.3662	43.3309	41.7783	21.9175	27.5764	28.0724	15.4288	11.9039	12.3264	34.8299	33.8553	32.1738	-1.83667	6.44594e-26	down
chr7	81213596	81334533	ENSMUSG00000025584.17;Pde8a	+	0.209775	0.225183	0.161716	4.55565	4.8346	4.13302	0.033845	0.172334	0.154008	0.736653	0.777815	1.02524	0.459422	0.526907	0.399753	-2.58632	5.20461e-28	down
chr6	31519488	31563981	ENSMUSG00000025608.9;Podxl	-	33.295	33.694	67.3603	8.08688	7.50899	8.31162	76.054	55.9385	54.8482	32.3578	32.4091	33.2811	187.838	186.73	153.276	1.88788	1.16717e-20	up
chr9	109038565	109057777	ENSMUSG00000025647.16;Shisa5	+	46.8309	44.9406	48.7201	57.6558	63.4708	59.9	47.8537	61.1024	63.8437	15.282	15.477	14.3787	42.0383	40.2512	44.766	-2.16314	5.63937e-86	down
chr9	108953586	108984875	ENSMUSG00000025650.13;Col7a1	+	1.12423	1.12287	2.31825	2.08841	2.48327	2.2921	3.02752	1.9845	1.8735	1.1718	0.596946	0.969939	10.2032	9.83998	9.60563	-1.48611	1.11433e-08	down
chr6	116410077	116461178	ENSMUSG00000025701.12;Alox5	-	2.46146	2.83713	1.31672	0.927408	0.909	0.680601	1.55479	1.20438	1.86628	2.8192	1.89682	2.00421	6.96466	6.63574	6.12179	1.46068	1.93666e-06	up
chr6	116338024	116409540	ENSMUSG00000025702.15;March8	+	12.6417	12.8111	16.4345	5.83241	6.75063	6.54924	19.122	18.5264	18.762	32.1159	21.7252	27.8092	25.2025	25.725	27.659	1.71734	4.86911e-68	up
chr7	80902227	80905076	ENSMUSG00000025723.12;Nmb	-	13.6894	13.4435	5.27213	3.67633	4.52458	5.47134	3.04868	2.76887	2.45476	9.52395	11.5521	10.0656	3.81873	6.58181	5.83085	1.12871	0.010414	up
chr7	81114799	81170416	ENSMUSG00000025726.11;Slc28a1	+	2.01223	2.06879	1.58487	21.6977	20.8478	20.5918	1.89502	1.68272	1.4858	2.43199	3.7229	3.86773	4.04222	3.5604	3.90833	-2.74635	5.38396e-50	down
chr17	25838457	25844851	ENSMUSG00000025733.17;Rhot2	-	51.7134	51.0903	50.8706	17.0073	16.8439	15.9446	62.7952	58.0929	57.8122	58.5826	41.002	55.6157	53.7448	56.024	48.9268	1.50656	2.60819e-32	up
chr4	130792537	130826319	ENSMUSG00000025743.14;Sdc3	+	1.49733	1.3268	1.44533	29.144	35.0273	32.3277	1.01391	1.38236	1.08499	0.960677	0.814554	0.613123	6.89313	7.3095	5.51133	-5.50383	8.13769e-202	down
chr5	30013114	30019981	ENSMUSG00000025746.11;Il6	+	0	0	0	2.34463	2.82702	2.77312	0	0	0	0.029823	0	0	0	0	0	-6.34163	1.48321e-07	down
chr3	41555731	41616864	ENSMUSG00000025764.14;Jade1	+	29.8347	30.4771	40.0405	174.301	181.333	206.513	36.0876	43.745	46.3769	69.0102	67.0031	105.883	34.5211	44.4415	34.0066	-1.34541	1.06192e-23	down
chr1	17727045	17766344	ENSMUSG00000025776.13;Crispld1	+	3.43158	3.40541	7.41204	0.124664	0.140105	0.149917	5.95764	6.25156	7.15571	1.53778	1.0907	2.30055	5.58161	5.06231	7.65186	3.34076	1.33786e-22	up
chr7	74275419	74554780	ENSMUSG00000025790.14;Slco3a1	-	1.96414	1.68243	2.00036	6.17918	6.99481	6.63949	0.613164	1.45261	1.12896	2.85713	1.18212	1.99199	9.04948	7.36168	4.38203	-1.78835	3.65063e-07	down
chr10	121410350	121476347	ENSMUSG00000025795.8;Rassf3	-	27.6124	26.7809	24.1358	23.0798	21.6714	21.7596	22.6981	26.7901	28.0517	63.4593	63.7725	80.7072	78.1328	76.9977	74.35	1.49958	1.87953e-31	up
chr8	128685654	128733200	ENSMUSG00000025809.15;Itgb1	+	180.692	181.345	197.236	337.445	385.132	364.601	180.334	197.629	194.753	191.099	179.967	141.424	245.161	253.632	272.605	-1.24753	1.97702e-34	down
chr8	128358604	128503363	ENSMUSG00000025810.9;Nrp1	+	0	0.026002	0.432146	20.5773	24.0566	21.7119	0.593064	0.571974	0.664523	1.64814	1.07011	1.36672	7.2212	8.16778	2.55952	-4.12894	9.66109e-12	down
chr5	138754514	138810077	ENSMUSG00000025854.15;Fam20c	+	2.44025	1.90916	1.61446	3.53505	4.31179	3.56818	2.30283	2.15531	1.56896	1.40083	1.62278	1.89651	2.84573	2.42657	1.84394	-1.38825	2.08063e-08	down
chr5	139017306	139150001	ENSMUSG00000025855.13;Prkar1b	-	0.211808	0.25796	0.949957	4.81056	5.3249	5.10631	0.570759	0.344637	0.227933	0.287831	0.649171	0.495267	1.22238	1.25229	1.34522	-3.60141	1.18624e-33	down
chr5	138976014	138997370	ENSMUSG00000025856.15;Pdgfa	-	7.41403	6.07794	4.78212	60.5739	60.7135	58.4211	16.4993	11.9722	12.787	2.38424	2.91569	3.61563	15.9691	15.1641	16.4156	-4.42505	2.9821e-138	down
chr13	54371349	54383917	ENSMUSG00000025867.8;Cplx2	+	2.77686	2.89744	5.85355	2.40855	2.83956	2.49025	5.67926	10.2781	10.7216	0.515612	0.235023	0.396318	5.36633	4.94446	4.23201	-2.95142	9.98044e-20	down
chr13	54590207	54591158	ENSMUSG00000025868.6;Higd2a	+	86.7179	81.4596	112.01	140.207	142.608	138.997	98.4729	125.054	120.146	55.8565	67.1651	51.5428	136.471	123.488	108.423	-1.3939	1.08244e-23	down
chr18	75367529	75395935	ENSMUSG00000025880.11;Smad7	+	40.6849	38.5675	44.0442	70.4753	72.6124	57.6461	47.0086	43.3718	43.1505	37.2632	22.557	25.0366	19.3751	16.9815	20.0862	-1.4189	3.30861e-23	down
chr9	5345430	5373032	ENSMUSG00000025887.10;Casp12	+	0	0	0	3.23913	3.75466	2.63941	0	0	0	0	0	0	0	0	0	-9.5821	4.5649e-14	down
chr6	60731575	60829855	ENSMUSG00000025889.13;Snca	-	3.68789	3.99453	6.49584	0.267904	0.621009	0.709542	1.45235	1.91537	1.49285	3.1342	2.5045	2.53104	3.35134	3.07353	3.39342	2.19136	1.7028e-11	up
chr1	14753346	14755992	ENSMUSG00000025930.6;Msc	-	0.6025	0.668576	0.149347	3.93371	3.2391	3.65394	2.58077	1.60566	2.24481	1.42578	0.733946	2.45593	1.26635	0.860029	0.524631	-1.33106	0.00594491	down
chr1	21240589	21265661	ENSMUSG00000025934.15;Gsta3	+	2.41822	2.72165	0.202524	4.88607	7.90869	7.25845	0.604678	0.049846	0.095074	1.72883	1.15859	3.86423	0.053445	0.416137	0.253603	-1.56241	0.0328871	down
chr1	12866549	12992650	ENSMUSG00000025938.16;Slco5a1	-	2.29643	2.58871	1.80352	0.762547	0.773456	0.62587	3.7071	3.74487	3.61098	1.68394	1.07359	2.11947	6.97176	6.35409	6.54036	1.01093	3.84678e-06	up
chr1	65158616	65186500	ENSMUSG00000025950.16;Idh1	-	195.915	194.204	135.736	50.324	53.4151	50.7558	143.814	109.809	118.365	127.886	139.948	91.2654	198.832	200.449	239.915	1.0965	3.12965e-08	up
chr1	64532645	64604548	ENSMUSG00000025958.14;Creb1	+	28.9225	29.1414	34.0861	12.0525	11.8671	11.5597	35.072	40.0192	40.0102	26.8111	21.5012	28.1216	36.1243	40.7765	48.1154	1.09519	8.70666e-32	up
chr1	63445891	63596276	ENSMUSG00000025964.15;Adam23	+	13.9236	13.164	17.6707	53.1231	54.7421	52.6363	6.76473	10.709	10.92	26.2627	36.963	30.3905	22.8118	21.5027	17.123	-1.05658	1.22445e-10	down
chr1	62703285	62818695	ENSMUSG00000025969.15;Nrp2	+	1.08667	0.980184	0.747431	9.70576	10.7983	9.92087	0.475789	0.334229	0.402419	0.949452	0.50819	0.734014	3.07709	2.47309	3.77382	-3.92191	6.5116e-75	down
chr1	55248658	55363469	ENSMUSG00000025977.15;Boll	-	0.483201	0.949389	1.38723	1.73981	1.25958	0.549559	0	0.326705	0	2.84388	2.07631	5.61205	0.963061	0.815488	2.08168	1.62893	0.000186856	up
chr1	45908068	45926523	ENSMUSG00000025993.10;Slc40a1	-	18.0657	15.5758	16.2375	2.07092	2.22017	2.13794	15.2871	8.45162	9.6065	20.2871	17.3886	21.0963	33.1776	32.2552	30.0324	3.02309	2.18052e-59	up
chr1	67000517	67038872	ENSMUSG00000026000.16;Lancl1	-	18.1979	13.2484	19.9317	25.2941	26.6758	19.9035	14.8081	20.8016	19.5313	8.96583	7.95958	9.76331	13.4403	18.2723	14.2574	-1.21348	3.16946e-19	down
chr1	58973522	58995715	ENSMUSG00000026027.13;Stradb	+	6.09965	5.64529	9.86249	7.89769	7.45143	7.01396	10.7075	9.24201	8.40545	3.27825	2.45385	2.80404	10.7453	10.0827	10.5694	-1.45797	4.45242e-19	down
chr1	58795374	58847503	ENSMUSG00000026029.14;Casp8	+	8.0422	7.74663	13.6863	6.56754	8.55827	6.97821	14.6663	13.1229	12.9929	1.32208	1.16774	1.755	19.0692	19.5753	16.6151	-2.53447	5.33581e-34	down
chr1	58711508	58758884	ENSMUSG00000026031.15;Cflar	+	5.6835	6.12171	10.8285	9.09631	9.28499	9.30774	12.3373	11.6333	11.7768	5.05166	4.03238	5.02922	16.7353	15.6472	17.4305	-1.45252	6.84727e-10	down
chr1	45374321	45503282	ENSMUSG00000026042.16;Col5a2	-	1.54547	1.91372	0.243079	61.8118	77.8234	72.7388	0.037967	0	0.044882	3.0222	2.07402	2.7449	0.328033	0.314081	0.855005	-4.92033	1.4894e-14	down
chr1	45311538	45349706	ENSMUSG00000026043.18;Col3a1	+	0.281256	0.173419	0.156992	44.7008	59.4871	49.8913	0.084023	0.219834	0.116397	0.032224	0.070923	0.158254	1.33127	1.33379	1.30815	-9.31017	4.21299e-156	down
chr1	30940302	30949309	ENSMUSG00000026064.16;Ptp4a1	-	9.21935	12.9095	13.2336	8.53883	5.49258	4.55593	8.4366	18.4621	7.82151	19.8034	17.0142	13.2491	7.80416	8.15464	6.93516	1.59652	0.00275552	up
chr1	40429570	40465415	ENSMUSG00000026069.15;Il1rl1	+	0	0	0	29.3342	37.6342	31.4912	0	0	0	0	0	0	0	0	0	-13.2777	1.0537e-27	down
chr1	40225080	40317257	ENSMUSG00000026072.12;Il1r1	+	0.046106	0.094206	0.037044	2.75784	3.24424	2.92398	0.080341	0	0.039333	0.27087	0.201337	0.209019	0.056495	0.055582	0.109778	-3.61532	5.73572e-29	down
chr1	38863867	38898161	ENSMUSG00000026080.13;Chst10	-	1.47368	1.33154	0.583844	8.63377	7.96987	6.54846	0.479101	0.526738	1.23305	4.75842	3.26876	3.33357	2.79443	2.27216	1.76779	-1.11561	0.000944712	down
chr1	52119440	52161865	ENSMUSG00000026104.14;Stat1	+	1.68153	1.63818	3.16209	10.8941	12.0707	13.5846	3.44659	2.62403	3.19838	3.32693	2.91083	2.31499	4.10487	4.1552	3.5558	-1.68039	7.47536e-14	down
chr1	50900647	51187270	ENSMUSG00000026109.14;Tmeff2	+	1.44952	1.6199	0.803647	0.651211	0.912455	0.588569	1.58618	3.88841	3.6546	0.265246	0.240303	0.275813	3.86363	4.48812	3.58399	-1.67115	0.000110927	down
chr1	36548639	36558349	ENSMUSG00000026121.13;Sema4c	-	22.3905	23.3273	21.8137	2.63762	3.38808	3.46318	29.542	24.0621	23.4006	18.1774	19.1932	18.6959	30.694	30.8287	24.7545	2.38898	2.24392e-60	up
chr1	34459762	34475733	ENSMUSG00000026126.15;Ptpn18	+	2.41675	1.35858	4.23256	0.6079	0.970503	0.227791	1.4014	1.87227	1.28075	3.56609	3.78966	4.2287	3.05823	3.60971	3.19338	2.58056	1.30386e-10	up
chr1	33908225	34308661	ENSMUSG00000026131.18;Dst	+	8.06866	12.172	10.8035	9.18486	9.93828	9.27286	8.83553	13.3512	18.1445	24.8506	18.5354	25.3958	40.958	40.9556	34.6444	1.19863	7.48111e-07	up
chr1	82316452	82445366	ENSMUSG00000026142.15;Rhbdd1	+	6.95289	7.01839	14.8769	7.84247	9.63741	9.17472	9.91186	16.1035	15.2041	4.02288	4.06268	2.80447	11.1361	10.0833	12.0463	-1.43502	3.03879e-08	down
chr1	24011093	24100341	ENSMUSG00000026153.15;Fam135a	-	19.3008	18.7975	23.6016	6.54589	6.0293	6.56672	30.7328	31.4055	33.5369	17.2842	13.6397	16.7448	29.6531	29.8587	30.8458	1.14775	4.53469e-40	up
chr1	23995939	24005656	ENSMUSG00000026154.4;Sdhaf4	-	17.1271	15.2569	14.5306	27.9076	24.1344	23.8055	22.6243	17.7874	23.6338	11.4729	12.4794	9.95272	17.6337	19.2928	19.8075	-1.32831	1.04098e-15	down
chr1	74713574	74737892	ENSMUSG00000026170.6;Cyp27a1	+	0.895086	1.1175	1.4963	0.458969	0.4355	0.367081	0.050752	0.109493	0	3.36312	2.94602	1.76734	1.11359	0.781867	1.32582	2.37521	1.55003e-10	up
chr1	74375195	74386062	ENSMUSG00000026177.11;Slc11a1	+	0.242577	0	0.165307	2.71148	2.53862	2.18354	0.070094	0	0	1.17156	2.31213	0.61467	0	0	0.053808	-1.04371	0.0306509	down
chr1	72857932	72874884	ENSMUSG00000026185.8;Igfbp5	-	12.5174	13.3081	8.08816	3.0884	3.73197	3.92214	2.23877	2.51325	2.63255	8.83396	8.63828	8.84035	10.4224	10.4751	9.26825	1.14505	8.4424e-09	up
chr1	71585520	71653200	ENSMUSG00000026193.15;Fn1	-	18.0003	16.9615	29.4765	521.267	641.426	627.549	13.3132	15.0099	14.7446	51.4583	73.3886	65.4908	100.787	94.2195	61.5172	-3.37466	4.08871e-59	down
chr1	75247027	75264502	ENSMUSG00000026204.15;Ptprn	-	17.223	18.5478	27.5066	17.4943	21.9956	19.4009	21.0418	16.2469	14.0183	6.74589	5.21447	3.89366	22.0254	21.204	27.5532	-2.07765	7.63455e-26	down
chr1	75360329	75368579	ENSMUSG00000026208.9;Des	+	3.59334	3.99485	10.2193	23.0638	28.1298	32.5627	7.124	8.39911	7.93483	4.74473	5.50426	5.02308	8.57405	7.0273	6.84689	-2.59946	4.04789e-21	down
chr1	75479310	75506452	ENSMUSG00000026211.17;Obsl1	-	55.6754	52.8888	68.936	32.8514	32.6508	31.0026	78.5716	61.3567	56.8082	17.8504	16.7271	13.724	68.4289	67.949	62.4375	-1.1546	2.28613e-17	down
chr1	85894281	85908675	ENSMUSG00000026223.15;Itm2c	+	43.6116	42.303	36.8785	65.2068	71.5304	66.7503	39.5602	44.0137	43.4513	33.3666	38.6237	32.8933	56.4935	50.7005	56.7235	-1.11551	6.50418e-21	down
chr1	86045863	86055456	ENSMUSG00000026227.11;2810459M11Rik	+	1.12481	1.13735	0.505103	0.813434	0.592498	0.866553	1.5383	1.11683	1.26054	3.22811	4.47328	3.38277	0.878651	0.966222	0.769662	2.37207	5.73436e-15	up
chr1	77367185	77515088	ENSMUSG00000026235.14;Epha4	-	2.19801	2.09493	1.62823	15.4785	15.7337	14.9882	2.53239	2.18437	2.20373	4.5065	2.9713	6.24127	10.0623	10.3784	7.12945	-1.84608	4.40266e-15	down
chr1	79794197	79861180	ENSMUSG00000026249.10;Serpine2	-	48.5499	50.9327	44.1102	63.071	75.7497	70.5001	67.8049	71.3349	69.8385	25.2842	16.4705	19.0201	78.6623	76.4821	73.1321	-1.91468	6.89606e-48	down
chr1	87213914	87240488	ENSMUSG00000026254.17;Eif4e2	+	141.189	133.312	119.572	259.027	256.342	269.46	128.666	128.133	121.926	109.159	127.589	125.548	117.244	107.831	121.784	-1.46573	1.43187e-45	down
chr1	87264363	87310839	ENSMUSG00000026255.15;Efhd1	+	0.221375	0.533009	0.385874	4.11364	2.99786	3.03471	0.193608	0.253228	0.267752	0.558824	0.72112	0.561656	2.06854	1.41776	1.40665	-2.50042	5.04531e-13	down
chr1	93751500	93790610	ENSMUSG00000026280.17;Atg4b	+	18.9569	19.7218	24.935	24.6511	24.9444	25.5115	22.2183	22.6315	22.557	13.3041	11.7816	9.69519	21.6348	20.5482	18.6112	-1.21427	4.60054e-28	down
chr1	97795114	98095646	ENSMUSG00000026335.16;Pam	-	8.16147	8.07154	12.5359	10.3882	10.9397	11.0476	15.9665	13.3341	12.2016	4.15651	3.37119	3.44321	31.4877	31.6572	23.5352	-1.83863	1.00944e-25	down
chr1	143999338	144004161	ENSMUSG00000026360.9;Rgs2	-	7.73441	8.7097	6.55239	8.46986	9.54503	7.02231	4.65006	3.44218	3.87105	3.98276	2.50178	1.88213	5.63688	6.21771	7.22095	-1.88808	8.40459e-16	down
chr1	118627945	118685168	ENSMUSG00000026380.10;Tfcp2l1	+	0.490245	0.52158	1.37961	83.0869	86.1077	76.4243	0.960904	0.805018	0.893371	1.74314	1.90565	2.02677	1.82736	1.66827	1.98139	-5.56775	9.17011e-185	down
chr1	119545037	119649000	ENSMUSG00000026383.14;Epb41l5	-	22.2022	21.5734	21.0216	6.99182	6.48732	6.93584	24.4623	24.6267	22.9555	17.6331	16.8209	21.8991	40.7911	38.0377	38.5379	1.18214	3.55957e-30	up
chr1	136842571	136960448	ENSMUSG00000026398.14;Nr5a2	-	0.314502	0.308946	0	45.4269	43.3837	43.7191	0.054374	0	0	1.87157	3.01455	4.45739	0.077751	0.11872	0.054739	-4.02865	1.88079e-06	down
chr1	130439027	130462744	ENSMUSG00000026399.12;Cd55	-	1.49663	1.67537	6.17607	7.63411	7.8924	7.37634	4.32337	3.80182	4.67543	3.16206	2.48146	2.46947	50.7453	52.259	26.4446	-1.77834	2.48985e-06	down
chr1	135720061	135752232	ENSMUSG00000026421.14;Csrp1	+	33.6228	35.7831	50.9684	158.228	185.172	187.618	33.031	32.1311	34.2055	34.5781	41.2702	36.0721	175.499	172.617	217.791	-2.3835	7.07458e-68	down
chr1	131867224	131872887	ENSMUSG00000026433.13;Rab29	+	0.438295	0.304853	1.34871	6.24876	7.84086	5.58285	0.760224	0.606515	0.613582	2.06384	3.02739	1.60755	2.33908	2.58577	2.76286	-1.6999	3.34997e-07	down
chr1	132564690	132741797	ENSMUSG00000026442.14;Nfasc	-	16.7288	17.1163	21.8436	1.10606	1.75258	1.30057	22.099	25.7822	28.5043	8.45164	5.13378	5.47811	26.8547	23.4149	24.0885	2.06224	1.86064e-39	up
chr1	132880273	132940005	ENSMUSG00000026443.3;Lrrn2	+	1.7383	1.32033	0.414589	6.48234	6.62439	5.55759	2.654	3.3879	4.08852	0.367404	0.508868	0.396399	1.68737	1.36854	1.37202	-4.01515	2.1432e-25	down
chr1	134296783	134332928	ENSMUSG00000026458.13;Ppfia4	-	1.33311	1.30535	1.99482	5.00431	5.23454	5.11814	1.93154	2.76598	2.99224	15.4045	15.1323	16.416	6.09898	5.3253	4.04493	1.6066	2.80602e-16	up
chr1	133699457	133801041	ENSMUSG00000026463.17;Atp2b4	-	0.28445	0.289104	0.309427	6.11714	6.10621	5.56113	0.26846	0.411502	0.375443	0.604071	0.662835	0.817722	5.85769	7.01391	4.22355	-2.7517	1.57701e-41	down
chr1	153899944	153909723	ENSMUSG00000026473.15;Glul	+	100.458	98.1219	100.922	317.245	309.858	316.623	98.6312	80.4443	82.7843	143.214	128.255	108.794	122.048	116.123	110.311	-1.43016	4.95266e-41	down
chr1	153740349	153745468	ENSMUSG00000026475.7;Rgs16	+	3.90747	4.01733	6.88588	34.1023	41.6861	33.9985	14.8423	7.66114	6.69849	2.30164	1.97578	3.3116	20.9667	19.5163	14.9817	-3.99777	3.48804e-42	down
chr1	153218922	153332786	ENSMUSG00000026478.14;Lamc1	-	58.8141	57.4849	93.7584	131.556	133.687	130.318	100.858	100.999	100.755	60.4894	49.9548	62.4219	153.957	148.393	157.473	-1.34106	9.89299e-26	down
chr1	153122756	153186447	ENSMUSG00000026479.13;Lamc2	-	2.64175	2.48526	3.19578	7.32445	7.75712	7.45482	0.992193	2.12509	2.0759	0.39995	0.430834	0.483614	10.9439	11.0627	13.0521	-4.22379	5.15582e-63	down
chr1	152800194	152836991	ENSMUSG00000026480.12;Ncf2	+	0.417559	0.218554	0.028555	2.75791	3.212	3.15979	0.036338	0.016545	0.055674	1.58567	1.27799	0.755954	0.129565	0.120516	0.025883	-1.82159	9.46209e-05	down
chr1	152516760	152766351	ENSMUSG00000026482.13;Rgl1	-	1.91615	1.73544	3.19739	3.30097	4.11536	3.68746	3.55291	2.86727	3.1811	1.38287	1.13285	1.11302	4.73703	4.79365	4.76918	-1.73994	1.08466e-24	down
chr1	180165238	180199602	ENSMUSG00000026489.13;Coq8a	-	1.47416	1.06531	2.72815	6.40904	6.16496	6.12877	1.86857	2.30904	2.0599	2.21916	2.54886	1.53605	2.58951	2.80051	2.49102	-1.78336	3.60273e-11	down
chr1	178529125	178939200	ENSMUSG00000026494.12;Kif26b	+	0.084973	0.070616	0.262255	3.03015	3.66958	3.04047	0.279688	0.749196	0.892794	0.058179	0.032677	0.039027	1.91432	1.9793	0.939009	-6.37954	1.60672e-27	down
chr1	180693043	180697034	ENSMUSG00000026497.7;Mixl1	-	3.16369	2.60791	5.6139	0.442383	0.456404	0.405772	23.5163	16.3005	16.9523	1.35857	0.479471	1.25739	4.64318	5.06511	10.1211	1.12889	0.00712864	up
chr1	178319130	178322693	ENSMUSG00000026500.6;Cox20	+	41.4316	47.569	51.709	49.6273	46.9116	44.8743	41.4454	47.4714	49.7223	21.0021	21.1916	21.5399	30.5302	33.0564	42.6961	-1.36633	2.79639e-22	down
chr1	176814660	177020437	ENSMUSG00000026504.17;Sdccag8	+	1.75951	1.67761	3.34073	3.78693	2.94202	3.24356	2.18942	3.21387	3.37685	1.24524	1.23153	1.76303	2.57587	2.67194	1.72667	-1.44632	9.57805e-07	down
chr1	182467260	182517608	ENSMUSG00000026509.15;Capn2	-	17.0767	16.5733	21.3791	95.8573	105.236	99.1204	23.5056	21.5476	20.5931	10.5057	8.85195	3.84167	34.0419	34.3785	44.1606	-3.8549	1.98755e-61	down
chr1	175662421	175692776	ENSMUSG00000026525.9;Opn3	-	4.24455	3.62995	5.17682	0.827868	0.84027	0.810443	3.31585	3.46703	4.14357	0.665344	0.035817	0.142677	5.07478	4.87773	5.46424	-1.6852	0.000230191	down
chr1	174172776	174248450	ENSMUSG00000026532.7;Spta1	+	9.2529	9.42541	5.49709	0.925278	0.712158	0.778465	4.04388	4.35436	4.71432	14.5683	8.63523	17.6198	3.79637	3.52949	5.02868	3.93247	4.71354e-52	up
chr1	173962568	173982744	ENSMUSG00000026535.9;Ifi202b	-	0	0	0	7.83407	10.5464	9.38015	0	0	0	0	0	0	0.055138	0.34605	0	-10.5279	3.00982e-09	down
chr1	173896345	173913046	ENSMUSG00000026536.9;Ifi211	-	0	0	0	1.93518	2.29342	2.48121	0	0	0	0	0	0	0	0	0	-7.74039	9.48701e-08	down
chr1	172500047	172507380	ENSMUSG00000026547.15;Tagln2	+	124.299	121.816	226.431	310.402	342.115	339.372	164.219	143.606	139.367	76.441	89.9135	47.7372	184.024	194.526	265.469	-2.27535	4.72171e-24	down
chr1	166098148	166127922	ENSMUSG00000026564.9;Dusp27	-	0.061331	0.041078	0.105786	45.7866	42.0604	41.3147	0.015746	0.067795	0.193664	2.50545	2.69745	4.54726	0.541744	0.597075	0.789205	-3.84578	7.15865e-64	down
chr1	165460637	165481214	ENSMUSG00000026568.6;Mpc2	+	9.16549	11.2293	11.1062	25.9642	28.7009	27.1375	8.80498	10.3339	11.5224	6.63483	9.59338	6.52493	9.24278	8.42911	8.91359	-1.80121	9.35882e-30	down
chr1	164796644	164824266	ENSMUSG00000026574.5;Dpt	+	0	0	0	2.19825	2.47005	2.56655	0	0	0	0	0	0	0	0	0	-8.62903	6.5276e-11	down
chr1	163245119	163313710	ENSMUSG00000026586.16;Prrx1	-	0	0.040069	0.071567	39.5752	45.8088	37.4572	0.184053	0	0.07225	0	0	0	0.254794	0.318564	0.078537	-13.2859	1.22467e-22	down
chr1	156424525	156474331	ENSMUSG00000026600.12;Soat1	-	36.2649	34.7335	56.5455	17.9834	17.5294	17.9309	100.325	104.185	101.187	36.1755	36.3852	42.3606	71.6402	72.252	79.0685	1.11157	2.44035e-16	up
chr1	189640606	189688086	ENSMUSG00000026605.14;Cenpf	-	29.0409	29.2324	48.3649	14.9042	15.2966	14.492	44.7302	46.9939	48.1958	36.4222	28.2252	38.8415	52.2487	52.2436	53.0847	1.06619	2.89747e-13	up
chr1	184896789	184999570	ENSMUSG00000026620.11;Mark1	-	7.95733	8.31482	12.0411	4.29622	4.32177	4.50865	10.2501	10.7047	10.8224	2.61296	1.77583	1.32331	11.047	9.97006	11.7861	-1.35062	7.14048e-14	down
chr1	191170296	191218039	ENSMUSG00000026628.13;Atf3	-	21.164	20.5159	21.0421	7.1565	7.52768	7.42984	30.7575	29.7593	28.9513	1.40374	2.57164	0.768011	4.80147	4.31314	8.0354	-2.32515	9.45962e-16	down
chr1	191097847	191108945	ENSMUSG00000026630.9;Batf3	+	1.83074	1.78846	0.930643	1.35137	0.980135	0.497104	1.17911	1.04245	1.11744	1.87485	2.42412	2.25064	1.99779	0.850917	2.69719	1.15652	0.0241541	up
chr1	171411313	171419142	ENSMUSG00000026641.13;Usf1	+	127.218	130.136	117.437	100.15	93.998	96.3473	103.862	96.1515	94.6126	257.185	277.245	238.233	140.482	136.883	145.598	1.22678	2.85205e-29	up
chr1	170958617	170976547	ENSMUSG00000026656.15;Fcgr2b	-	0	0	0	4.00207	4.6269	4.39683	0	0	0	0.295102	0.337045	0.406776	0	0.01219	0.037416	-3.57945	8.02117e-18	down
chr2	4017717	4614043	ENSMUSG00000026657.16;Frmd4a	+	4.93257	3.95583	5.23886	12.9392	13.4225	10.912	3.52504	4.23522	5.95597	5.11727	4.79757	4.15714	9.89447	7.58413	7.89687	-1.53125	4.16278e-42	down
chr2	4881564	4910557	ENSMUSG00000026662.13;Sephs1	+	79.6534	84.3014	73.3895	40.9777	39.2135	39.3908	80.1766	79.9553	78.2018	85.1618	86.6371	90.7015	67.5325	65.7041	68.3822	1.0016	1.56761e-19	up
chr1	170704674	170867771	ENSMUSG00000026663.6;Atf6	-	6.65344	6.08991	12.0466	16.6107	16.733	17.2453	10.5249	18.983	19.4134	8.25665	6.73509	9.80344	11.6475	10.9198	12.1932	-1.18242	1.03664e-06	down
chr2	4976122	4985748	ENSMUSG00000026668.10;Ucma	+	1.63891	2.75095	1.83441	0.641093	0.623364	0.454143	3.24816	4.85839	3.15661	1.34543	2.50278	2.36772	4.6723	5.05668	4.70443	1.7203	1.64982e-05	up
chr2	5020642	5064051	ENSMUSG00000026672.11;Optn	-	4.95715	5.18551	14.3677	4.38325	4.23144	4.18947	13.0043	11.989	13.901	30.4129	27.5703	21.1058	13.2157	13.0799	15.4102	2.48955	8.67527e-20	up
chr1	169972307	170110762	ENSMUSG00000026674.9;Ddr2	-	0	0	0	17.8081	18.2986	18.2654	0	0.017325	0	0.062576	0.085413	0.046895	0.035041	0	0	-7.56372	5.03467e-134	down
chr2	5137776	5230878	ENSMUSG00000026676.7;Ccdc3	+	0.309414	0.415281	0.389916	11.788	11.5364	10.9099	0.926334	0.41752	0.315908	4.26563	4.23398	3.33254	0.893282	1.13499	0.704416	-1.69418	5.76333e-16	down
chr2	13276338	13491813	ENSMUSG00000026726.10;Cubn	-	0.025308	0.026198	0.021727	2.47138	2.88354	3.63835	0.01579	0	0.01898	0.508833	0.352625	0.498127	0.37396	0.310266	0.18035	-2.85868	1.00642e-28	down
chr2	13076821	13271415	ENSMUSG00000026727.10;Rsu1	-	35.6393	38.682	43.2102	91.1654	102.139	99.9606	37.618	44.6656	45.6332	42.4676	49.9261	51.2931	58.9559	59.4296	56.7064	-1.10566	1.53532e-27	down
chr2	13573927	13582826	ENSMUSG00000026728.9;Vim	+	46.221	43.152	33.5851	1134.05	1246.27	1240.68	87.5635	54.737	52.82	57.7843	54.672	75.1383	129.199	117.795	169.85	-4.3832	2.69158e-92	down
chr2	12924041	13003455	ENSMUSG00000026730.12;Pter	+	10.9078	9.86552	20.0626	8.60392	8.46518	6.84287	13.2793	15.0036	15.8959	4.26457	1.34314	1.52073	12.1195	11.5059	16.8819	-1.97795	1.29914e-09	down
chr2	38511643	38594606	ENSMUSG00000026749.11;Nek6	+	2.44888	2.18061	3.34359	16.1151	18.5166	22.1425	2.94398	3.33013	5.46703	5.92579	3.03749	1.71367	4.1726	4.00954	5.44082	-1.76467	1.24208e-21	down
chr2	49619298	49774778	ENSMUSG00000026764.15;Kif5c	+	9.30954	9.29078	15.4625	5.50987	5.22549	5.26172	5.18748	11.3981	11.5912	15.3516	9.83938	16.3397	23.4309	23.5472	17.0423	1.23035	7.07936e-06	up
chr2	49787688	49948849	ENSMUSG00000026765.12;Lypd6b	+	15.2859	17.115	14.5035	0.332506	0.235103	0.219735	10.4605	9.40714	9.66518	9.67162	8.42269	6.57603	15.3251	13.7947	11.4077	4.74294	1.53937e-77	up
chr2	12106632	12301922	ENSMUSG00000026768.10;Itga8	-	0.514166	0.445569	0.845694	3.51301	4.27185	4.12793	0.609476	0.754321	0.685909	0.710652	0.254553	0.473826	1.98561	2.11084	2.12343	-3.214	1.17328e-37	down
chr2	22774094	22875653	ENSMUSG00000026786.14;Apbb1ip	+	0	0	0.020873	15.3127	17.0643	16.4628	0	0	0	0.068368	0.088703	0.137878	0.105191	0.024096	0	-7.39945	1.03187e-67	down
chr2	32972990	32982083	ENSMUSG00000026791.14;Slc2a8	-	4.99836	5.61461	12.5158	11.219	10.0527	10.9891	12.1069	11.1603	10.5351	5.6347	5.81739	3.51394	13.6905	12.7924	14.4489	-1.16781	3.34593e-06	down
chr2	32876114	32925254	ENSMUSG00000026796.16;Fam129b	+	33.3771	31.7182	35.1262	100.599	108.09	105.258	35.4453	27.2174	25.9698	40.6513	34.771	28.5934	58.083	56.0128	64.0342	-1.75153	1.66454e-40	down
chr2	28840406	28905571	ENSMUSG00000026806.15;Ddx31	+	21.35	21.4476	16.3562	9.56665	10.3578	10.6008	17.0611	18.9099	19.3026	22.4411	23.7038	25.073	15.5906	15.4857	17.8255	1.06924	1.28519e-12	up
chr2	32621758	32635058	ENSMUSG00000026817.14;Ak1	+	28.0308	29.1435	25.4597	122.767	136.115	127.302	73.5763	51.5439	51.5857	55.9827	40.7733	43.3564	73.0827	72.5745	66.6265	-1.67118	6.02204e-30	down
chr2	32395896	32405772	ENSMUSG00000026820.5;Ptges2	+	7.92513	6.47228	6.05138	10.614	11.1456	10.111	5.23042	4.35412	5.69641	8.39122	9.88195	4.58359	6.56367	4.25866	6.01617	-1.19976	2.02892e-13	down
chr2	55435970	55598145	ENSMUSG00000026824.11;Kcnj3	+	48.5599	45.4199	101.654	1.0613	1.39011	0.82133	124.191	107.413	140.043	8.35102	5.85107	18.5343	105.661	106.866	117.361	2.87607	1.08476e-14	up
chr2	32308471	32353338	ENSMUSG00000026825.17;Dnm1	-	1.00711	0.777026	2.68861	5.91205	7.0929	5.2531	1.52351	2.21037	2.34522	1.00644	1.0192	1.5293	4.23564	3.44914	3.54242	-2.35312	2.98806e-13	down
chr2	57106830	57124003	ENSMUSG00000026826.13;Nr4a2	-	0.408545	0.37536	0.304272	6.66885	7.8047	8.76915	0.43869	0.426403	0.325873	0.47051	0.404951	0.376402	1.67489	1.4755	1.09481	-4.25978	2.40224e-68	down
chr2	28462001	28466332	ENSMUSG00000026831.16;1700007K13Rik	-	9.56002	10.5449	8.74806	31.6931	30.2179	30.056	15.5065	12.4353	15.4143	17.8876	14.2061	14.9482	15.8708	18.1815	15.9608	-1.08706	1.24475e-14	down
chr2	27886425	28039514	ENSMUSG00000026837.15;Col5a1	+	6.48679	6.87835	7.9	70.0218	91.0749	85.271	10.4787	9.63573	9.59218	3.76757	2.85191	2.61993	29.4262	30.2737	35.5961	-4.8747	1.77507e-283	down
chr2	43555329	43682715	ENSMUSG00000026866.16;Kynu	+	0.151205	0.275607	0.071067	0.210002	0.232916	0.166793	0	0.11947	0.078795	1.89584	1.44153	4.43187	2.59321	2.6414	3.15798	3.36224	3.00293e-12	up
chr2	44983632	45117395	ENSMUSG00000026872.17;Zeb2	-	0.783508	0.42121	0.428828	5.39995	7.39453	6.68742	3.02626	3.41588	3.36155	0.37433	0.153825	1.67281	3.695	3.88751	3.73172	-3.31312	7.15346e-23	down
chr2	34893757	34914026	ENSMUSG00000026873.9;Phf19	-	1.86179	1.78255	3.92977	5.13581	4.48417	4.50085	1.84593	2.37573	2.15126	2.01638	1.3206	0.509713	3.04351	3.38525	3.96284	-1.99473	7.85054e-09	down
chr2	35256380	35307892	ENSMUSG00000026879.14;Gsn	+	2.32503	2.0978	2.41357	145.055	166.88	164.667	2.06194	0.321659	0.880058	1.82734	1.73197	1.20918	18.4638	14.8708	16.0243	-6.74335	6.51716e-69	down
chr2	35313986	35336976	ENSMUSG00000026880.11;Stom	-	10.5018	9.5942	10.9806	12.4402	14.8808	14.233	4.83462	5.74839	4.35937	2.61689	2.35541	1.90108	8.02187	7.78224	10.3452	-2.79604	1.07426e-60	down
chr2	64912476	65024987	ENSMUSG00000026888.14;Grb14	-	1.08301	1.30819	2.9783	11.8967	14.5642	11.0177	1.84423	1.82701	2.77227	3.15288	1.91957	3.22961	7.09142	6.09407	5.84896	-2.29801	4.52122e-17	down
chr2	36081953	36105408	ENSMUSG00000026890.19;Lhx6	-	0.158051	0.23447	0.305387	3.29191	2.39596	2.0209	0.528662	0.475411	0.256259	0.954524	0.941135	0.730844	0.300549	0.35701	0.198444	-1.58408	2.85092e-08	down
chr2	26055535	26123220	ENSMUSG00000026932.14;Nacc2	-	1.05062	1.34939	1.06106	6.0659	6.77686	6.76256	1.85751	2.14988	1.91722	0.85836	0.796107	0.569468	2.46138	2.82959	2.30549	-3.49419	1.84146e-75	down
chr2	25563115	25574845	ENSMUSG00000026941.16;Mamdc4	-	0.887849	1.06146	1.67354	0.096107	0.13239	0.072366	2.22528	1.3912	1.04731	0.93167	0.516662	0.597819	1.85225	2.16336	1.55665	2.52106	4.41435e-12	up
chr2	51948487	51973494	ENSMUSG00000026946.9;Nmi	-	1.0939	1.21148	1.28994	1.01548	1.0637	1.45942	0	0	0	4.21316	4.9989	2.87093	0.674726	0.446635	1.16476	1.55427	3.0643e-05	up
chr2	24925352	24935252	ENSMUSG00000026972.15;Arrdc1	-	29.3004	27.3327	30.4406	6.83745	5.50109	5.7958	20.641	9.81208	9.64749	52.495	48.5991	39.9492	27.7855	21.9258	21.808	2.61699	3.63031e-30	up
chr2	60292103	60383303	ENSMUSG00000026980.15;Ly75	-	4.02326	4.63473	9.65231	13.9037	14.15	14.1326	7.19584	7.41658	8.33176	7.51563	5.5066	5.18136	11.6626	12.0828	9.09255	-1.33517	4.9301e-10	down
chr2	66082766	66124994	ENSMUSG00000026994.9;Galnt3	-	18.8246	18.4549	20.8671	0.944425	0.985972	1.11857	13.1554	12.538	12.9006	31.2807	20.3171	24.6182	19.0238	19.3051	16.3691	4.48467	5.55121e-207	up
chr2	80411970	80447625	ENSMUSG00000027004.3;Frzb	-	1.4804	1.06977	3.74081	2.2321	3.20019	3.31957	3.63647	8.72819	7.78167	0.1799	0.131869	0.180516	12.9238	13.3274	8.40973	-4.15612	3.69117e-18	down
chr2	71271063	71367749	ENSMUSG00000027010.16;Slc25a12	-	2.73598	2.9864	3.73119	20.6539	20.2899	19.9575	4.34302	3.94983	4.6921	5.62556	6.25264	5.86545	2.40083	3.19772	2.85384	-1.98548	8.84176e-64	down
chr2	68210445	68472268	ENSMUSG00000027030.15;Stk39	-	29.3617	28.5793	34.8849	6.51821	6.07479	6.54385	19.6479	22.746	23.5487	20.369	17.7083	20.3889	24.0473	22.3464	22.981	1.52533	1.55238e-65	up
chr2	69380445	69404533	ENSMUSG00000027068.6;Dhrs9	+	0.032393	0	0	2.09319	2.57132	2.40002	0	0	0	0	0	0	0.074592	0.09829	0.051741	-8.93739	1.08837e-12	down
chr2	84998583	85037462	ENSMUSG00000027071.14;P2rx3	-	0.576299	0.350534	5.07683	1.11747	0.653642	0.493978	1.00546	6.72989	7.1693	0.328611	0.067566	0.159567	0.792251	0.339505	0.960576	-1.79245	0.0425115	down
chr2	84798828	84810335	ENSMUSG00000027078.14;Ube2l6	+	0.823044	0.488057	0.911725	2.97122	3.80358	3.42383	0.543763	1.0507	0.804229	1.18627	2.16897	1.10134	2.01537	2.31931	2.38006	-1.34749	6.99838e-05	down
chr2	84678402	84688215	ENSMUSG00000027080.6;Med19	+	44.2916	47.0197	62.6103	78.1137	75.7238	78.3493	53.9925	60.8338	63.262	39.7584	41.2683	35.1391	51.9269	47.946	55.2975	-1.11278	1.95843e-27	down
chr2	84432855	84476775	ENSMUSG00000027082.15;Tfpi	-	0.776202	1.26001	2.53398	57.547	59.1818	57.5548	1.84139	1.36315	1.70703	7.83162	10.7016	8.86742	11.5329	12.0844	5.90064	-2.92271	3.53811e-50	down
chr2	83724397	83806916	ENSMUSG00000027087.11;Itgav	+	8.88008	8.48965	11.3267	35.6315	40.7779	38.2098	12.5407	11.7616	12.9236	11.9567	9.14165	10.4019	19.0923	20.1075	19.1392	-1.98487	1.24211e-87	down
chr2	74704615	74707933	ENSMUSG00000027102.4;Hoxd8	+	0	0	0	3.66506	3.66579	3.74203	0	0	0	0	0	0	0	0.032803	0	-9.651	1.94633e-14	down
chr2	112239468	112247111	ENSMUSG00000027134.4;Lpcat4	+	30.7455	33.0034	31.2917	11.6086	13.5026	13.9182	40.6886	29.5889	28.3583	42.4749	36.5935	32.4365	31.4657	31.4933	35.1341	1.35108	3.74788e-19	up
chr2	105668900	105697364	ENSMUSG00000027168.21;Pax6	+	0.142806	0.073314	0	6.95376	6.43106	6.524	0.11727	0.063319	0.049363	1.08833	0.57609	1.61661	0.315585	1.11779	0.534651	-2.90978	1.28719e-18	down
chr2	104830741	104849876	ENSMUSG00000027171.10;Prrg4	-	24.3089	22.9519	35.0878	12.4406	10.547	10.5771	29.9658	38.8838	35.8859	41.1447	22.0609	36.9059	57.0421	53.6064	66.8325	1.54541	3.83639e-16	up
chr2	93661028	93822568	ENSMUSG00000027198.16;Ext2	-	21.7127	21.1633	27.6853	47.3161	51.0365	50.0723	29.5562	35.1935	34.7532	18.6976	19.4616	13.586	31.8261	28.5792	28.3461	-1.69085	1.18962e-40	down
chr2	122594467	122611303	ENSMUSG00000027199.14;Gatm	-	13.3677	14.9461	14.7913	2.12639	1.77995	1.77432	1.67675	2.08779	1.95028	13.4781	10.0435	10.2508	15.5099	13.6009	15.616	2.38716	5.23157e-59	up
chr2	125084628	125123661	ENSMUSG00000027201.16;Myef2	-	155.915	165.649	219.192	65.773	61.3653	59.1439	179.976	179.348	177.428	260.365	206.303	280.507	203.172	244.222	240.284	1.88841	6.38298e-92	up
chr2	125300594	125507993	ENSMUSG00000027204.13;Fbn1	-	2.66642	3.0455	2.01933	28.7394	35.0883	32.6753	2.33712	4.0273	4.19571	1.16789	0.719625	0.925552	2.4276	2.78865	3.137	-5.08658	2.56833e-107	down
chr2	126034658	126091185	ENSMUSG00000027208.14;Fgf7	+	0	0	0	5.63015	7.14456	5.64441	0.039809	0	0	0	0.09231	0.033667	0	0.088782	0.026399	-7.70496	7.34468e-23	down
chr2	115863064	116065839	ENSMUSG00000027210.20;Meis2	-	0.376611	0.451408	0.054294	5.98562	6.42266	5.13034	0.338674	0.17967	0.330605	0.345576	0.607652	1.99453	0.479356	0.234815	0.379021	-2.58044	4.39636e-06	down
chr2	93419111	93463140	ENSMUSG00000027215.13;Cd82	-	0.419686	0.319454	1.58159	3.13698	3.05791	2.46396	0.507532	0.988114	0.621303	0.431758	0.323273	0.413542	1.27084	1.20601	1.34857	-2.97075	9.73139e-10	down
chr2	92599707	92615250	ENSMUSG00000027221.5;Chst1	+	42.6427	42.1583	79.7362	0.804525	0.676949	0.731462	57.2445	57.3616	56.6953	6.88631	5.63799	9.9498	110.583	105.139	101.772	3.20966	2.88947e-40	up
chr2	92383676	92401263	ENSMUSG00000027223.15;Mapk8ip1	-	25.2735	25.8852	26.8728	16.8133	16.583	16.7478	20.5063	24.6713	23.6641	38.1744	38.5269	32.5722	28.7553	29.8711	29.188	1.01664	2.65232e-32	up
chr2	122186272	122206397	ENSMUSG00000027229.5;Terb2	+	0	0.158279	0	0.864567	1.56582	0.82364	0	0	0	2.89019	3.82891	3.98299	0	0	0	1.57018	0.000232484	up
chr2	91982328	92024502	ENSMUSG00000027230.9;Creb3l1	-	3.20149	3.14784	9.87537	22.4954	26.1863	24.423	16.407	28.5009	29.9477	9.86489	10.3052	7.82582	26.625	23.5888	19.2126	-1.52021	4.81631e-06	down
chr2	91929805	91932297	ENSMUSG00000027239.14;Mdk	-	1023.37	1009.13	906.476	211.762	196.738	201.458	814.321	793.944	795.553	685.275	807.249	597.103	697.249	647.627	754.204	1.64508	3.84949e-40	up
chr2	91457511	91513779	ENSMUSG00000027253.15;Lrp4	+	6.35361	6.16118	8.30229	2.32078	2.185	2.05725	6.84248	7.32834	7.60808	7.38645	5.7067	6.68169	9.89816	10.1146	8.95886	1.47625	1.8946e-40	up
chr2	136713453	136782428	ENSMUSG00000027273.13;Snap25	+	3.05484	2.33987	2.63058	0.03108	0.018996	0.045639	4.43031	2.34945	2.18827	2.38503	1.65345	3.17312	2.05945	2.87918	2.30967	5.77983	2.26589e-20	up
chr2	137081456	137116644	ENSMUSG00000027276.7;Jag1	-	7.00472	6.68848	11.4554	16.0494	17.9107	20.974	13.6377	18.259	17.4923	10.1861	7.09484	12.3575	16.1709	15.9267	18.2219	-1.03164	9.99829e-07	down
chr2	136891218	137071950	ENSMUSG00000027281.16;Slx4ip	+	4.93195	5.0317	6.34892	4.92699	4.47876	4.28484	7.32743	7.04175	6.2025	9.75222	7.91381	11.7105	7.51335	7.50847	8.50927	1.12821	4.99932e-14	up
chr2	119742337	119751263	ENSMUSG00000027296.7;Itpka	+	0.658726	0.28322	0.436456	10.7136	10.9855	10.8035	0.951253	0.570039	1.00323	1.0679	2.17674	1.60326	0.821934	0.746316	0.593418	-2.85627	4.2161e-24	down
chr2	119797733	119818104	ENSMUSG00000027298.17;Tyro3	+	51.4629	54.6279	51.2821	25.8201	27.6431	25.8138	52.0354	48.8611	49.1466	57.8301	66.5052	75.5579	68.2721	70.3382	68.5421	1.18888	3.92308e-31	up
chr2	130706200	130906406	ENSMUSG00000027309.18;4930402H24Rik	-	3.32949	3.14732	5.18423	17.0772	17.8694	17.5983	4.85396	4.50837	4.23831	3.83339	3.47934	3.12605	8.88748	9.05825	7.43375	-3.00989	9.63266e-59	down
chr2	131039632	131043088	ENSMUSG00000027316.15;Gfra4	-	0.158334	0.537636	0.277602	2.69223	2.26235	2.36253	0	0.076525	0.140128	0.825747	0.844628	0.05485	0.37322	0.512926	0.163884	-2.36447	0.000501905	down
chr2	119218119	119229906	ENSMUSG00000027317.8;Ppp1r14d	-	1.18636	1.70733	1.38301	9.8014	9.97547	9.54412	1.61073	1.49213	0.774863	0.809071	0.829201	0.894127	1.75786	1.75163	1.69084	-3.4507	1.60292e-25	down
chr2	131146324	131160081	ENSMUSG00000027327.16;1700037H04Rik	-	56.1072	52.9267	54.2563	114.349	111.087	101.586	44.6092	55.5865	51.6258	53.4723	65.3566	49.0618	64.783	56.1722	60.205	-1.10519	9.04504e-19	down
chr2	131170261	131187282	ENSMUSG00000027329.9;Spef1	-	0.934766	1.10697	1.49085	1.19484	1.03208	1.43419	1.76919	1.68931	2.01523	0.734036	0.255523	0.605775	2.67649	2.53871	1.47379	-1.29144	0.000402809	down
chr2	131491496	131525922	ENSMUSG00000027333.18;Smox	+	4.81823	4.7082	3.05161	16.3924	16.2744	15.9878	6.70008	6.53529	5.16531	6.59018	5.34879	4.8562	8.3131	6.99077	6.30764	-1.73355	1.98297e-19	down
chr2	131989415	132030258	ENSMUSG00000027339.15;Rassf2	-	7.11618	5.09754	7.22696	1.77013	2.08026	1.89928	4.44961	5.25613	4.99886	5.85095	6.51209	5.31905	9.38578	6.95087	7.49777	1.71475	4.94641e-42	up
chr2	117121374	117182279	ENSMUSG00000027351.14;Spred1	+	33.7752	33.8125	41.6549	60.1629	56.8837	53.1061	51.6166	55.6409	54.539	32.6235	24.1667	33.66	45.5857	46.7441	49.2827	-1.0723	7.50892e-23	down
chr2	132904389	132945906	ENSMUSG00000027356.8;Fermt1	-	1.98747	2.0259	2.2328	0.93075	0.92125	1.02166	0	0	0	5.23574	3.01666	4.54822	4.07646	4.10748	3.85151	2.24821	1.64112e-26	up
chr2	126709096	126783470	ENSMUSG00000027364.14;Usp50	-	7.61606	0.061738	3.47162	15.9444	15.5903	15.6454	4.36229	4.91446	5.12547	5.09634	1.60348	5.04159	0.116436	3.48282	4.0198	-1.22244	0.000948834	down
chr2	126791565	126876230	ENSMUSG00000027365.14;Trpm7	-	26.1906	26.4955	42.1736	18.3595	18.0199	16.1955	39.2217	34.7325	35.4496	60.2396	50.0368	59.313	51.6579	53.4999	52.5465	1.53004	4.72366e-31	up
chr2	127526473	127541467	ENSMUSG00000027376.15;Prom2	-	1.53395	1.81122	2.23474	0.266558	0.258132	0.217566	0.048402	0.151796	0.122918	2.20788	2.14515	2.22436	2.47279	2.42855	1.85566	2.99262	9.42331e-42	up
chr2	127801122	127831865	ENSMUSG00000027379.13;Bub1	-	116.212	117.007	163.147	55.1466	52.5796	53.1277	146.222	117.288	122.212	146.465	144.851	133.753	189.657	194.749	197.376	1.25688	4.74587e-31	up
chr2	127838876	128123873	ENSMUSG00000027380.10;Acoxl	+	0.040949	0.039878	0	0.534868	0.790701	0.785378	0	0	0.043699	3.38596	4.0659	3.37968	0.107167	0	0.029807	2.03484	8.07976e-09	up
chr2	128926268	128944077	ENSMUSG00000027387.11;Zc3h8	-	18.0799	20.6373	16.2284	9.21312	9.48783	9.7879	17.9345	22.3256	21.1716	25.8823	27.1408	19.5854	10.7632	10.12	11.368	1.23624	3.99447e-15	up
chr2	130012349	130050399	ENSMUSG00000027401.9;Tgm3	+	0.865479	0.891713	0.782999	4.84485	5.31482	6.17382	3.19571	0.966284	1.39545	2.8203	1.2146	2.22581	0.805969	0.721307	1.88324	-1.5116	0.000369442	down
chr2	143546156	143816285	ENSMUSG00000027419.9;Pcsk2	+	2.2811	2.19099	0.382976	0.096861	0.131054	0.113454	0.477475	1.24898	1.04532	0.881849	0.614763	1.30019	5.79861	5.82703	2.81565	2.89203	4.90667e-07	up
chr2	144270663	144281227	ENSMUSG00000027424.11;Mgme1	+	25.4141	25.3211	29.0837	23.0756	21.1194	19.946	29.0782	26.3302	26.9293	51.3924	47.9919	53.4985	28.0699	28.951	32.5565	1.10052	7.02135e-39	up
chr2	148871722	148875692	ENSMUSG00000027447.6;Cst3	-	87.3304	87.6226	84.5006	130.517	142.076	137.933	71.2305	83.1089	79.3739	43.0273	46.4935	37.4134	161.13	156.196	182.844	-1.81312	5.0102e-62	down
chr2	150618105	150668500	ENSMUSG00000027452.11;Acss1	-	1.12662	1.1671	2.97648	2.11483	1.74802	1.86646	2.59601	2.26114	2.22219	7.79239	5.83802	6.07261	4.00206	3.79981	2.72021	1.73379	4.02545e-11	up
chr2	151572622	151590005	ENSMUSG00000027456.8;Sdcbp2	+	0.293142	0.392539	0.194472	2.88657	2.34263	2.82203	0.483692	0.422958	0.219655	0.802227	0.354632	0.449797	0.486583	0.333092	0.269065	-2.49243	2.91264e-09	down
chr2	151590549	151632593	ENSMUSG00000027457.15;Snph	-	2.04039	2.13685	3.52561	0.341027	0.21944	0.164895	2.37898	4.56714	6.17918	2.73276	2.19321	2.26543	5.8462	4.89414	4.38662	3.04919	2.10087e-25	up
chr2	151996511	152009258	ENSMUSG00000027463.14;Slc52a3	+	0.181885	0.159018	0.518955	3.73387	3.71449	3.16278	0.242269	0.078658	0.069201	0.349199	0.679759	0.366574	0.843736	0.624573	0.928253	-3.09122	1.19371e-18	down
chr2	152293828	152313996	ENSMUSG00000027465.13;Tbc1d20	+	14.2076	14.9107	17.922	31.7663	32.1964	28.6996	15.5983	21.5683	21.2103	16.6784	14.2693	15.9041	18.8248	20.0318	20.1916	-1.13867	1.24673e-25	down
chr2	153649450	153687730	ENSMUSG00000027478.15;Dnmt3b	+	939.594	964.266	975.324	158.113	151.536	158.077	918.262	911.457	913.909	1235.51	1172.23	1506.56	954.415	930.187	869.214	2.92706	7.69458e-189	up
chr2	154544399	154558890	ENSMUSG00000027489.15;Necab3	-	10.1828	10.6179	11.4992	2.0856	2.12738	2.0316	10.5856	8.05575	8.54045	10.0035	9.14252	6.29972	6.80248	8.35719	7.10407	1.89336	6.45616e-24	up
chr2	172345565	172355749	ENSMUSG00000027495.4;Fam210b	+	6.46051	6.75938	13.3056	5.40327	5.55933	5.23694	16.9755	21.6227	21.6028	2.53997	2.74463	1.72942	16.5102	16.9517	14.2786	-1.34765	3.10641e-09	down
chr3	8509360	8561606	ENSMUSG00000027500.10;Stmn2	+	92.9712	89.259	100.352	200.853	198.99	197.007	34.2766	36.6339	37.2653	10.922	21.9523	17.4167	99.3783	99.9025	139.291	-3.68023	2.18255e-78	down
chr2	173206612	173218923	ENSMUSG00000027514.14;Zbp1	-	0.097841	0.035758	0.130796	1.40084	1.19156	1.00866	0.019253	0.068039	0.023823	3.73929	6.39187	4.45745	0.041992	0.057255	0.18269	2.13886	5.42204e-08	up
chr2	174284320	174346744	ENSMUSG00000027523.19;Gnas	+	555.7	622.953	633.603	370.824	409.527	373.943	794.429	884.219	812.139	199.475	176.846	146.241	863.819	746.273	890.659	-1.33435	1.36389e-40	down
chr2	178118975	178338492	ENSMUSG00000027525.17;Phactr3	+	1.05496	0.299496	1.07307	1.04756	1.25761	0.568698	0.061693	0.068866	0.042853	5.22393	4.39119	5.14237	2.12607	2.32236	1.7039	2.05887	9.42749e-18	up
chr3	10012548	10016607	ENSMUSG00000027533.10;Fabp5	+	465.178	450.172	326.855	37.1026	34.8048	35.3202	217.455	161.154	159.588	94.136	110.722	72.0296	261.412	254.552	374.933	1.30419	4.1672e-09	up
chr2	168634438	168742409	ENSMUSG00000027546.15;Atp9a	-	4.2151	4.42741	5.06762	25.106	24.9534	24.4644	5.70645	6.33436	6.15298	6.92255	8.58449	6.62706	7.88899	7.88087	7.13342	-1.83694	9.85447e-66	down
chr3	14641727	14663002	ENSMUSG00000027555.8;Car13	+	11.8182	12.696	14.639	7.29868	6.79185	5.93415	8.38423	7.59696	7.4406	14.2452	14.208	15.9957	17.4579	17.6555	18.989	1.01933	7.43034e-21	up
chr3	14863512	14872523	ENSMUSG00000027559.5;Car3	+	1.93474	2.25068	0.950404	3.40804	3.12265	3.90519	1.32792	1.33244	1.48884	7.46606	5.96805	12.4669	3.80832	4.68672	4.55007	1.16614	0.000382524	up
chr2	170731807	170879769	ENSMUSG00000027560.4;Dok5	+	1.5374	1.69569	1.01276	2.63435	2.71917	2.28453	0.46503	0.373066	0.395352	0.64191	0.13881	0.465385	1.77383	1.43808	1.25321	-2.85571	1.16556e-12	down
chr2	180581304	180586304	ENSMUSG00000027569.15;Mrgbp	+	30.1146	30.7768	32.1989	12.9355	12.7733	12.5	23.4626	24.1466	26.0222	39.9223	37.7625	36.0767	27.9594	25.9357	26.2889	1.58679	4.23418e-85	up
chr2	180934772	180954699	ENSMUSG00000027574.15;Nkain4	-	0.529434	0	0.34311	5.04969	5.59191	4.31007	0.334779	0.289916	0.573548	0.587236	0.526956	0	0.711609	0.448685	1.19601	-3.88601	1.94887e-11	down
chr2	181306459	181314500	ENSMUSG00000027581.12;Stmn3	-	5.432	5.9357	4.72194	8.59443	8.40738	9.0382	3.76529	5.59586	5.3597	1.57192	1.50954	1.15925	4.5628	5.29619	2.73297	-2.72434	5.18465e-23	down
chr2	155276297	155278073	ENSMUSG00000027602.9;Map1lc3a	+	20.3064	17.944	21.9967	51.8436	59.9635	59.1161	18.8273	30.7793	27.4325	28.1668	25.7577	19.4442	34.6161	28.2816	37.197	-1.45061	1.00557e-19	down
chr2	155563181	155592810	ENSMUSG00000027610.17;Gss	-	14.7438	13.7626	15.4004	36.6317	37.1725	38.0049	17.1237	11.385	11.584	18.3169	21.0899	17.4205	12.6236	14.0038	16.8417	-1.11604	5.81682e-13	down
chr2	155751117	155755471	ENSMUSG00000027611.12;Procr	+	0.480432	0.584483	1.03048	6.62845	6.04806	6.20214	1.10279	0.565843	0.647144	1.53588	0.495499	0.713419	1.57203	1.18873	2.3579	-2.89914	4.38792e-18	down
chr2	156420909	156543214	ENSMUSG00000027624.19;Epb41l1	+	5.45736	5.60484	7.117	15.9828	15.6726	15.8254	6.57597	6.18977	6.2995	7.60621	7.14648	7.52855	15.1021	14.0852	12.865	-1.28149	6.3787e-55	down
chr2	163820861	163833146	ENSMUSG00000027656.7;Wisp2	+	0	0	0	16.4203	21.1649	18.0902	0.022005	0	0	0.09936	0.262171	0.180445	0	0.087793	0	-6.57094	3.22304e-57	down
chr3	31095058	31122577	ENSMUSG00000027660.16;Skil	+	68.9794	73.966	96.9905	60.7419	55.8051	67.5302	91.264	90.196	85.3041	161.175	139.497	225.109	134.827	135.848	130.574	1.28106	3.67317e-20	up
chr3	32510259	32520833	ENSMUSG00000027667.13;Zfp639	+	46.2836	45.3701	46.0586	23.1719	24.2435	22.8805	55.2805	59.2451	59.4235	52.3637	60.165	43.3222	44.563	47.1433	48.9823	1.0215	4.92797e-26	up
chr3	32580332	32616585	ENSMUSG00000027669.14;Gnb4	-	1.62749	1.30359	3.42286	7.79404	8.00773	7.83023	4.43935	4.05361	3.72348	5.80238	4.31296	5.25325	5.35755	4.40671	6.51737	-1.21456	1.56758e-14	down
chr3	33799832	33814860	ENSMUSG00000027677.17;Ttc14	+	16.9638	19.3409	17.3089	12.5145	12.714	12.3072	28.1673	25.4094	24.3172	32.7661	18.7745	29.2248	22.617	26.1171	26.7954	1.25241	4.93212e-14	up
chr3	28263214	28675858	ENSMUSG00000027692.16;Tnik	+	0.50379	0.286035	0.709636	2.73976	2.88798	2.57285	0.506266	0.653821	0.705078	1.04556	0.563244	0.70605	0.561724	0.613482	0.703574	-1.97213	1.28695e-13	down
chr3	27182965	27284608	ENSMUSG00000027698.14;Nceh1	+	5.95964	5.64823	8.28367	10.3522	10.2346	9.0558	7.44872	8.84102	8.54132	6.32437	5.4522	3.30403	8.79762	10.0346	11.701	-1.13727	3.5662e-09	down
chr3	30624267	30647869	ENSMUSG00000027702.7;Lrrc34	-	0.423058	0.498807	1.72168	14.956	15.5067	14.5759	0.484194	0.996872	0.810841	1.63692	1.18297	1.29541	1.57812	1.10143	1.20888	-3.54511	4.53286e-29	down
chr3	30644507	30672431	ENSMUSG00000027703.16;Lrriq4	+	0	0.07834	0.127064	3.96837	3.29408	3.38214	0	0	0	0.329208	0.587047	0.835637	0.164002	0.178358	0.226944	-2.40402	6.16068e-09	down
chr3	36448923	36475894	ENSMUSG00000027712.13;Anxa5	-	11.1529	9.50778	14.1582	133.09	152.97	147.953	13.0173	10.0009	8.90063	6.71356	6.68359	3.99406	48.7467	52.1331	56.5164	-4.8042	9.91213e-160	down
chr3	54361109	54391037	ENSMUSG00000027750.16;Postn	+	0	0	0.175933	22.9935	30.0986	25.8094	0.055134	0	0.042775	0	0	0.039189	0.176245	0.346597	0.437617	-11.0162	4.98186e-25	down
chr3	60025717	60040160	ENSMUSG00000027761.4;Aadac	+	4.62914	5.97375	3.60425	0.092849	0.171868	0.242379	2.12196	2.4373	1.4948	1.54875	1.67365	1.68312	1.39336	2.54125	2.0981	3.43458	7.62724e-13	up
chr3	60472830	60629750	ENSMUSG00000027763.13;Mbnl1	+	7.99061	6.83132	5.21797	16.4407	19.0871	15.7733	8.76812	9.24577	9.26145	9.13946	4.16075	7.23662	5.80828	6.26692	6.67771	-1.35293	1.02104e-09	down
chr3	61002795	61008982	ENSMUSG00000027765.6;P2ry1	+	1.62595	1.85573	2.29735	0.538389	0.493337	0.36346	3.76648	2.98052	3.11927	2.72649	1.65827	2.15921	2.50499	2.86035	2.63239	2.49553	1.18092e-25	up
chr3	68892499	69004570	ENSMUSG00000027778.15;Ift80	-	13.7849	14.7762	22.6156	6.22388	7.2944	7.18589	22.5224	21.9169	22.4732	15.0349	12.7072	18.3604	23.7251	23.0161	22.6292	1.02134	4.55237e-10	up
chr3	73635808	73708415	ENSMUSG00000027792.11;Bche	-	3.11807	2.58835	2.06232	0.810549	0.524858	0.744181	0.097045	0.077966	0.200565	2.00353	0.968506	1.4406	0.487518	0.324692	0.459977	1.36437	8.44015e-06	up
chr3	57285611	57301988	ENSMUSG00000027800.14;Tm4sf1	-	0	0	0	29.9019	37.0593	33.6761	0	0	0	0	0.067322	0.053679	0	0	0	-9.29612	1.19e-58	down
chr3	57455649	57575910	ENSMUSG00000027803.14;Wwtr1	-	13.9123	13.3191	25.0273	29.8098	32.2063	29.6217	26.0047	40.6001	41.4785	14.7699	13.5181	16.4716	38.8128	37.9857	44.3216	-1.17777	9.76163e-09	down
chr3	63241537	63386030	ENSMUSG00000027820.12;Mme	+	3.45067	4.87934	1.77127	20.8974	17.0122	15.3501	1.96677	2.36978	3.19216	2.79645	1.64301	2.25838	35.9228	36.5092	47.9754	-3.003	5.28768e-21	down
chr3	65109384	65378223	ENSMUSG00000027827.16;Kcnab1	+	0	0	0	2.60634	2.83054	2.84312	0	0	0	0.029763	0	0	0	0	0	-7.23602	3.63068e-15	down
chr3	66971727	66981771	ENSMUSG00000027833.16;Shox2	-	0.196793	0.239841	0.085901	2.88424	3.28916	3.10213	0.177982	0.249536	0.15798	0.127688	0.143199	0.039321	0.467262	0.530262	0.342677	-4.88714	8.33972e-25	down
chr3	103722222	103738001	ENSMUSG00000027848.12;Olfml3	-	0.064331	0.085903	0.110234	3.15475	3.90464	3.30166	0.150376	0.120547	0.144258	0.195801	0.130775	0.251416	0.038954	0.01971	0.132376	-4.19566	1.42438e-40	down
chr3	102818499	102936100	ENSMUSG00000027855.13;Sycp1	-	0.549869	0.341676	0.574446	1.56339	1.49948	1.3029	0	0	0	4.50922	4.30015	5.29306	1.44616	1.36387	1.32019	1.20224	0.000149073	up
chr3	102469919	102521013	ENSMUSG00000027859.10;Ngf	+	0.058415	0.2965	0.179634	9.0945	9.91933	11.2299	0.594424	0.206621	0.530849	0.398024	0.116768	0.203994	2.45419	1.15397	1.01765	-5.37905	6.38393e-24	down
chr3	102153583	102204693	ENSMUSG00000027860.15;Vangl1	-	3.46179	3.47845	6.59395	42.5862	39.0748	38.4645	9.18762	6.7262	6.46326	4.58868	4.58396	3.68901	16.5086	16.1328	18.1772	-2.39928	1.49676e-31	down
chr3	99240381	99354259	ENSMUSG00000027868.11;Tbx15	+	0.075529	0.027397	0	5.97626	7.05889	6.81608	0.034543	0.031717	0	0.29391	0.113555	0.572332	0.401072	0.313206	0.232515	-4.4157	1.75592e-30	down
chr3	108902805	108911727	ENSMUSG00000027881.14;Prpf38b	-	88.9	90.3239	107.43	39.2511	39.3227	39.886	117.582	103.895	105.578	120.81	89.385	114.213	101.859	106.403	105.604	1.12026	6.04223e-33	up
chr3	106547798	106575890	ENSMUSG00000027900.15;Dram2	+	4.68944	5.8876	6.99769	9.54287	12.6314	9.04571	9.80026	9.73196	8.07723	4.08554	4.11555	2.16878	13.0724	12.9822	12.8501	-1.5851	7.30426e-24	down
chr3	106482405	106503030	ENSMUSG00000027901.12;Dennd2d	+	1.22195	0.927324	1.86424	0.162587	0.145458	0.124583	0.052794	0.127286	0.018999	3.49989	3.09691	1.87416	1.59663	1.54383	1.46165	3.7735	3.96132e-26	up
chr3	93520488	93526287	ENSMUSG00000027907.4;S100a11	+	44.8405	55.3192	40.3597	386.821	451.555	445.242	58.6149	33.3001	28.7396	27.1582	33.8185	22.3412	133.791	147.727	173.006	-3.96374	3.28008e-56	down
chr3	90237500	90243512	ENSMUSG00000027938.11;Creb3l4	-	2.61992	3.70725	5.69079	0.975266	1.17911	1.06313	3.02214	3.13358	2.72708	2.70816	3.09774	2.16549	6.53294	7.29089	5.58493	1.20087	1.71415e-05	up
chr3	89454541	89469013	ENSMUSG00000027952.16;Pmvk	+	167.546	172.007	140.152	30.0643	29.0091	27.9431	98.5672	64.642	64.9428	98.693	116.023	77.8673	143.06	151.022	191.496	1.63058	7.46362e-19	up
chr3	89271733	89281142	ENSMUSG00000027954.9;Efna1	-	2.86963	2.34888	4.56482	1.47154	1.44907	1.28411	6.40597	2.87455	3.88615	4.06089	4.59965	2.43924	8.3494	7.67391	7.75225	1.19151	0.000374658	up
chr3	79884533	79946280	ENSMUSG00000027955.16;Fam198b	+	0.176665	0.149155	0.437673	37.6342	47.6133	36.7038	0.187745	0.114168	0.171609	6.42825	5.26975	9.26024	0.786442	0.737337	0.782483	-2.7837	8.44285e-28	down
chr3	116109949	116129688	ENSMUSG00000027962.14;Vcam1	-	0	0.001401	0	12.0581	13.2345	12.1839	0.01864	0	0	0.231219	0.021868	0.084468	0.040188	0	0	-6.96836	5.35914e-67	down
chr3	114030540	114220718	ENSMUSG00000027966.20;Col11a1	+	0.587901	0.622083	1.41849	2.59378	3.30217	3.01637	0.315078	0.757159	0.550371	0.993443	0.76533	1.30787	4.80875	4.99226	3.20493	-1.75282	1.87468e-07	down
chr3	123446913	123506597	ENSMUSG00000027978.9;Prss12	+	0	0	0.301143	0.442707	0.434467	0.367778	0.251117	0.463512	0.412586	0	0.026259	0.024591	6.54249	7.39112	2.61058	-4.82939	9.93826e-05	down
chr3	131110471	131224356	ENSMUSG00000027985.14;Lef1	+	30.5134	29.7062	27.4214	8.35529	8.08107	9.67921	43.882	36.8076	37.2145	50.2838	44.9377	40.0795	13.7396	14.6503	14.691	2.23202	3.20381e-69	up
chr3	129914960	129970206	ENSMUSG00000027994.14;Mcub	-	0	0.120525	0	3.79313	5.03159	3.97114	0.031644	0.10057	0.09604	0.051789	0	0	0.17915	0.313598	0.058271	-7.13464	2.48338e-10	down
chr3	117781647	117868936	ENSMUSG00000028007.13;Snx7	-	11.9008	13.593	16.5186	12.8708	13.7614	13.6321	11.3758	13.7366	14.5629	6.98837	6.82428	4.09717	17.0812	15.1828	23.9295	-1.42107	4.22154e-16	down
chr3	81036416	81214040	ENSMUSG00000028019.9;Pdgfc	+	3.60954	3.43119	3.51442	32.7222	33.5751	31.6051	3.58516	4.20342	3.98846	3.34202	4.00728	10.3396	7.13725	7.62631	6.48561	-2.61798	1.22341e-18	down
chr3	129199878	129219591	ENSMUSG00000028023.16;Pitx2	+	70.2482	70.9076	55.88	3.94752	3.64231	4.09016	62.1716	67.2195	64.9258	27.3956	17.6102	17.0922	47.8328	41.9033	57.2126	2.23679	1.50681e-36	up
chr3	132085292	132180304	ENSMUSG00000028031.6;Dkk2	+	0.032069	0	0	11.5289	13.8255	13.2822	0	0	0.075313	0	0	0.021498	0	0.250228	0.198392	-10.2691	6.88083e-22	down
chr3	152178511	152210302	ENSMUSG00000028035.13;Dnajb4	-	2.96057	2.87782	7.96958	16.2526	19.4679	17.3586	7.20607	7.10858	7.56541	4.02485	3.93653	3.30725	11.542	12.9641	11.9146	-2.34381	4.65314e-21	down
chr3	89338542	89349996	ENSMUSG00000028041.17;Adam15	-	13.5614	14.6342	13.7508	26.375	30.3794	28.7156	15.9501	14.6623	13.0449	12.653	11.7325	8.08281	16.551	19.5975	17.7478	-1.69703	1.20568e-32	down
chr3	89215180	89226837	ENSMUSG00000028047.11;Thbs3	+	18.6909	19.892	16.4854	6.53457	7.0717	6.51072	24.568	24.2842	26.2434	18.8466	11.501	13.2945	23.9393	23.483	20.2669	1.05807	3.9448e-11	up
chr3	89146074	89160196	ENSMUSG00000028051.10;Hcn3	-	2.53913	2.34974	2.85298	0.483104	0.395161	0.409436	3.88529	2.99567	3.27494	4.13233	2.68635	2.40395	3.64441	3.54319	2.87509	2.33952	9.6288e-20	up
chr3	88685803	88712924	ENSMUSG00000028060.14;Khdc4	+	41.2332	43.5041	43.799	24.9891	23.3359	25.0749	58.2541	46.1491	45.7232	65.4065	56.8619	67.2044	58.9509	60.8891	64.6434	1.27426	3.29349e-28	up
chr3	88480147	88509956	ENSMUSG00000028063.15;Lmna	-	6.57653	6.46864	8.00185	158.017	174.46	171.604	4.68625	4.15878	3.23885	5.97942	7.95015	8.24025	12.7626	10.8631	12.5889	-4.63973	0	down
chr3	87747890	87824306	ENSMUSG00000028073.15;Pear1	-	0.035601	0.0391	0.236817	4.6204	5.82469	5.48081	0.566345	0.302869	0.237029	0.065814	0	0.059834	0.285323	0.434438	0.341099	-6.85344	8.16725e-32	down
chr3	85971109	86130526	ENSMUSG00000028082.13;Sh3d19	+	21.8667	20.9193	38.5232	22.5771	23.7146	24.0029	28.1115	26.0506	26.1819	43.8186	34.8355	40.4149	45.8324	46.5678	45.9547	1.05258	1.38867e-13	up
chr3	97158777	97177299	ENSMUSG00000028093.15;Acp6	+	44.2356	44.4839	80.8999	134.875	127.618	122.207	82.2793	76.4755	77.3298	34.8717	55.7742	42.3926	65.9299	61.3408	66.4853	-1.71608	2.08203e-18	down
chr3	96577872	96594181	ENSMUSG00000028104.14;Polr3gl	-	1.9238	1.48759	5.76452	7.88065	8.34018	7.37317	3.47273	3.30956	2.41053	2.37446	2.54491	1.58258	4.86234	3.78412	3.65117	-1.7426	1.66651e-07	down
chr3	95734147	95739569	ENSMUSG00000028108.15;Ecm1	-	1.71484	1.27736	1.33645	79.7116	94.9726	89.9027	3.60014	1.82091	1.26345	2.47846	1.59238	3.7291	3.25128	3.99138	2.33851	-5.28781	4.83308e-70	down
chr3	95559677	95587671	ENSMUSG00000028109.14;Hormad1	+	0	0	0	44.206	38.763	40.4099	0	0	0	14.721	27.4255	21.8799	0	0	0	-1.07648	2.21852e-05	down
chr3	95499256	95509362	ENSMUSG00000028111.4;Ctsk	+	0	0	0.272797	13.7059	15.8459	14.0091	0	0.14961	0	0.111715	0	1.1161	0.320842	0.477746	0.186172	-5.19538	1.61112e-08	down
chr3	95241271	95251193	ENSMUSG00000028115.16;Bnipl	-	1.88128	2.46643	2.97806	3.71511	3.34678	3.47237	0.60174	0.588188	1.17859	11.9802	14.9082	19.1658	3.80397	3.63811	1.83608	1.799	1.84566e-13	up
chr3	122294136	122530191	ENSMUSG00000028121.8;Bcar3	+	19.9849	19.8402	27.2234	13.2351	11.7483	11.4705	20.9868	18.8093	18.4383	52.8026	53.1231	56.0167	32.0084	30.3265	34.2492	2.02223	6.79147e-83	up
chr3	121723537	121735048	ENSMUSG00000028128.13;F3	+	9.90305	9.83448	11.1769	37.3262	39.0339	38.7343	3.9163	5.18147	4.84709	8.80791	9.21174	12.8731	15.1134	13.7476	12.7154	-2.06514	4.18373e-43	down
chr3	119718742	119784466	ENSMUSG00000028134.11;Ptbp2	-	64.0401	65.3504	49.6405	15.596	14.1596	14.495	79.7198	70.4285	78.7305	65.9255	40.7767	57.0328	44.1495	46.9477	62.276	1.59699	5.09113e-22	up
chr3	94372794	94398276	ENSMUSG00000028150.14;Rorc	+	2.33647	2.25204	2.73212	0.069521	0.048553	0.062112	3.37955	2.66544	1.58237	3.20502	3.74873	4.05229	1.45455	1.72837	1.97885	5.59392	4.79963e-39	up
chr3	138742195	138907905	ENSMUSG00000028152.10;Tspan5	+	46.5727	43.5715	47.2752	14.0113	15.7456	12.8116	50.9642	56.2228	55.3001	38.3384	36.7454	39.1806	54.4681	50.6123	45.2341	1.10859	3.45051e-45	up
chr3	135584655	135691547	ENSMUSG00000028163.17;Nfkb1	-	29.9869	33.2045	37.4425	24.3954	25.2312	23.5695	35.358	38.8811	39.1964	12.8035	8.0336	8.00023	36.4004	35.9664	40.4158	-1.66659	1.99077e-63	down
chr3	135485611	135571404	ENSMUSG00000028164.15;Manba	+	3.17692	2.80115	5.71274	109.51	103.732	99.9648	3.00622	3.55724	3.40904	7.77947	11.2484	12.4823	4.29942	4.98302	5.33141	-3.41502	1.51117e-58	down
chr3	135281221	135304426	ENSMUSG00000028167.15;Bdh2	+	0.956407	0.495672	1.17865	10.4017	9.6414	9.9672	0.66531	1.14754	0.884057	2.21709	2.55146	1.95932	2.72838	2.67564	1.14072	-2.36145	7.88217e-17	down
chr3	159839672	159938664	ENSMUSG00000028173.10;Wls	+	16.0577	15.3073	16.7986	37.8841	46.0772	41.7661	27.4976	36.6816	34.9011	2.54918	1.87279	2.75716	57.2744	54.693	51.2477	-4.17282	3.32416e-196	down
chr3	157894248	157925077	ENSMUSG00000028179.12;Cth	-	76.1112	75.9998	149.475	127.919	119.98	121.22	45.3144	137.351	140.803	37.2464	42.0096	33.0447	92.9626	96.4084	118.438	-1.85819	1.56948e-06	down
chr3	146457196	146499753	ENSMUSG00000028188.13;Spata1	-	0.740337	1.20547	1.49157	0.803305	0.792724	0.445294	1.90956	1.24132	1.1507	2.07023	1.02753	1.68125	1.20658	2.36176	1.48676	1.14547	0.00664163	up
chr3	145758675	145894277	ENSMUSG00000028194.15;Ddah1	+	12.8517	13.0735	16.0426	46.1637	53.0734	50.4731	20.2845	28.2394	29.3418	8.44163	4.58783	7.57444	77.9618	78.3299	83.3421	-3.02325	7.35555e-66	down
chr3	145646976	145649981	ENSMUSG00000028195.4;Cyr61	-	116.847	116.665	111.982	131.794	161.638	96.3809	125.54	92.6028	89.7818	13.5018	7.4668	6.85566	308.938	299.454	322.306	-3.93262	3.62997e-68	down
chr4	11704457	11714752	ENSMUSG00000028214.13;Gem	+	0.507364	0.39643	1.43425	2.14525	2.1289	2.51652	1.16586	1.20236	0.995354	0.11337	0.448391	0.464435	3.07537	2.7102	2.27011	-2.96622	1.1828e-10	down
chr4	15917240	15945507	ENSMUSG00000028223.8;Decr1	-	9.6956	9.58986	14.1637	10.4037	11.7025	11.7942	13.9908	14.9874	15.727	2.92299	3.66347	2.78599	12.9034	12.8059	12.4825	-1.97138	2.46124e-40	down
chr4	17852893	18119145	ENSMUSG00000028226.15;Mmp16	+	2.27265	2.87826	2.80786	0.956531	1.421	1.23919	3.83676	5.72634	5.20424	0.809884	0.132725	0.33888	3.35818	4.05947	3.33644	-2.28511	1.33647e-12	down
chr4	19575162	19606932	ENSMUSG00000028229.11;Rmdn1	+	1.18582	1.47026	2.74759	3.13693	2.42872	2.30277	2.79217	3.2782	3.65292	1.01917	1.23873	1.20446	3.54474	2.47725	2.14739	-1.20983	0.00100593	down
chr4	21847583	21876475	ENSMUSG00000028248.15;Pnisr	+	31.4154	32.609	43.0299	15.3622	16.876	14.5419	66.7517	48.637	50.3533	72.2037	44.0658	63.0434	63.3314	63.6477	58.863	1.69801	1.13874e-31	up
chr4	6365650	6408423	ENSMUSG00000028249.15;Sdcbp	+	58.2811	56.2262	71.3576	87.5472	98.4918	93.4214	63.9151	62.7116	58.318	38.9244	39.9785	40.5929	76.4171	85.3748	90.2819	-1.35408	1.42878e-59	down
chr4	21757382	21767212	ENSMUSG00000028251.5;Tstd3	-	9.33313	10.5345	16.1396	26.8362	27.4034	25.1102	3.97913	5.04169	4.27656	6.86598	7.87071	5.60949	8.87556	8.6569	10.8752	-2.09599	5.5796e-34	down
chr3	145118588	145153915	ENSMUSG00000028256.16;Odf2l	+	16.2723	17.8192	18.9555	4.68725	5.12672	4.08357	21.1196	16.767	18.0591	15.3781	14.3137	14.6693	15.5335	16.5089	17.8032	1.5973	1.46847e-37	up
chr3	142560026	142573209	ENSMUSG00000028268.14;Gbp3	+	0.149922	0.118367	0.170191	0.970808	0.896867	1.15716	0.072087	0.118377	0.070795	4.0968	2.92513	3.51946	0.761091	0.715616	1.46386	1.67599	1.05159e-07	up
chr3	142620602	142638008	ENSMUSG00000028270.12;Gbp2	+	3.65155	3.70339	3.06886	4.1201	4.04453	4.74912	3.86634	2.80878	3.08333	10.9808	11.9143	8.2889	24.8354	25.6348	37.1924	1.13798	4.60752e-08	up
chr3	142239590	142395696	ENSMUSG00000028273.15;Pdlim5	-	13.8913	13.81	19.663	52.0813	57.0414	56.2879	20.9328	19.2093	19.1759	18.814	16.1658	19.2946	34.9268	36.007	40.31	-1.76957	4.58488e-47	down
chr4	33031416	33052363	ENSMUSG00000028277.13;Ube2j1	+	29.528	30.5555	24.7464	23.7694	24.6818	23.7548	28.6956	33.0668	33.7828	12.2145	10.5261	12.3962	30.5603	32.1153	29.9686	-1.1938	6.37228e-22	down
chr4	32983037	33022180	ENSMUSG00000028278.14;Rragd	+	62.959	61.5459	78.0019	17.2483	16.5427	15.2866	62.8358	60.1504	60.1819	77.388	71.1106	111.453	70.7962	68.8587	58.6034	2.25572	3.66559e-53	up
chr4	34768664	34778423	ENSMUSG00000028295.14;Smim8	-	16.6517	17.3693	25.6433	29.0277	29.0543	29.6363	16.8432	22.0382	21.0103	12.8405	13.0967	8.8998	13.2087	15.1537	15.6371	-1.49261	1.18385e-17	down
chr4	46155347	46196311	ENSMUSG00000028329.13;Xpa	-	9.76468	11.0779	20.105	18.36	17.5961	17.6511	15.1721	20.8879	21.5941	6.46892	6.26075	3.97506	17.1168	17.1345	16.7276	-1.71831	1.39496e-15	down
chr4	47208161	47313167	ENSMUSG00000028339.17;Col15a1	+	0.045946	0	0	1.70091	2.41912	2.38692	0.047446	0.082487	0	0.130637	0.042921	0.115093	0.10697	0.108532	0.177172	-4.61504	5.2433e-27	down
chr4	48045153	48086447	ENSMUSG00000028341.9;Nr4a3	+	0.036671	0	0.163062	4.31968	5.334	5.42582	0.042222	0.010199	0	0	0	0	0.266287	0.217919	0.212925	-9.50524	3.53982e-18	down
chr4	48279760	48431954	ENSMUSG00000028344.12;Invs	+	1.15643	1.36792	1.93777	2.67211	2.30394	2.38127	2.6966	3.20623	3.26274	1.24128	1.47817	1.72524	2.4421	2.92719	2.24603	-1.42785	1.14215e-10	down
chr4	68761514	68954397	ENSMUSG00000028351.5;Brinp1	-	5.15132	5.70454	4.09497	3.2889	3.43977	3.3356	3.62886	4.53991	4.15787	2.06037	1.42502	1.67441	4.35851	4.43955	4.19007	-1.13234	6.85214e-09	down
chr4	63959785	64047015	ENSMUSG00000028364.15;Tnc	-	0.382725	0.430431	0.179095	367.767	461.088	404.885	0.109832	0.104228	0.091225	0.077996	0	0.078202	3.36837	3.29197	2.22984	-12.9465	3.91987e-147	down
chr4	65124174	65357509	ENSMUSG00000028370.7;Pappa	+	0.045343	0.067058	0.066939	5.31616	6.47317	5.70312	0.051309	0.103795	0.140674	0	0	0.013315	0.269113	0.262385	0.177258	-9.71032	1.08564e-37	down
chr4	58965439	58987119	ENSMUSG00000028378.6;Ptgr1	-	13.5623	14.3863	16.1929	13.2444	13.4852	12.3566	15.0961	12.2226	12.4567	42.6492	42.7796	49.5531	16.6286	16.943	17.8735	1.66455	2.42522e-53	up
chr4	62448653	62470896	ENSMUSG00000028391.16;Wdr31	-	10.0043	10.6355	23.0883	10.0316	9.70964	10.0157	4.50401	8.82001	8.42528	17.8004	20.4021	16.318	8.06586	7.8581	7.93955	1.05953	1.86156e-06	up
chr4	62480053	62497298	ENSMUSG00000028392.15;Bspry	+	31.466	30.6594	29.1818	7.56924	7.77392	6.68152	22.0734	21.1573	20.2361	31.959	25.1564	27.4759	30.5368	31.4488	29.1356	1.79888	3.55368e-62	up
chr4	75941238	78211961	ENSMUSG00000028399.18;Ptprd	-	1.02342	1.05432	0.976836	0.758843	0.769935	0.838118	0.72852	1.68779	1.81638	0.245991	0.054937	0.166883	3.23195	3.48685	2.06512	-2.52025	1.18951e-11	down
chr4	40269579	40270940	ENSMUSG00000028407.4;Smim27	+	1.63104	1.68735	1.07396	1.5602	1.87753	2.25434	1.79981	1.74691	2.18955	0.584078	0.919753	0.523729	1.48984	1.19922	0.990989	-1.77925	2.64618e-06	down
chr4	53440413	53622478	ENSMUSG00000028412.17;Slc44a1	+	25.293	23.4819	30.2303	37.6411	36.567	36.2599	27.05	25.0645	25.4464	22.3003	18.5373	17.3032	42.5107	41.8198	39.3314	-1.02532	1.44088e-32	down
chr4	40804602	40854005	ENSMUSG00000028413.13;B4galt1	-	20.3968	20.8795	20.6363	35.4229	37.7368	35.9213	32.5887	29.7489	31.897	19.2865	20.7878	18.1835	35.2332	33.8879	31.9441	-1.05541	2.29472e-34	down
chr4	41092722	41098183	ENSMUSG00000028435.8;Aqp3	-	0.137202	0	0.260532	33.3872	32.238	27.9893	0.173276	0.08207	0	0.399368	0.730558	0.4613	0.036825	0.133522	0.210531	-6.01481	1.85356e-106	down
chr4	41517691	41569538	ENSMUSG00000028439.14;Fam219a	-	2.23948	3.07253	2.56161	3.09402	3.69271	3.49966	2.67133	2.52669	2.17245	1.89262	0.96126	0.825584	4.33717	5.18754	4.58021	-1.58471	3.31007e-10	down
chr4	43514711	43523765	ENSMUSG00000028464.16;Tpm2	-	36.9229	43.3879	58.6565	169.671	192.536	184.249	31.7833	51.1601	50.5887	27.7789	37.8709	24.4382	68.8273	69.8316	66.8682	-2.843	5.80964e-75	down
chr4	43531519	43562691	ENSMUSG00000028465.16;Tln1	-	23.1709	24.9024	32.7317	65.9977	73.1551	70.8533	30.4305	37.0198	36.3169	32.7182	27.6761	30.7319	47.9281	47.1371	54.4874	-1.36437	1.31351e-37	down
chr4	43562332	43567060	ENSMUSG00000028466.15;Creb3	+	11.0107	11.4699	10.7023	18.1497	22.3511	20.845	12.257	13.6989	16.355	8.89108	8.18172	8.84191	12.0872	11.1387	11.9736	-1.49155	4.18934e-23	down
chr4	43631935	43651244	ENSMUSG00000028469.15;Npr2	+	0.229182	0.337168	0.199741	5.31067	6.28506	6.01576	0.943575	1.2264	0.931684	1.51434	0.994165	0.553961	0.907372	1.0228	0.50249	-2.89782	4.13567e-24	down
chr4	43654227	43656466	ENSMUSG00000028470.10;Hint2	-	21.4522	21.5724	23.9179	33.5201	28.6761	27.5778	27.8363	43.016	38.8129	10.3421	11.5667	11.7973	19.9532	20.2706	15.0136	-1.45435	7.18126e-17	down
chr4	43957401	43979118	ENSMUSG00000028480.14;Glipr2	+	28.7053	27.609	81.7129	87.9546	90.3625	91.9565	32.0498	77.7779	75.8676	29.4998	55.7822	20.2825	88.4139	92.3556	114.698	-1.47243	0.00567916	down
chr4	85205126	85639195	ENSMUSG00000028488.15;Sh3gl2	+	6.9918	6.47616	6.1867	19.9773	17.3306	18.6377	4.11136	5.66836	4.9012	13.2602	10.2222	7.98719	9.78713	9.40939	7.06439	-1.0261	1.89631e-08	down
chr4	86648386	86670060	ENSMUSG00000028494.12;Plin2	-	11.8729	12.2483	20.1155	51.9679	57.8492	57.8382	8.84089	10.2334	11.8457	8.61971	11.1149	7.71742	45.5713	44.631	51.1101	-2.69593	9.31329e-49	down
chr4	88396144	88438928	ENSMUSG00000028497.12;Hacd4	-	0.09113	0.085384	0.315134	2.1725	2.71253	2.22532	0.028433	0.092465	0.057081	0.340987	0.34653	0.237327	0.17167	0.142338	0.117221	-3.04409	4.70844e-18	down
chr4	105157347	105232764	ENSMUSG00000028517.8;Plpp3	+	0.915919	1.31283	2.18611	18.8177	19.5957	18.0047	1.86094	2.37839	1.93192	8.9018	6.29535	8.84576	9.15251	8.22649	5.32144	-1.35451	1.68306e-08	down
chr4	103619359	104744844	ENSMUSG00000028519.16;Dab1	+	25.3606	27.4691	26.893	10.7761	8.511	9.88364	30.2179	30.8437	31.0883	21.6081	19	17.0171	31.3272	30.0144	29.6688	1.37657	4.20388e-25	up
chr4	102741297	102973628	ENSMUSG00000028524.21;Sgip1	+	3.24478	2.09687	3.40629	0.26797	0.208244	0.110462	0.384188	0.37136	1.2869	1.57211	1.34596	1.13715	2.66011	4.00615	1.98397	1.39087	0.000260187	up
chr4	101496648	101642799	ENSMUSG00000028528.16;Dnajc6	+	3.61208	2.91968	3.50481	7.49715	7.49362	6.92612	0.94899	1.54982	1.4409	3.9897	2.21478	2.39172	3.13482	2.95956	2.62716	-1.51477	1.41721e-20	down
chr4	101152367	101265282	ENSMUSG00000028530.14;Jak1	-	17.9508	16.485	22.1767	44.2594	49.0799	45.1752	17.5417	17.5684	17.2797	21.7964	19.4945	15.6543	28.2223	25.9961	27.6939	-1.42523	5.42155e-44	down
chr4	100776675	101029220	ENSMUSG00000028532.14;Cachd1	+	24.7533	24.2527	18.2212	3.45635	4.09628	4.10378	42.33	37.9758	37.6066	15.998	13.5726	26.1846	34.6203	35.6576	36.486	2.1515	5.92884e-23	up
chr4	118526999	118530228	ENSMUSG00000028536.12;2610528J11Rik	+	7.59271	8.09782	10.8772	2.03177	1.5274	1.92883	0.841345	1.5746	1.35912	22.9578	27.5779	24.9452	7.5931	6.4483	3.87729	3.68012	2.09143e-50	up
chr4	117932154	118134914	ENSMUSG00000028538.12;St3gal3	-	9.76504	9.71368	9.69452	14.0021	13.4561	13.1905	12.3288	13.1707	12.9435	6.43328	7.38839	4.84807	13.8244	13.9338	13.8715	-1.24471	1.40784e-25	down
chr4	117926162	117929763	ENSMUSG00000028539.14;Artn	-	3.70375	2.33623	4.75758	0.573185	0.670536	0.14967	1.61371	1.74077	2.33451	2.87433	3.76181	2.20228	3.34977	4.30255	4.04183	2.61344	6.75634e-12	up
chr4	111415006	111460298	ENSMUSG00000028545.13;Bend5	+	5.59992	5.46468	7.00316	2.67184	2.04652	2.39175	5.77792	4.77665	4.26374	6.77347	7.60908	6.87657	8.9694	9.19041	8.15977	1.45576	2.07131e-19	up
chr4	109451098	109484728	ENSMUSG00000028557.10;Rnf11	-	19.4904	19.1961	20.432	26.1769	27.4257	25.2603	21.0173	24.1647	23.785	12.8111	11.9894	12.0917	24.3916	24.5348	23.6731	-1.22977	9.11555e-48	down
chr4	109234485	109254571	ENSMUSG00000028558.14;Calr4	+	0.168315	0.180533	0.599256	0.375093	0.197103	0.128842	0.081015	0	0	2.86159	3.8009	3.30086	1.21544	1.44246	0.588411	3.78582	9.11381e-17	up
chr4	96027534	96077546	ENSMUSG00000028571.15;Cyp2j13	-	0.922231	1.13569	0.143448	0.119245	0.14759	0.083594	0	0	0	1.86899	2.27646	3.31924	0.324448	0.261926	0.205702	3.74693	5.66546e-12	up
chr4	130913125	130936141	ENSMUSG00000028581.17;Laptm5	+	0.089386	0	0.101056	70.4069	73.3474	72.3116	0	0.046326	0	3.67395	5.38215	2.65259	0.505222	0.549585	0.557189	-4.36022	1.48006e-70	down
chr4	108014791	108096445	ENSMUSG00000028600.15;Podn	-	0.261264	0.34499	0.313723	1.09325	1.95569	1.65783	0.651514	0.588818	0.719178	1.09545	0.597043	0.791825	5.5442	5.10768	2.09082	-1.02343	0.00919141	down
chr4	107802261	107876840	ENSMUSG00000028613.14;Lrp8	+	25.0869	25.5731	33.6116	3.67728	4.01288	4.11236	32.6946	22.8318	24.6001	18.8829	16.1705	10.9363	28.9058	27.815	32.2686	1.8631	6.20232e-25	up
chr4	107178399	107200996	ENSMUSG00000028618.11;Tmem59	+	96.949	102.447	93.7803	154.318	161.915	159.864	101.277	125.046	124.873	69.9529	85.0484	70.7134	129.652	141.259	126.897	-1.17175	1.59169e-26	down
chr4	121039385	121055322	ENSMUSG00000028626.5;Col9a2	+	1.67453	2.05956	2.3181	9.02411	9.01989	8.50414	0.108359	0.200873	0.416348	3.16242	2.88656	3.09604	4.67187	4.08183	3.20321	-1.69902	5.5461e-19	down
chr4	119733784	120138045	ENSMUSG00000028634.17;Hivep3	+	0.163805	0.068929	0.036516	3.3382	3.16416	2.54991	0.044999	0.150324	0.125425	0.229749	0.08823	0.277812	0.208139	0.195083	0.281639	-3.74004	1.04335e-18	down
chr2	172549593	172558622	ENSMUSG00000028640.11;Tfap2c	+	0.435253	0.415971	0.169066	38.0164	37.1892	37.008	3.35532	1.01788	0.953284	0.943716	0.703077	1.06791	2.84771	2.80036	3.14042	-5.40914	3.36207e-29	down
chr4	122995652	123002485	ENSMUSG00000028654.13;Mycl	+	30.2317	31.1141	32.3349	6.53397	7.29497	6.21361	57.8823	58.7811	58.0218	29.1185	26.0325	28.0755	53.3515	50.3344	55.2579	1.91428	2.44853e-145	up
chr4	122946850	122961188	ENSMUSG00000028655.11;Mfsd2a	-	9.5319	8.28813	8.54962	1.09682	1.22589	1.31923	7.40872	6.11252	6.9952	6.42786	4.35817	4.38968	10.7031	10.6684	11.7753	1.98424	5.58907e-25	up
chr4	136929419	136956816	ENSMUSG00000028661.8;Epha8	-	1.16507	1.33621	2.12859	0.248654	0.224207	0.207754	0.910245	0.833717	0.92896	3.18081	2.6768	1.77354	3.09652	2.51849	2.03428	3.45929	1.39238e-34	up
chr4	136647539	136835988	ENSMUSG00000028664.14;Ephb2	-	9.45402	9.02401	15.0887	11.0638	12.6722	11.741	17.8082	15.0268	13.2929	2.68098	1.91027	2.87156	17.6138	17.9211	14.562	-1.63924	7.33201e-24	down
chr4	117096075	117116101	ENSMUSG00000028681.11;Ptch2	+	2.87814	3.1572	4.07466	21.4744	19.6744	21.1581	3.8123	3.85129	3.17346	11.1153	10.0558	11.146	5.97262	5.35617	4.51593	-1.10612	5.56127e-19	down
chr4	116807723	116819440	ENSMUSG00000028687.17;Mutyh	+	19.8476	22.1513	29.3819	9.83176	10.0471	11.0279	23.9179	24.9428	23.5778	24.2441	24.7044	19.8859	21.4664	19.3506	24.711	1.11777	8.62957e-14	up
chr4	116708509	116751206	ENSMUSG00000028689.14;Ccdc163	+	9.75814	9.52923	13.8336	6.70248	6.49911	4.91485	18.3581	17.1204	17.2889	14.4718	12.7873	13.8285	16.8594	19.8385	14.1309	1.23715	2.43373e-12	up
chr4	116075269	116097043	ENSMUSG00000028703.14;Lrrc41	+	27.3969	27.7712	26.7463	40.5839	42.2428	39.7162	30.1737	31.882	33.4469	21.5848	18.4985	21.1304	27.0341	24.3043	29.222	-1.37392	1.16099e-38	down
chr4	115915119	115939926	ENSMUSG00000028707.15;Dmbx1	-	0.092531	0.132176	0.101317	0.685686	0.799039	0.431584	0.137876	0.211633	0.158082	0.07339	0.049726	0.09601	2.80334	2.76853	0.495561	-2.76865	1.54939e-06	down
chr4	115828092	115836185	ENSMUSG00000028709.3;Mob3c	+	0.404371	0.3636	0.481535	3.27857	3.32003	2.71986	0.600615	0.582976	0.664986	0.302444	0.309825	0.293492	0.994702	0.484939	0.620937	-3.52685	9.339e-29	down
chr4	138338424	138367992	ENSMUSG00000028755.3;Cda	-	13.5234	15.6094	5.61744	1.2879	1.0526	1.41329	10.8037	7.13158	8.18045	3.04494	3.54206	2.26693	6.67116	7.09268	9.66572	1.09234	0.0115324	up
chr4	138313409	138326307	ENSMUSG00000028756.12;Pink1	-	6.59661	7.95209	10.0785	16.8079	16.7116	14.9941	9.09236	12.1901	12.146	4.56825	5.55126	3.56816	12.9773	13.5777	12.8042	-1.82192	3.13331e-24	down
chr4	137468769	137570630	ENSMUSG00000028763.17;Hspg2	+	21.0753	21.2547	17.5898	65.3402	76.4841	75.9782	20.5826	25.1108	24.9665	20.1561	17.0282	16.5332	67.3139	60.3976	64.1969	-2.16369	2.78422e-63	down
chr4	137741733	137796384	ENSMUSG00000028766.10;Alpl	-	18.438	16.4566	15.1748	127.068	124.59	121.048	5.40455	9.71417	9.71014	62.2091	56.0666	58.516	15.7912	15.1556	12.993	-1.20546	1.24916e-11	down
chr4	130308595	130315463	ENSMUSG00000028773.8;Fabp3	+	7.51693	9.1682	30.2548	34.8478	37.5081	35.2351	12.2917	21.2883	22.1577	9.51433	8.91189	6.3274	60.9036	64.4617	45.6882	-2.05912	7.63182e-08	down
chr4	130164454	130175122	ENSMUSG00000028776.14;Tinagl1	-	1.57331	1.15462	2.64206	18.1444	18.3849	17.2009	1.49353	0.934843	0.968812	0.317878	0.128807	0.294613	9.11897	8.08234	9.15242	-6.16206	1.94336e-70	down
chr4	130102558	130128135	ENSMUSG00000028779.16;Pef1	+	44.3397	41.0281	41.1729	55.2323	55.2376	53.446	40.7391	39.9378	35.8715	29.5294	31.9349	26.1383	46.7629	34.0854	55.3233	-1.057	6.84804e-17	down
chr4	129984870	130022633	ENSMUSG00000028782.14;Adgrb2	+	10.8152	10.1898	12.2074	4.18553	4.2087	4.21064	29.3918	20.1005	21.2735	13.5331	9.91328	8.10502	13.2052	11.6809	14.0184	1.0576	4.39994e-09	up
chr4	129105548	129111626	ENSMUSG00000028786.15;Tmem54	+	21.7723	23.5866	17.2821	4.21428	2.98866	4.08625	1.3714	3.40318	3.62227	49.4117	50.8254	49.7057	13.3682	11.8663	12.9562	3.53788	1.81435e-56	up
chr4	128930233	128962442	ENSMUSG00000028789.16;Azin2	-	3.93417	4.33954	5.44423	12.0335	14.3959	12.9672	5.78533	7.6817	6.95779	5.8708	6.55888	3.81672	14.5208	14.7943	12.7566	-1.5862	1.23532e-17	down
chr4	128773088	128806045	ENSMUSG00000028799.15;Zfp362	-	12.0279	12.6035	15.5148	6.95432	7.26217	6.46805	23.6461	27.19	27.5866	5.04304	3.52713	2.17356	24.7532	21.8341	18.6847	-1.12696	5.51072e-08	down
chr4	134864536	134896172	ENSMUSG00000028825.7;Rhd	+	3.87802	3.03228	7.06191	4.52311	3.77976	4.59621	3.42974	3.1951	3.30026	11.8448	13.5342	14.0373	4.95384	7.35758	5.7518	1.52596	1.63171e-11	up
chr4	134343181	134354484	ENSMUSG00000028836.14;Slc30a2	+	0.769203	0.489208	1.00792	11.0989	11.5073	10.9293	1.15011	1.62323	1.30211	1.70881	1.81863	5.63169	3.96749	2.83422	1.80047	-1.94807	7.11867e-07	down
chr4	134356372	134383850	ENSMUSG00000028838.11;Extl1	-	0.5707	0.433193	2.2843	3.37683	2.85495	2.90107	1.67955	4.05353	3.94822	1.10558	1.34747	1.50587	1.17598	0.783155	1.21341	-1.38861	0.00374689	down
chr4	134228041	134238399	ENSMUSG00000028841.14;Cnksr1	-	4.25004	4.07945	4.80857	1.03739	1.02411	1.03394	2.591	2.17978	2.13183	4.18145	3.83679	2.8567	7.48097	6.27254	6.03894	1.68054	1.176e-17	up
chr4	134127406	134128789	ENSMUSG00000028843.8;Sh3bgrl3	-	71.9795	71.5973	69.428	183.162	180.765	174.839	55.6216	60.3986	60.0975	86.1787	104.936	78.0555	77.5455	76.8257	70.3322	-1.17541	1.18991e-21	down
chr4	133240818	133252929	ENSMUSG00000028862.6;Map3k6	+	0.360092	0.250048	0.253183	2.46463	2.41743	2.49501	0.454229	0.704494	0.514828	1.02916	0.95944	0.746423	1.02428	0.777094	0.875008	-1.54578	6.49464e-13	down
chr4	133212131	133224555	ENSMUSG00000028865.14;Cd164l2	+	1.2997	0.877163	2.67278	0.696858	1.04774	0.671226	4.31799	2.33898	1.9571	2.83302	4.06957	3.27122	3.16698	3.51132	4.35707	2.02377	2.64697e-06	up
chr4	124986430	125009099	ENSMUSG00000028871.7;Rspo1	+	5.47939	6.08784	4.16552	2.52283	1.96294	1.3761	5.2844	3.95836	3.83001	9.64861	6.86441	11.3037	5.7102	4.97367	5.30363	2.11223	8.17357e-16	up
chr5	13125414	13602565	ENSMUSG00000028883.17;Sema3a	+	0.302191	0.288382	0.268892	6.30429	6.84164	6.1534	0.216339	0.624669	0.393589	0.109536	0.079949	0.137857	2.53595	2.5311	0.833324	-5.92141	1.18656e-42	down
chr4	132492032	132510501	ENSMUSG00000028893.8;Sesn2	-	90.2389	87.6084	93.475	126.644	123.048	128.033	116.676	200.309	202.387	68.563	54.3982	74.8597	77.6734	73.5282	78.998	-1.07651	5.60313e-10	down
chr4	141625734	141664899	ENSMUSG00000028917.14;Plekhm2	-	5.89561	6.62018	8.27582	5.57656	6.15775	6.19832	8.7201	9.51429	8.27336	2.33568	1.11198	1.24412	9.81932	10.6461	11.506	-2.14954	4.85645e-39	down
chr4	141239499	141257564	ENSMUSG00000028919.11;Arhgef19	+	8.98408	8.83091	8.45439	2.11138	2.59422	2.18117	4.4888	3.90557	4.02442	7.49078	7.06976	7.74493	12.5613	12.7145	11.5664	1.63259	1.06445e-32	up
chr5	4803391	5420312	ENSMUSG00000028926.15;Cdk14	-	4.06072	3.98908	5.3455	4.96055	5.79968	5.26643	6.23748	7.89435	7.30541	1.50966	0.679272	0.809429	12.7794	12.9726	9.64884	-2.77105	1.63007e-31	down
chr4	140906344	140952586	ENSMUSG00000028927.6;Padi2	+	0.592132	0.385949	0.781519	2.2051	2.30447	2.06875	0.439521	0.256621	0.196775	0.424221	0.404798	0.519498	1.354	1.4292	1.22734	-2.41894	3.0932e-22	down
chr5	24590818	24624411	ENSMUSG00000028949.13;Smarcd3	-	0.664914	0.389971	0.435956	20.387	21.1621	20.3089	0.675254	1.14892	1.58501	0.700674	0.749996	0.746727	1.52264	1.08918	1.25156	-4.731	1.27714e-86	down
chr4	152019774	152027671	ENSMUSG00000028952.12;Zbtb48	-	11.0764	10.5239	10.5969	6.20491	4.88803	4.66026	13.9993	10.7032	10.8562	18.4161	15.0536	16.6801	13.202	12.7097	13.5215	1.57825	1.31895e-23	up
chr4	151003652	151044665	ENSMUSG00000028957.12;Per3	-	6.3121	6.36383	11.4662	1.17845	1.09558	0.941676	9.86325	10.1368	9.52072	6.40079	3.87059	5.36076	11.9616	11.6217	12.1994	2.1901	4.44522e-32	up
chr5	24445458	24447854	ENSMUSG00000028958.14;Tmub1	-	3.65125	5.13855	5.37588	6.83443	6.06703	6.31356	5.02288	4.15824	5.05435	3.52709	3.77566	2.36616	5.18525	5.11275	4.62904	-1.13261	1.06225e-09	down
chr4	149125034	149126763	ENSMUSG00000028971.4;Cort	-	1.10912	0.54018	1.83251	0	0.266187	0	2.49764	1.00417	1.75096	1.10441	1.61603	1.13745	2.1585	0.977183	2.55611	2.55627	3.55704e-05	up
chr4	148804429	148954889	ENSMUSG00000028977.16;Casz1	+	0.41005	0.686796	1.24805	5.11104	5.06259	4.40646	1.64881	0.984697	0.771789	1.46894	1.14853	0.864231	1.95182	1.79925	2.37229	-2.09727	5.37113e-17	down
chr5	24100605	24160792	ENSMUSG00000028986.12;Klhl7	+	47.8347	50.2409	43.5194	26.3663	25.0253	24.4489	40.8704	46.1765	47.5842	59.7446	63.341	80.7876	51.6804	51.3343	51.0542	1.31756	1.45551e-22	up
chr4	149449687	149454978	ENSMUSG00000028996.9;Rbp7	-	0.30509	0.423968	0	3.09054	2.72606	2.92073	0.292413	0	0.286803	7.88104	8.47659	7.1623	0.469883	0.53414	1.10866	1.19771	0.000176475	up
chr4	148152800	148160482	ENSMUSG00000029001.15;Fbxo44	-	2.13699	2.60548	2.69699	2.35616	2.87695	2.57683	2.32149	3.76189	2.77139	1.09932	1.48817	0.668537	4.05428	4.39301	4.5046	-1.53587	5.5051e-08	down
chr4	148077061	148088031	ENSMUSG00000029007.8;Agtrap	-	13.5152	13.3202	25.7633	49.2539	47.7862	45.7824	26.0003	30.6795	28.1375	15.2426	15.2021	13.2624	28.4242	28.2831	25.5067	-1.84627	5.89425e-27	down
chr4	148039077	148059551	ENSMUSG00000029009.17;Mthfr	+	23.554	22.9126	27.6606	8.64887	8.01862	8.78047	43.2878	54.6287	51.0535	18.7761	16.5288	21.2835	31.2754	32.8608	28.8987	1.06819	1.1346e-15	up
chr4	148004259	148038821	ENSMUSG00000029016.13;Clcn6	-	13.205	13.9706	21.5754	5.48333	5.64951	5.32311	28.3398	19.2287	19.8315	24.9635	16.255	18.2574	26.042	24.9599	30.9046	1.69786	1.16659e-21	up
chr4	147860778	147868816	ENSMUSG00000029022.18;Miip	-	12.5509	11.8423	25.101	2.2666	2.61247	2.52954	42.854	39.7229	37.5638	8.74079	7.79598	8.35631	22.0128	21.7317	20.8532	1.65023	1.30747e-13	up
chr4	154056253	154140208	ENSMUSG00000029026.16;Trp73	-	6.94808	6.31663	3.20726	5.02275	4.216	4.22113	10.2446	7.45439	7.10598	10.4345	6.84628	11.7682	7.44611	7.66066	8.36402	1.01151	0.000257732	up
chr4	154278486	154301676	ENSMUSG00000029032.12;Arhgef16	-	15.8477	15.9993	19.0673	3.51075	3.44785	3.97901	10.5165	9.76827	9.35564	15.2785	13.888	11.0207	18.5199	16.4462	20.1496	1.94997	3.94143e-48	up
chr4	155086577	155145505	ENSMUSG00000029049.14;Morn1	+	3.01801	3.08582	5.5231	1.21752	0.662188	0.400244	3.55979	4.75248	4.33148	1.59508	1.53224	1.14933	4.62056	4.01041	4.1229	1.53374	9.97825e-07	up
chr4	154983115	155056784	ENSMUSG00000029055.17;Plch2	-	0.55992	1.37613	2.244	0.410133	0.50031	0.577881	0.544486	0.13271	0.275888	1.45209	2.21073	1.5596	4.43202	4.40427	2.46834	1.02708	0.0245008	up
chr4	154964123	154980938	ENSMUSG00000029056.13;Pank4	+	21.9512	23.63	25.1518	11.7775	11.5349	11.6246	27.4345	19.131	19.3859	29.2201	27.4865	25.0846	30.9921	29.8438	34.0258	1.0673	9.65135e-14	up
chr4	155650655	155653384	ENSMUSG00000029061.2;Mmp23	-	1.88549	1.61231	1.32965	5.06227	6.96782	6.53425	0.612227	0.775513	1.28826	4.62573	3.96568	2.24351	1.0934	2.02463	0.897117	-1.02584	0.00423076	down
chr4	155812489	155824543	ENSMUSG00000029068.16;Ccnl2	+	45.8705	41.8667	52.5498	22.0043	20.9045	22.8423	100.971	71.0953	59	83.8992	53.6504	55.0703	83.483	77.1379	68.2599	1.54734	1.46833e-27	up
chr4	155839680	155844088	ENSMUSG00000029070.9;Mxra8	+	8.54449	8.16421	14.4063	26.2866	32.5677	30.9142	7.81252	8.89092	9.31917	11.2088	8.36536	10.3762	19.5424	17.4271	14.9157	-1.90634	2.17198e-26	down
chr5	43993620	44102032	ENSMUSG00000029086.15;Prom1	-	29.253	29.7632	34.0425	2.65865	1.91822	2.61205	30.8903	34.6246	33.8468	16.8446	14.0294	16.757	49.2554	47.4069	47.0299	2.6032	8.03568e-124	up
chr5	36017180	36398139	ENSMUSG00000029093.14;Sorcs2	-	0.666888	0.993237	0.952257	8.07764	10.1639	9.04742	0.856285	1.35597	1.81217	0.75721	1.77886	1.04472	2.40883	2.83671	1.59473	-3.33208	6.02393e-36	down
chr5	35091501	35105766	ENSMUSG00000029103.16;Lrpap1	-	34.7967	29.8634	37.6184	58.1262	53.8497	61.1735	51.0944	54.5833	52.7744	17.8854	17.5888	18.6265	66.9404	64.6647	71.7912	-1.6516	2.53451e-69	down
chr5	34573664	34632308	ENSMUSG00000029106.14;Add1	+	65.7433	58.3217	71.0312	77.2623	79.45	75.4353	68.047	58.3727	64.055	43.4634	40.6436	38.0748	66.281	78.4584	76.0771	-1.12739	4.7139e-41	down
chr5	57717967	58133230	ENSMUSG00000029108.14;Pcdh7	+	3.45962	3.21846	3.71006	10.6296	11.2334	9.31413	10.8853	14.2255	12.8933	0.036371	0.014861	0.048611	23.256	22.5311	19.8783	-8.28969	1.65709e-79	down
chr5	36806921	36830653	ENSMUSG00000029119.9;Man2b2	-	6.10911	5.65683	13.0753	12.3379	14.5048	14.6065	10.978	12.7719	13.8627	7.55441	6.30312	4.83428	13.2034	12.4351	13.2927	-1.25792	1.46069e-07	down
chr5	36868513	36955078	ENSMUSG00000029120.10;Ppp2r2c	+	7.59205	7.79061	4.31393	19.9249	18.1527	17.0707	5.51855	5.76952	5.64266	8.86329	7.58395	3.28939	15.4936	15.3745	21.5155	-1.65775	4.14117e-08	down
chr5	38137192	38159907	ENSMUSG00000029126.7;Nsg1	-	2.30343	1.88316	1.61703	3.01373	4.20704	3.23354	1.18507	1.54304	1.73541	1.37322	1.18046	0.48959	2.64553	3.47317	1.76078	-1.86682	4.47103e-08	down
chr5	32135801	32157842	ENSMUSG00000029135.10;Fosl2	+	1.11935	1.00491	2.91579	18.4014	21.6394	20.0924	2.27728	0.707573	0.680053	0.94535	1.35073	0.24114	5.68224	5.18602	6.47302	-5.19296	1.46085e-19	down
chr5	31624439	31697627	ENSMUSG00000029136.9;Rbks	-	0.628316	0.956442	0.783386	2.10404	1.86385	2.29815	1.32731	1.80567	1.52778	0.525671	0.606205	0.301177	1.91308	1.24368	1.32574	-2.33985	4.21551e-08	down
chr5	31193227	31199143	ENSMUSG00000029146.14;Snx17	+	66.4066	62.0819	50.3642	87.4586	87.605	85.843	59.2209	57.7364	56.4586	35.546	32.6375	34.634	55.2438	48.0127	59.6968	-1.50298	1.51559e-30	down
chr5	31251691	31253202	ENSMUSG00000029149.14;Krtcap3	+	23.5294	23.0297	25.9866	1.65887	1.44522	1.41384	21.6255	26.6944	24.2017	13.9977	15.8842	8.05814	24.4927	24.9984	24.5633	2.97907	4.69138e-37	up
chr5	73322199	73341028	ENSMUSG00000029153.11;Ociad2	-	1.25444	1.19921	1.30328	4.76001	4.00491	4.16563	1.50793	1.85055	1.17608	1.80134	1.86383	1.69874	3.15084	4.31616	2.88045	-1.19699	2.10271e-08	down
chr5	73632749	73647790	ENSMUSG00000029156.11;Sgcb	-	3.18688	3.41271	3.67537	5.86562	6.20469	5.74328	4.25318	3.59056	3.15466	3.33718	2.68117	2.95102	5.74874	6.94195	6.06811	-1.11363	2.89817e-15	down
chr5	30921431	30931248	ENSMUSG00000029162.15;Khk	+	20.0723	21.8437	26.0488	4.83376	5.26662	5.40068	26.9651	31.0969	27.1277	15.3131	18.904	16.7401	36.9605	36.8849	25.4348	1.63782	3.37161e-27	up
chr5	30913402	30921277	ENSMUSG00000029163.9;Emilin1	+	0.321321	0.294735	0.425962	11.0405	14.0701	12.6114	0.4785	0.335853	0.19514	3.7112	3.78784	4.26976	0.62692	0.352382	0.648851	-1.86441	1.29264e-24	down
chr5	30814641	30866106	ENSMUSG00000029166.14;Mapre3	+	1.13503	1.43816	3.83922	6.99899	9.05528	7.83003	3.67936	3.40617	3.5631	2.06897	1.70159	1.16827	13.4285	11.3675	9.02947	-2.37474	1.45412e-13	down
chr5	30711564	30799375	ENSMUSG00000029168.14;Dpysl5	+	38.155	38.9257	46.5822	5.64976	5.59958	5.49462	35.9043	39.5779	40.7355	18.6376	13.275	13.6512	57.7786	56.5161	56.7581	1.32409	1.62528e-26	up
chr5	64803388	64832901	ENSMUSG00000029178.14;Klf3	+	11.018	10.3741	12.9214	58.1744	58.8914	72.3672	11.9749	15.5932	14.7561	25.5342	32.7476	19.3627	18.4452	16.559	17.4001	-1.95007	3.36165e-68	down
chr5	64970071	65041886	ENSMUSG00000029185.14;Fam114a1	+	1.08313	1.05002	3.06084	15.5594	18.761	17.0329	1.15502	1.75642	1.82105	0.274402	0.582916	0.108533	5.68109	6.11629	6.60759	-5.73541	8.92172e-46	down
chr5	53107083	53213927	ENSMUSG00000029189.10;Sel1l3	-	4.3053	4.20684	7.87072	0.486005	0.385468	0.379859	5.61338	6.24658	7.72153	1.35583	0.643135	0.874842	14.4877	14.737	9.50611	1.01629	0.00114611	up
chr5	65934921	65977326	ENSMUSG00000029205.12;Chrna9	+	0.166182	0.026572	0.166917	7.10611	8.21548	7.8506	0.577325	0.204314	0.375121	1.47326	2.17163	1.74666	0.088251	0.12783	0.061166	-2.23225	3.20216e-14	down
chr5	71569749	71658308	ENSMUSG00000029211.11;Gabra4	-	1.69721	1.31395	1.65603	0.311599	0.327828	0.388279	0.473551	0.863625	0.925851	3.42828	3.21049	4.80253	2.97623	3.45865	2.4227	3.32288	8.58768e-35	up
chr5	74592447	74702912	ENSMUSG00000029228.15;Lnx1	-	3.66466	3.73222	8.72964	0.200279	0.178384	0.338458	0.607515	0.760713	0.772234	1.81798	1.40865	0.934903	4.60727	5.50105	5.2945	2.23269	1.19748e-09	up
chr5	75152292	75198215	ENSMUSG00000029231.15;Pdgfra	+	0.148775	0.113406	0.491352	5.60927	6.17979	6.34912	2.23778	4.30063	4.16039	0.244548	0.170006	0.245261	0.554189	0.630518	1.21527	-4.77024	6.21638e-40	down
chr5	76312115	76331156	ENSMUSG00000029235.14;Pdcl2	-	0	0	0	4.0587	4.75194	3.56203	0	0	0	1.27685	2.16375	0.868231	0	0	0	-1.63525	0.000513753	down
chr5	106964322	106984432	ENSMUSG00000029283.17;Cdc7	+	30.9893	28.5331	34.0532	11.4989	10.8474	11.1065	34.5951	25.8018	25.2419	43.6247	39.1097	35.8774	36.864	38.9085	39.0651	1.69237	4.33826e-42	up
chr5	105876565	105915818	ENSMUSG00000029290.12;Zfp326	+	23.532	26.5246	23.455	16.2047	14.1914	16.0139	37.2854	26.0714	24.9166	32.9736	28.8019	33.3002	20.2014	20.8133	21.6659	1.09834	1.74775e-11	up
chr5	104435118	104441050	ENSMUSG00000029304.14;Spp1	+	4.54653	4.00061	15.2076	575.222	646.401	557.039	2.4188	8.29189	7.69449	28.8168	36.9036	26.8891	19.3131	22.9357	31.0336	-4.38586	1.09531e-16	down
chr5	100033577	100039664	ENSMUSG00000029328.15;Hnrnpdl	-	323.898	324.766	261.478	131.507	126.771	127.206	339.12	292.071	299.254	334.905	305.784	317.817	241.615	242.701	253.683	1.14281	1.99348e-20	up
chr5	98929773	99037351	ENSMUSG00000029334.14;Prkg2	-	0.540285	0.33259	0.46131	2.48126	2.53089	2.12881	0.321488	0.599111	0.361116	1.30065	0.850427	0.977075	0.494276	0.444297	0.492169	-1.12057	2.44705e-06	down
chr5	98254184	98277030	ENSMUSG00000029337.2;Fgf5	+	251.54	242.898	194.152	1.68185	1.73587	1.93711	337.798	344.066	359.598	136.907	134.093	152.515	423.736	401.737	434.698	6.2793	0	up
chr5	97882783	98031043	ENSMUSG00000029338.13;Antxr2	-	1.1836	1.21422	2.39848	6.80464	7.63413	7.16724	2.52565	2.18972	1.65867	0.640882	0.288496	1.01605	3.51332	3.66908	3.48775	-3.61887	1.49756e-32	down
chr5	118027743	118061878	ENSMUSG00000029359.13;Tesc	+	0.14254	0.293556	0.647181	7.34089	6.5905	6.33724	0.231428	0.460667	0.604369	0.638559	0.391407	0.65643	0.54369	0.517352	0.501516	-3.61142	1.68456e-19	down
chr5	117357304	117378601	ENSMUSG00000029364.15;Wsb2	+	17.9133	17.4652	20.9548	103.649	103.812	106.256	14.0488	11.2795	11.4044	30.853	31.3748	25.6227	21.2009	22.3563	25.8547	-1.84882	3.03341e-60	down
chr5	90603076	90640657	ENSMUSG00000029370.10;Rassf6	-	10.2267	7.87223	10.5753	1.00454	1.57755	1.35719	3.17066	4.3087	5.17396	5.51469	4.09552	3.55548	4.34377	3.88188	5.51906	1.63122	8.6871e-15	up
chr5	90768518	90770063	ENSMUSG00000029372.7;Ppbp	+	0	0	0	3.81337	4.09772	3.56093	0	0	0	0	0	0	0	0	0	-8.62473	5.9846e-11	down
chr5	91074622	91093646	ENSMUSG00000029377.5;Ereg	+	0	0	0	10.4918	11.8678	9.15159	0	0	0	0	0	0	0	0	0	-11.0335	2.57003e-19	down
chr5	90891241	90893115	ENSMUSG00000029380.11;Cxcl1	+	0.253503	0.026044	0.377227	2.78948	2.64582	2.08899	0.311223	0.115724	0.039119	0.029589	0	0.057472	0.444346	0.393093	0.683752	-5.40715	1.77447e-07	down
chr5	128757791	128953486	ENSMUSG00000029420.12;Rimbp2	-	0.403518	0.334243	0.455593	0.327843	0.372624	0.288627	0.075466	0.237683	0.288842	2.93106	1.8371	4.4296	1.83601	0.708128	0.653911	3.06134	3.63199e-19	up
chr5	128702524	128755474	ENSMUSG00000029423.10;Piwil1	+	0.051883	0.013953	0	0.662717	0.954809	0.528662	0	0	0.046882	4.55479	3.95553	4.38918	0	0	0	2.61065	1.14849e-25	up
chr5	92441314	92506833	ENSMUSG00000029426.8;Scarb2	-	14.2338	14.1017	21.2493	32.2516	33.5476	33.5205	18.6346	20.5575	19.5705	15.6748	12.9301	12.5212	21.2309	20.9344	21.7296	-1.42535	8.40951e-39	down
chr5	129725063	129758327	ENSMUSG00000029432.12;Nipsnap2	+	30.9014	31.8181	37.7348	54.4332	53.0196	52.6427	30.9211	36.5778	34.8371	15.2726	18.2793	11.1755	23.7074	24.698	27.7879	-2.06913	1.91431e-44	down
chr5	123343834	123374992	ENSMUSG00000029438.9;Bcl7a	+	15.1992	14.7252	16.5821	5.74369	5.70119	5.61351	22.5174	19.7286	18.565	15.9959	11.805	12.0359	18.4806	16.9324	15.6436	1.0938	1.23724e-19	up
chr5	129765558	129787449	ENSMUSG00000029446.14;Psph	-	69.997	49.7359	146.228	71.4114	65.753	70.846	67.5009	195.239	195.878	32.8695	50.991	33.3915	24.7139	22.9823	35.2013	-1.0124	0.0153501	down
chr5	121525038	121545905	ENSMUSG00000029454.15;Mapkapk5	-	54.3468	57.1728	50.1555	56.4247	54.9816	55.0795	50.7666	63.0045	64.844	45.484	50.0053	44.0382	56.3759	46.2576	44.9912	-1.8169	0.000102968	down
chr5	122643911	122691432	ENSMUSG00000029468.17;P2rx7	+	0.11815	0.036389	0.1039	2.05066	1.59764	1.86159	0.06088	0.099828	0.235058	6.24441	6.43222	7.59339	0.666856	0.670382	0.403601	1.76586	6.75965e-12	up
chr5	122707544	122729738	ENSMUSG00000029470.15;P2rx4	+	3.47738	3.54163	6.43889	6.82976	6.00202	6.14767	3.12008	3.26639	4.44032	4.66924	2.89861	2.68	10.5398	9.74745	6.65505	-1.06512	0.000101107	down
chr5	122870665	122989823	ENSMUSG00000029475.17;Kdm2b	-	51.8796	51.6062	65.8186	50.7523	48.2091	44.5603	68.0598	57.8466	56.6889	92.8223	87.8023	90.0537	83.2956	88.2235	84.6669	1.01117	1.5554e-25	up
chr5	125475814	125517410	ENSMUSG00000029482.4;Aacs	+	91.1962	90.4033	44.6996	17.0188	18.6749	16.1749	70.4994	42.6415	44.9955	49.609	41.7159	35.5876	76.2981	72.1872	82.4789	1.13198	2.5953e-05	up
chr5	96793339	96845966	ENSMUSG00000029484.12;Anxa3	+	4.54947	4.40419	5.97656	76.5685	81.4277	85.8871	2.78207	2.32679	2.07844	3.44363	3.21585	1.91216	28.4014	28.9885	39.0674	-5.08893	1.9004e-164	down
chr5	138273655	138280005	ENSMUSG00000029510.15;Gpc2	-	6.81694	6.10839	7.4575	2.16333	2.08406	2.00363	5.99941	7.56488	5.90004	5.57973	5.20718	4.08827	9.90321	12.4949	10.259	3.56623	4.58558e-12	up
chr5	110784488	110810097	ENSMUSG00000029512.11;Ulk1	-	13.8542	14.2389	21.6197	72.0655	69.9793	71.2195	26.871	20.5931	22.0265	17.1752	15.466	15.8964	30.5878	29.5049	32.8722	-2.25571	1.86461e-75	down
chr5	115168689	115194381	ENSMUSG00000029544.16;Cabp1	-	2.85784	2.61126	11.8576	17.8153	12.9591	13.3065	5.1342	10.2895	10.891	9.37811	8.77227	5.85588	4.9339	4.38623	4.26071	-1.03815	0.0208572	down
chr5	115110299	115119346	ENSMUSG00000029545.13;Acads	-	29.715	28.3244	28.0742	46.7592	46.9195	47.5387	26.7588	25.1255	25.1177	22.1236	31.2178	20.138	28.1085	29.4619	29.9907	-1.09707	2.99078e-13	down
chr6	17065149	17105828	ENSMUSG00000029552.19;Tes	+	39.6676	43.4201	58.5932	36.4882	40.1051	39.2223	38.0975	21.9977	21.7226	15.4732	14.4266	8.20737	62.4361	59.3232	59.4155	-1.75116	9.74916e-14	down
chr5	114948980	114971094	ENSMUSG00000029556.12;Hnf1a	-	0	0	0.048978	3.17671	2.88378	3.15336	0	0	0	0.71894	0.567609	0.464539	0	0.00923	0	-2.28509	2.50139e-18	down
chr5	114896936	114912234	ENSMUSG00000029561.17;Oasl2	+	0.517716	0.405973	0.651776	0.746894	0.860484	1.3419	0.353492	0.178542	0.420593	13.5748	12.3075	12.4818	1.7116	1.57242	2.20592	3.30371	4.76867e-48	up
chr5	142903115	142906754	ENSMUSG00000029580.14;Actb	-	2233.28	2064.14	2059.35	4123.46	4358.98	4379.08	2281.18	1866.76	1828.17	2347.96	2240.98	1991.64	1980.96	1883.22	2458.69	-1.10187	9.4225e-18	down
chr5	142960343	142973185	ENSMUSG00000029581.14;Fscn1	+	295.63	282.293	258.131	529.003	526.267	532.267	301.2	250.169	255.509	291.469	301.877	266.416	271.3	261.606	306.07	-1.05516	1.36417e-19	down
chr5	120648812	120679597	ENSMUSG00000029602.11;Rasal1	+	0.921472	0.754485	2.19251	1.65145	1.70538	1.78702	0.935374	2.35511	2.56758	4.45532	4.74596	4.24967	2.0508	2.11603	1.49198	1.27706	0.000428062	up
chr5	120680202	120711927	ENSMUSG00000029603.15;Dtx1	-	18.9401	17.6819	25.771	6.96953	6.03447	6.84207	3.97407	5.99	5.78144	29.002	26.5307	22.7879	13.0735	13.9172	12.8216	1.34085	1.52308e-19	up
chr5	145114215	145130705	ENSMUSG00000029622.16;Arpc1b	+	28.5968	26.8092	31.0629	69.4098	75.6521	73.4287	19.5384	16.7531	15.3633	32.9636	43.2723	21.798	29.0692	28.3286	37.7412	-1.37084	7.54866e-15	down
chr6	8509600	8597548	ENSMUSG00000029638.17;Glcci1	+	7.77261	8.33343	8.55773	2.20052	2.25293	2.14355	11.206	11.9406	13.3776	8.42725	5.0674	7.50301	14.9807	15.253	13.013	-1.71434	0.00409064	down
chr5	147561604	147726011	ENSMUSG00000029648.13;Flt1	-	4.06622	4.41479	17.3287	8.53279	10.6161	9.63856	27.006	35.1632	35.0572	0.995615	0.770657	1.39899	68.6552	67.3804	55.6998	-3.12088	3.00964e-10	down
chr5	147878437	147894815	ENSMUSG00000029650.10;Slc46a3	-	6.00265	4.78159	8.00405	1.00447	1.26159	1.24858	9.74334	8.8167	9.81146	5.16965	4.59898	4.48637	5.65589	6.56252	7.05506	1.88518	5.04687e-23	up
chr5	149411749	149431723	ENSMUSG00000029659.16;Medag	+	0	0	0	7.44108	9.11202	7.5889	0	0	0	0	0	0.219019	0	0	0	-6.26159	2.34035e-19	down
chr6	4504814	4541544	ENSMUSG00000029661.16;Col1a2	+	1.82934	1.8101	1.86491	197.196	261.68	222.566	2.53218	2.62169	2.82019	1.61745	1.01965	2.33513	4.52184	4.79514	4.016	-7.31834	4.45205e-249	down
chr6	3962595	3988919	ENSMUSG00000029664.10;Tfpi2	-	0.12366	0	0	17.6366	19.206	18.6883	0	0	0	0.128287	0.163683	0.40086	0.183673	0.097132	0.062476	-6.42282	1.62839e-56	down
chr6	21771395	21852515	ENSMUSG00000029669.14;Tspan12	-	5.04753	5.05457	4.49748	1.37191	1.2192	1.08411	3.56635	3.16392	3.03344	4.49163	2.79587	2.39352	13.5701	13.4495	7.03413	1.16609	4.78646e-05	up
chr6	22306520	22356243	ENSMUSG00000029672.16;Fam3c	-	46.4298	56.0311	58.6842	52.0197	51.3956	49.4911	35.4978	40.1727	40.0946	129.749	127.114	89.7212	42.167	49.9279	46.3392	1.06221	5.13365e-26	up
chr5	131437333	132543344	ENSMUSG00000029673.17;Auts2	-	17.3306	16.8749	16.2039	12.6538	13.1597	11.3963	24.2265	25.2596	25.2558	24.0382	24.2531	47.0783	33.3037	30.3071	23.491	1.32344	3.67098e-10	up
chr5	135168283	135181855	ENSMUSG00000029681.12;Bcl7b	+	19.0056	17.6016	15.8849	34.1684	32.5548	31.3824	16.4493	18.0037	17.3304	16.4447	16.1337	16.501	14.873	15.0868	14.5555	-1.05712	1.40824e-21	down
chr6	47453398	47526139	ENSMUSG00000029686.15;Cul1	+	191.587	193.633	163.442	105.578	97.5561	97.7326	175.072	175.416	174.599	243.345	237.119	207.722	156.124	158.54	168.267	1.09248	1.27228e-21	up
chr6	23072173	23132986	ENSMUSG00000029695.13;Aass	-	1.14895	0.899443	2.24737	5.62445	5.22375	5.33852	0.906767	0.980944	1.02197	10.9477	16.291	24.4716	3.00258	3.16061	3.75185	1.57535	4.81346e-08	up
chr6	29123576	29165006	ENSMUSG00000029701.15;Rbm28	-	60.0248	59.9381	60.3336	37.6618	35.8531	36.2777	69.8022	66.1693	69.7074	99.1655	73.6573	80.0199	58.8981	58.6246	63.3084	1.007	3.61512e-32	up
chr5	137528127	137533510	ENSMUSG00000029713.15;Gnb2	-	127.144	125.62	121.958	160.325	171.514	179.849	120.472	115.669	119.364	82.4541	98.9343	69.5606	122.982	125.037	131.685	-1.17864	3.89236e-28	down
chr5	137518548	137527935	ENSMUSG00000029714.11;Gigyf1	+	16.5016	16.4571	23.7365	10.3942	10.433	9.75452	34.8904	29.2007	30.023	37.7005	26.5442	33.0129	35.3167	33.0463	31.119	1.54989	1.63342e-32	up
chr5	137605103	137613784	ENSMUSG00000029718.14;Pcolce	-	5.965	5.77125	6.21302	171.945	189.909	153.339	2.67022	5.98697	4.80628	15.3896	21.0628	11.9796	16.6341	20.0935	24.3651	-3.50444	2.86638e-49	down
chr5	137629175	137642899	ENSMUSG00000029720.9;Gm20605	+	6.78043	3.52256	4.43	3.22498	6.7183	6.39813	6.36363	6.32405	4.84779	34.9752	21.4993	17.4376	7.51035	10.7698	9.81277	2.70429	0.0280946	up
chr6	7675169	7693254	ENSMUSG00000029752.12;Asns	-	249.509	245.528	569.079	404.458	412.74	398.14	240.855	634.327	625.389	146.713	226.797	94.7998	123.782	127.426	148.669	-1.49868	0.000661341	down
chr6	5220852	5256286	ENSMUSG00000029759.9;Pon3	-	0.248609	0	0.386074	3.04989	4.06015	3.85886	0	0.039213	0	1.25663	1.91633	2.32768	0.195822	0	0.065792	-1.15325	0.00286442	down
chr6	34598500	34775473	ENSMUSG00000029761.16;Cald1	+	35.1496	31.385	32.4727	261.516	299.195	309.821	37.3006	44.5443	50.3115	37.2366	30.6916	22.184	156.168	142.712	172.615	-3.45645	1.08247e-109	down
chr6	29396309	29426994	ENSMUSG00000029769.16;Ccdc136	+	10.6172	11.2862	20.2248	5.58419	6.02581	5.37817	11.1102	12.2584	12.8746	101.565	90.3481	89.9745	18.4875	18.7836	17.9734	3.86593	2.482e-135	up
chr6	57581000	57664632	ENSMUSG00000029798.11;Herc6	+	1.61276	1.60777	2.86366	0.377582	0.436987	0.358985	3.76222	3.47366	3.14278	1.29066	1.23676	1.09733	1.44476	1.25501	2.05053	1.50872	1.39249e-07	up
chr6	58831465	58920398	ENSMUSG00000029804.17;Herc3	+	16.0888	16.6848	24.1616	8.24307	8.31301	8.89322	20.5395	23.8523	23.3987	17.0178	16.0357	15.0201	28.2417	27.3964	32.3151	1.0174	4.64463e-18	up
chr6	48833818	48841496	ENSMUSG00000029810.15;Tmem176b	-	2.06385	2.52505	2.73264	16.3478	21.3493	17.8562	4.39359	5.50479	3.24324	0	0.494772	0	4.55495	3.46722	4.07733	-5.94999	7.27892e-55	down
chr6	49085223	49214957	ENSMUSG00000029814.10;Igf2bp3	-	130.18	128.642	111.06	43.7973	44.0548	43.367	109.934	111.172	111.514	110.605	110.031	87.6847	134.757	135.195	139.854	1.11032	3.59485e-23	up
chr6	49036546	49070929	ENSMUSG00000029816.10;Gpnmb	+	0	0	0.168904	2.23159	3.64168	3.55154	0	0	0	1.23514	1.12857	0.473125	0.025452	0	0	-1.89035	6.3663e-06	down
chr6	49822710	49829507	ENSMUSG00000029819.6;Npy	+	1.38819	2.18974	0.923795	0.544776	0.32816	0.547899	3.96139	0.832985	0.460645	0	0	0	0.839894	0.668116	0.682527	-4.70078	0.00177967	down
chr6	38305286	38354603	ENSMUSG00000029826.14;Zc3hav1	-	3.27219	2.71434	7.75963	14.658	15.4899	15.0767	10.8205	23.2959	23.8285	3.71161	2.19597	2.03237	21.5921	19.9446	20.7309	-2.53758	9.34223e-15	down
chr6	50573302	50596632	ENSMUSG00000029828.4;4921507P07Rik	-	1.67608	1.77944	1.28043	0.344234	0.356908	0.262602	2.53644	3.15101	3.1245	1.28452	0.746106	0.668814	3.1847	3.10438	3.28993	1.3314	2.03087e-05	up
chr6	51432670	51458768	ENSMUSG00000029832.16;Nfe2l3	+	1.48378	1.64325	2.7163	0.333843	0.367227	0.563915	1.02537	1.54352	1.67897	2.12454	1.79524	1.87409	5.64143	5.16792	3.76061	2.18418	5.82099e-13	up
chr6	52155590	52158317	ENSMUSG00000029844.9;Hoxa1	-	0	0.089403	0.061079	4.36976	4.23288	3.31281	0.111169	0	0.096728	0.452053	0.679808	0.350429	0.138512	0.159037	0.272508	-3.07971	5.43439e-18	down
chr6	34920163	34939344	ENSMUSG00000029848.11;Stra8	+	0	0	0	15.974	12.7649	12.2662	0	0	0	0.992767	1.05151	1.02514	0	0	0	-3.86506	1.33789e-43	down
chr6	42358487	42373268	ENSMUSG00000029859.6;Epha1	-	73.0279	74.2614	75.0684	5.13681	4.3291	4.66662	114.469	76.3773	73.6743	64.2669	47.7274	49.0378	61.6613	60.6116	65.5473	3.37732	3.83248e-98	up
chr6	42349630	42360213	ENSMUSG00000029860.16;Zyx	+	68.5796	68.8991	74.9533	133.031	157.689	149.19	92.1364	96.8935	96.1952	67.701	53.1606	41.2764	72.2683	66.0828	71.2506	-1.62471	1.82176e-30	down
chr6	42315312	42324643	ENSMUSG00000029861.17;Fam131b	-	5.71654	6.74026	13.2464	1.45223	1.54256	1.42269	4.66245	9.43305	8.81025	8.55457	6.10945	6.38816	8.29265	8.38297	5.87904	2.12561	2.14458e-13	up
chr6	42245935	42250447	ENSMUSG00000029864.7;Gstk1	+	22.1363	17.7478	26.6292	3.24181	3.02231	2.96447	13.9074	14.544	15.4321	11.1266	7.43506	5.77222	19.4279	20.4388	23.89	1.24033	9.80403e-09	up
chr6	39381175	39390380	ENSMUSG00000029923.4;Rab19	+	2.6023	2.7979	1.693	0.343527	0.196292	0.1717	0	0	0	12.705	17.5598	10.403	1.47784	1.63241	0.979641	5.67844	6.47722e-52	up
chr6	86195223	86275719	ENSMUSG00000029999.14;Tgfa	+	2.78936	2.40844	4.40452	0.761134	0.69443	0.686146	3.81614	3.67653	3.70023	2.32268	1.5457	1.17779	8.85385	8.92349	6.54019	1.06616	1.95369e-05	up
chr6	86028681	86124409	ENSMUSG00000030000.10;Add2	+	1.20071	1.33246	2.4945	0.124692	0.054288	0.089151	6.14297	3.81933	4.42436	0.710127	0.30649	0.580593	5.84299	5.25483	1.89846	2.75151	3.67678e-14	up
chr6	83867109	83989550	ENSMUSG00000030016.14;Zfp638	+	58.6918	56.8132	60.4342	44.203	38.7494	40.6962	62.3102	58.5467	60.3771	115.23	103.867	140.411	65.2253	73.6257	66.335	1.42654	5.26075e-46	up
chr6	87788853	87812164	ENSMUSG00000030055.16;Rab43	-	1.72128	0.042816	2.16337	6.22086	6.56288	6.00543	2.20876	3.03363	3.29693	1.75612	1.93567	0.014801	2.36251	2.75382	2.1137	-3.52636	3.39299e-07	down
chr6	97152997	97179122	ENSMUSG00000030059.15;Tmf1	-	12.4058	11.7665	19.0642	6.5574	6.04752	5.43599	19.5743	15.2765	15.2861	19.9798	14.6517	13.5726	20.4144	18.0592	22.4152	1.28945	5.31078e-20	up
chr6	87913935	87936629	ENSMUSG00000030060.14;Hmces	+	36.8668	35.9087	36.0709	103.546	107.691	105.914	44.0646	39.9198	40.32	32.2198	32.3031	26.4793	29.6	28.5584	27.6815	-1.95773	2.49204e-103	down
chr6	90604725	90646412	ENSMUSG00000030089.15;Slc41a3	+	0.376169	0.231316	0.879671	2.72967	2.57434	2.73924	0.468878	0.509237	0.642133	0.709825	1.40007	0.542678	1.25244	1.04129	1.01481	-1.70132	3.10633e-05	down
chr6	108213096	108551109	ENSMUSG00000030102.11;Itpr1	+	7.86389	7.88485	15.8792	9.44033	9.59423	9.78293	8.53999	8.43892	9.10239	23.9019	19.2713	27.0004	15.3372	15.8091	17.3499	1.1631	1.07807e-12	up
chr6	108660629	108666925	ENSMUSG00000030103.11;Bhlhe40	+	25.4261	24.302	45.9352	47.8669	54.9637	53.7332	26.9667	8.24982	8.3683	21.2022	29.9305	9.8866	35.7456	34.5886	38.2958	-1.50736	0.00638475	down
chr6	121245906	121270917	ENSMUSG00000030107.10;Usp18	+	0	0	0.082317	2.24725	2.30024	3.55886	0.078003	0	0	0.084521	0.262286	0	0.610379	0.813375	0.620323	-4.65213	4.83395e-12	down
chr6	122505845	122529290	ENSMUSG00000030116.14;Mfap5	+	0.276479	0.118964	0.294386	10.9746	14.0596	12.9569	0	0.284337	0	4.94487	7.51774	3.47555	0.054977	0.270987	0.061041	-1.57701	1.66584e-06	down
chr6	124958413	124965538	ENSMUSG00000030127.15;Cops7a	-	115.539	112.409	90.5499	168.548	161.935	157.821	107.681	98.0495	101.957	90.3801	93.4758	74.424	81.2266	82.7552	89.1694	-1.03209	4.01353e-15	down
chr6	129485244	129507165	ENSMUSG00000030162.14;Olr1	-	0	0	0	15.2057	18.2615	14.6376	0	0	0	0	0	0	0	0	0	-12.3894	3.64285e-24	down
chr6	119902698	119922828	ENSMUSG00000030166.14;Rad52	+	20.0909	19.0944	15.9345	10.4006	10.1244	8.50166	17.2943	15.2807	16.521	30.0422	28.7341	21.1686	18.4197	19.3109	17.4805	1.33338	1.93069e-17	up
chr6	120324323	120364374	ENSMUSG00000030177.14;Ccdc77	-	22.9138	23.0443	31.133	14.107	13.4378	13.42	31.8936	30.3081	32.4943	48.1109	37.7699	28.5974	25.0563	28.4996	29.1634	1.29986	4.05698e-18	up
chr6	131284388	131293244	ENSMUSG00000030188.12;Magohb	-	52.1887	53.6145	46.3217	11.9352	12.2001	12.3716	70.6442	80.8854	75.7857	45.5433	47.1203	29.5172	13.7489	12.9498	22.5667	1.5944	4.32101e-14	up
chr6	134396318	134438736	ENSMUSG00000030200.13;Bcl2l14	+	0.720323	0.964793	0.71405	1.5048	1.89104	2.20283	0.143853	0.141015	0.064065	10.0689	11.5548	6.75064	0.831866	0.771067	0.282847	2.20065	6.39215e-13	up
chr6	135197977	135244955	ENSMUSG00000030207.15;Fam234b	+	2.12886	2.30605	1.48878	6.78548	6.28744	6.36058	0.134118	0.106055	0.137022	4.1867	3.71207	2.78756	1.05926	1.45578	1.08776	-1.01012	4.69886e-06	down
chr6	135362545	135383173	ENSMUSG00000030208.15;Emp1	+	0.042612	0.017158	0.072748	292.031	324.173	290.756	0.086741	0.031492	0.062627	1.52781	2.58828	0.603926	0.524802	0.796838	0.706456	-7.76147	5.18364e-113	down
chr6	136612070	136661928	ENSMUSG00000030214.7;Plbd1	-	0.925514	0.784627	1.22993	0.711788	0.69062	0.963424	0	0	0	4.40359	4.21985	6.06956	2.05287	2.24074	1.22711	2.46693	2.68987e-16	up
chr6	136872435	136875823	ENSMUSG00000030218.2;Mgp	-	0	0	0	33.0274	48.7184	45.6215	0	0	0	0	0	0.374805	0	0	0	-8.44167	7.79366e-27	down
chr6	136923655	136941899	ENSMUSG00000030220.13;Arhgdib	-	0.117702	0.263713	0.606755	42.6205	48.3516	44.9555	0.268295	0.695586	1.25871	3.0156	7.02932	5.69859	2.45602	2.1017	4.59331	-3.09204	7.64211e-16	down
chr6	140424054	140597110	ENSMUSG00000030231.11;Plekha5	+	38.2914	45.3982	62.7356	16.6531	13.5848	12.4286	56.7696	70.5391	59.672	57.5109	59.9081	48.9185	59.6706	60.6937	60.4032	1.35688	6.82271e-44	up
chr6	142490249	142507957	ENSMUSG00000030246.11;Ldhb	-	147.339	149.26	116.515	145.431	143.29	139.963	130.322	112.293	115.728	438.235	499.77	514	171.532	171.691	140.843	1.60712	5.40224e-30	up
chr6	112619850	112696686	ENSMUSG00000030254.16;Rad18	-	29.5067	32.2255	34.1284	18.652	18.3423	18.8122	27.8709	27.5575	26.357	51.6329	46.7128	40.2281	36.6062	36.1353	36.4163	1.16608	3.1977e-41	up
chr6	145746748	145821079	ENSMUSG00000030259.12;Rassf8	+	5.10023	4.9094	5.0033	10.1411	11.8613	9.18374	5.5077	6.38082	6.5842	5.08077	3.7464	3.91631	4.97758	5.9392	6.12559	-1.50274	6.16313e-30	down
chr6	145115653	145174934	ENSMUSG00000030263.13;Lrmp	+	1.59409	1.68	1.69914	3.77244	3.16036	3.3113	1.26076	0.69167	0.980587	11.4339	15.0607	8.94846	0.341673	0.606631	0.808515	1.65215	1.29463e-12	up
chr6	145216699	145250239	ENSMUSG00000030265.14;Kras	-	76.1485	62.4519	77.0657	43.3496	39.377	38.7908	87.4844	73.4439	75.9005	199.642	181.047	177.328	58.7449	66.5251	76.714	1.89934	1.97571e-129	up
chr6	144993835	145076184	ENSMUSG00000030268.17;Bcat1	-	195.002	193.125	274.579	286.021	290.126	280.255	194.677	395.728	394.417	153.944	170.011	124.898	125.207	124.478	136.258	-1.06664	6.12065e-07	down
chr6	113334124	113343984	ENSMUSG00000030272.15;Camk1	-	3.869	4.02201	9.21643	15.0344	16.7289	15.3555	5.09534	5.63805	6.47406	3.97077	4.9235	1.26466	6.1361	8.46905	7.13246	-2.36297	1.04478e-10	down
chr6	148047259	148182758	ENSMUSG00000030303.15;Far2	+	1.3669	1.60142	0.973733	0.303883	0.362182	0.214538	0.120962	0.156919	0.329029	3.07988	1.96029	2.42313	0.370205	0.72883	0.55184	3.4985	9.45743e-26	up
chr6	148842492	148896237	ENSMUSG00000030309.16;Caprin2	-	12.3358	12.9611	16.1131	11.2781	10.7415	9.88663	17.5676	11.3543	10.908	45.8108	36.1637	25.0378	15.191	16.0796	14.3716	1.57387	8.46325e-16	up
chr6	114282635	114317532	ENSMUSG00000030310.10;Slc6a1	+	0.349687	0.243846	0.259196	4.91856	4.53795	4.55624	1.66043	0.43583	0.592469	0.238947	0.243477	0.181101	0.568882	0.420629	0.561217	-4.61728	9.98814e-29	down
chr6	148988071	149101680	ENSMUSG00000030313.15;Dennd5b	-	9.27491	9.24328	9.33551	4.3549	4.1102	4.09826	11.5639	14.3287	15.6415	12.2443	10.7121	10.9062	14.2793	14.6675	14.1806	1.14408	1.30081e-19	up
chr6	114860628	114969994	ENSMUSG00000030315.15;Vgll4	-	5.98875	5.99142	8.52436	14.8058	14.2367	15.6124	8.75239	7.79122	7.87278	4.66303	5.14963	3.03389	13.0116	13.5685	12.2753	-1.72412	3.13269e-21	down
chr6	115241892	115252205	ENSMUSG00000030317.8;Timp4	-	0.871369	0.905808	1.44642	0.086847	0.156226	0.058501	2.72322	3.04658	3.36896	0.526149	0.641173	0.508346	0.662809	0.523271	1.07223	2.50768	4.5939e-13	up
chr6	115810729	115838412	ENSMUSG00000030321.15;Efcab12	-	1.00243	1.14214	1.97986	0.701282	0.833679	0.718275	0.743419	0.715222	1.1478	2.27996	2.21781	1.54208	2.12521	1.89657	1.66854	1.37485	7.74414e-07	up
chr6	115840697	115853371	ENSMUSG00000030322.12;Mbd4	-	11.476	13.7592	18.1606	8.12792	8.19339	7.11864	18.4286	16.0374	14.7252	26.1215	19.3188	18.0747	19.9421	18.2775	20.7673	1.28127	3.85682e-18	up
chr6	125039760	125049265	ENSMUSG00000030330.15;Ing4	+	27.4516	21.3823	26.7082	18.0444	16.7737	14.7521	34.3168	31.1843	30.1379	30.6359	31.5722	22.7105	41.3646	43.325	29.6165	3.20903	4.54789e-13	up
chr6	125215551	125245964	ENSMUSG00000030337.16;Vamp1	+	1.8869	2.16909	4.43022	0.534229	0.898046	0.71109	3.35778	2.53698	2.18474	3.79488	2.35307	2.42284	5.3734	4.83374	4.80598	1.65261	1.26338e-07	up
chr6	125306571	125313885	ENSMUSG00000030339.7;Ltbr	-	14.9527	14.0298	21.9032	16.7523	19.6206	17.6044	15.1434	16.2842	18.1436	6.82377	7.62379	6.04944	15.9508	14.4045	14.8371	-1.56032	1.27493e-26	down
chr6	125320659	125344943	ENSMUSG00000030340.16;Scnn1a	+	1.82237	1.96391	4.14536	0.222167	0.244486	0.072896	1.02758	1.07512	1.27737	1.37072	1.04059	1.69258	2.56506	2.11274	1.44877	2.75286	3.71727e-12	up
chr6	125349362	125362484	ENSMUSG00000030341.17;Tnfrsf1a	+	29.6905	31.1177	23.0886	25.7134	29.9779	26.3995	29.1332	23.8125	24.7374	12.0173	12.1657	10.5227	20.5184	20.9008	22.1696	-1.37168	8.9989e-19	down
chr6	125460266	125494791	ENSMUSG00000030342.8;Cd9	-	48.1998	48.9522	55.7286	232.709	227.472	222.87	39.5196	36.5341	35.7256	88.5232	134.981	70.4706	103.577	110.296	120.491	-1.35304	1.07082e-13	down
chr6	126923050	126939587	ENSMUSG00000030346.16;Rad51ap1	-	43.0135	43.8249	41.0338	16.9426	16.5517	15.8306	41.5689	42.5225	44.2166	51.19	51.3043	34.7605	34.1797	31.2186	34.1967	1.22065	4.36781e-21	up
chr6	127689011	127769472	ENSMUSG00000030350.8;Prmt8	-	3.036	3.20263	1.36054	8.04044	7.93489	7.12991	1.01978	1.48254	1.36498	2.20532	1.29448	1.06943	3.23629	3.24373	1.94406	-2.45696	2.07253e-13	down
chr6	127961396	128143594	ENSMUSG00000030352.14;Tspan9	-	8.99609	9.45073	11.6785	40.3987	43.5749	43.9236	11.9647	13.3222	13.6271	14.5077	11.3836	7.98328	28.4057	25.2832	26.5406	-1.98149	2.96315e-39	down
chr6	128224288	128300823	ENSMUSG00000030353.15;Tead4	-	0.832417	1.15641	1.89945	9.25764	9.6655	9.08021	2.82156	1.74555	1.80109	2.14406	2.62458	0.908617	7.91018	9.30444	9.05356	-2.53741	6.98097e-12	down
chr7	10487229	10495394	ENSMUSG00000030393.8;Zik1	-	12.8322	11.9693	13.1762	5.03582	4.89369	5.09248	19.2567	18.6851	18.9668	11.5034	11.3075	13.6967	10.779	10.9721	10.3073	1.16475	1.37766e-32	up
chr7	19424775	19458821	ENSMUSG00000030397.10;Mark4	-	14.9743	14.1674	19.8113	20.7977	21.1136	20.8438	24.5847	24.5035	23.8695	11.2071	10.2925	8.07588	31.1656	26.8916	28.1631	-1.18694	1.02019e-24	down
chr7	19276805	19280064	ENSMUSG00000030402.5;Ppm1n	-	3.23017	2.22809	4.66012	1.72385	1.93876	1.46199	4.31591	5.39942	4.16255	5.28131	4.92556	4.42768	4.54816	4.57827	3.20332	1.15929	1.84039e-05	up
chr7	19156061	19166127	ENSMUSG00000030406.7;Gipr	-	0.666462	0.554774	1.07823	0.350154	0.33456	0.24032	1.42882	0.83292	1.56747	1.65501	2.29512	2.57532	2.43875	2.56035	1.28199	2.62404	2.17961e-13	up
chr7	18925888	18965319	ENSMUSG00000030411.16;Nova2	+	0.764996	0.877269	1.05661	2.95147	3.26938	2.94447	0.894718	2.09046	1.73642	1.25437	1.05933	1.42241	2.47486	2.42243	1.80513	-1.45578	3.08157e-09	down
chr7	4784557	4789656	ENSMUSG00000030431.8;Tmem238	-	13.0129	13.0474	7.12551	12.9296	12.2585	12.2328	11.8105	12.552	12.0939	6.33607	5.66158	5.72796	5.75457	6.24002	4.89918	-1.12747	3.14843e-07	down
chr7	43408204	43418358	ENSMUSG00000030468.12;Siglecg	+	0	0	0	2.64075	3.09122	3.27865	0	0	0.020321	0.023827	0.046197	0.142302	0.075336	0	0.208125	-5.09628	2.94173e-18	down
chr7	43579610	43593235	ENSMUSG00000030469.10;Zfp719	+	6.30671	6.75271	5.5606	4.02764	3.92789	3.25519	8.68224	7.99341	8.45398	9.56125	8.86429	11.9664	9.9564	7.81043	6.87888	1.31775	2.60222e-14	up
chr7	35334170	35392289	ENSMUSG00000030494.13;Rhpn2	+	26.3718	26.07	25.8529	10.9869	10.2944	10.8345	37.9134	26.3273	25.9652	35.1399	36.1086	40.2279	52.2855	52.385	53.1036	1.64967	5.48506e-31	up
chr7	51862015	51994975	ENSMUSG00000030498.15;Gas2	+	1.36	1.36119	2.13107	5.42135	5.84225	4.87973	4.55478	6.1622	6.52523	3.3317	3.14062	2.14377	1.17017	1.32212	2.26178	-1.07006	4.26645e-05	down
chr7	34639014	34656732	ENSMUSG00000030499.9;Kctd15	-	8.01412	9.0132	8.28305	17.6972	16.4971	15.5576	8.92439	13.8184	12.9408	7.6744	9.95022	6.54512	7.23483	7.40842	7.0208	-1.17075	2.84592e-10	down
chr7	65861734	66050386	ENSMUSG00000030513.14;Pcsk6	+	4.00124	4.2583	3.39654	31.9411	31.3863	31.0887	4.44462	5.16221	5.16364	9.43739	6.59312	4.29287	3.48708	3.07058	3.32894	-2.33382	8.31961e-31	down
chr7	80388585	80405436	ENSMUSG00000030530.15;Furin	-	18.776	18.4827	21.9959	23.0236	25.702	23.4921	22.7798	23.0671	23.8939	8.26634	7.20263	5.05337	34.1577	29.9629	30.0355	-1.96417	1.48839e-49	down
chr7	80227147	80232813	ENSMUSG00000030538.15;Cib1	-	37.184	33.3924	28.2556	68.6754	69.9697	72.5214	30.0929	23.6093	30.6275	34.6465	42.7264	39.6279	34.098	36.7099	38.0055	-1.10841	1.92131e-15	down
chr7	80186841	80226527	ENSMUSG00000030539.13;Sema4b	+	14.3483	13.7822	14.8515	35.5499	34.8733	37.2099	16.9435	15.551	17.2209	19.8112	19.5691	18.2783	16.6113	15.5129	17.3282	-1.02816	1.06238e-40	down
chr7	79810727	79813439	ENSMUSG00000030543.10;Mesp2	+	0.209347	0.080212	0.144447	2.50957	2.27808	2.23534	0.02162	0	0.03217	0.746733	0.771515	0.659256	0.263435	0.075854	0.130388	-1.83065	4.05983e-07	down
chr7	70351944	70366735	ENSMUSG00000030551.14;Nr2f2	-	0.03172	0.045645	0.753706	4.53073	5.34269	4.25948	0.243368	0.397363	0.52419	0	0.247502	0.044263	0.602488	0.667856	0.440338	-7.46102	3.9638e-10	down
chr7	67730160	67759742	ENSMUSG00000030554.16;Synm	-	1.10512	1.24601	1.51551	1.53663	1.40703	1.36376	2.87662	2.0349	1.83099	5.6538	2.26324	4.00476	8.39675	8.18367	7.83196	1.30537	9.63899e-08	up
chr7	67513410	67645268	ENSMUSG00000030556.13;Lrrc28	-	12.8676	14.4385	14.9886	33.7696	34.9732	37.755	14.2143	15.7821	14.789	16.8168	12.6563	15.1499	17.0907	15.9663	17.1711	-1.07618	1.45899e-31	down
chr7	30413760	30417585	ENSMUSG00000030579.10;Tyrobp	+	0	0	0	2.49763	3.72375	2.10357	0	0	0	0	0	0	0	0	0	-6.23149	4.19708e-05	down
chr7	29246561	29248466	ENSMUSG00000030587.5;2200002D01Rik	-	0.605911	0.545816	0	2.65163	3.37509	3.14727	0.106282	0	0	0.526903	0.982754	0.324021	0.366067	0.504353	1.38087	-2.84241	2.86838e-06	down
chr7	29238329	29247597	ENSMUSG00000030588.12;Yif1b	+	57.5049	58.7204	60.3439	98.8386	99.9962	95.2166	45.027	59.0919	54.3795	44.3574	52.1685	35.9511	53.8149	45.5304	52.016	-1.29891	2.58034e-22	down
chr7	29134851	29153961	ENSMUSG00000030589.15;Rasgrp4	+	2.31446	2.68186	3.52314	2.31468	1.80558	1.76086	2.87556	2.62675	2.46063	7.39574	6.18185	4.30477	2.16213	2.82533	3.68384	1.61296	2.4359e-14	up
chr7	79133768	79149060	ENSMUSG00000030605.15;Mfge8	-	13.0781	13.0533	19.6973	109.894	116.114	112.714	19.7603	17.2497	17.4639	19.7217	22.7941	15.1072	55.9191	52.7517	52.9424	-2.67242	8.62713e-79	down
chr7	79053483	79115099	ENSMUSG00000030607.7;Acan	+	0.401653	0.318105	0.334005	2.20826	3.30023	3.50846	0.131521	0.322684	0.233855	1.44328	1.32365	1.11	1.00588	0.990182	0.691123	-1.25605	3.65862e-06	down
chr7	90302252	90410719	ENSMUSG00000030616.15;Sytl2	+	1.17245	1.18778	2.73599	1.19154	1.78957	1.48734	1.54219	2.8711	2.76667	0.429668	0.062423	0.280023	4.43896	3.98073	5.54678	-2.13714	1.90963e-07	down
chr7	82173840	82307419	ENSMUSG00000030638.13;Sh3gl3	+	10.8105	11.2749	12.3861	6.97622	7.75863	6.40853	10.3073	12.5646	9.75067	32.8172	39.1396	41.814	17.8911	17.3736	18.4016	2.27756	4.67606e-69	up
chr7	92741603	92844535	ENSMUSG00000030643.14;Rab30	+	0.745897	0.915812	1.12871	2.87661	2.8745	2.51369	0.616422	0.837196	0.931767	1.03195	0.864866	0.904269	1.86731	2.08202	2.23517	-1.47132	6.66223e-21	down
chr7	114631478	114636357	ENSMUSG00000030669.13;Calca	-	20.3301	19.0959	40.8106	8.11587	6.52278	7.08293	67.447	56.9036	55.2375	31.6961	49.021	31.2463	21.516	26.8286	20.015	2.29793	1.55196e-19	up
chr7	114415281	114539251	ENSMUSG00000030671.9;Pde3b	+	13.325	12.5403	18.8218	2.27889	2.18288	2.28518	15.7168	15.3918	15.2577	13.7806	10.5103	15.5832	17.4622	17.47	18.1803	2.41414	2.83133e-67	up
chr7	127208890	127214298	ENSMUSG00000030672.12;Mylpf	+	2.68271	2.78852	6.64979	224.143	215.009	208.432	3.31631	3.5666	3.24394	9.01609	20.9615	19.1132	6.81597	6.2113	6.68325	-3.86893	9.11617e-49	down
chr7	127107114	127122226	ENSMUSG00000030674.5;Qprt	-	20.3645	22.6869	17.8815	6.02842	5.82438	5.80434	21.8899	20.7706	20.0655	16.7366	26.0587	20.092	9.64297	10.3432	10.3725	1.70031	4.3935e-20	up
chr7	126986860	127014621	ENSMUSG00000030681.18;Mvp	-	1.40217	1.53673	1.95059	42.2146	43.4647	42.8076	2.18087	1.57486	1.30007	13.5265	17.4957	14.3623	4.08846	4.32604	4.0033	-1.51541	3.30529e-24	down
chr7	126950563	126970606	ENSMUSG00000030683.11;Sez6l2	+	3.49657	3.21927	5.44566	0.346457	0.350264	0.353324	4.14833	4.34586	4.19781	1.52855	1.70395	2.54279	7.87313	6.6575	5.90803	2.23801	2.75582e-20	up
chr7	43781035	43785410	ENSMUSG00000030693.10;Klk10	+	0	0.034603	0.050918	2.85704	2.47953	2.21247	0.088774	0.047403	0.114516	0.370679	0.121668	0.121633	0.148419	0.136767	0.20478	-3.75732	7.1242e-11	down
chr7	100501716	100514960	ENSMUSG00000030708.14;Dnajb13	-	0.121778	0	2.49077	2.83004	2.28986	2.66644	0.608033	1.374	2.57015	0.444239	0.670486	0.275774	0.961038	0.979485	0.69399	-1.99079	0.016395	down
chr7	126623249	126630861	ENSMUSG00000030717.9;Nupr1	-	0.750171	1.36957	3.85803	36.3297	46.6413	45.6244	0.09294	5.20374	5.18103	7.66628	16.3182	3.19016	1.49196	1.03604	1.78502	-2.34861	0.010345	down
chr7	126382854	126396737	ENSMUSG00000030722.7;Nfatc2ip	-	19.9893	18.8429	21.728	67.4635	65.1247	62.3687	23.341	25.7368	24.3112	31.0251	32.9286	32.8089	25.8894	27.5045	31.1258	-1.13379	1.07905e-41	down
chr7	100082111	100121565	ENSMUSG00000030726.16;Pold3	-	69.2679	70.6809	89.1843	39.7997	39.6688	38.4663	77.0984	74.0641	76.9083	94.3589	99.2614	88.4781	74.9953	76.6295	81.2183	1.12965	1.64772e-44	up
chr7	100227394	100278868	ENSMUSG00000030729.17;Pgm2l1	+	6.78807	5.49639	5.6707	3.17211	2.5997	3.15083	8.52425	7.21456	7.89805	10.9072	7.45249	12.6561	13.4578	12.9927	13.42	1.76023	6.54294e-30	up
chr7	44384102	44400187	ENSMUSG00000030731.13;Syt3	+	2.29107	3.14881	3.24635	1.29852	1.42327	1.24622	3.69666	4.17659	4.4537	4.53057	2.44871	2.78053	7.15344	8.29267	7.7205	1.10131	7.33793e-08	up
chr7	125552120	125579474	ENSMUSG00000030748.9;Il4ra	+	0.385412	0.383861	0.479108	18.7339	23.9854	19.6063	0.980766	0.749874	0.902891	0.633968	0.606808	0.372847	1.24325	1.24038	1.5345	-5.36769	1.35711e-162	down
chr7	125467640	125491596	ENSMUSG00000030750.13;Nsmce1	-	41.0622	43.9831	34.8891	70.6158	70.0051	72.6941	33.1943	33.0444	33.1792	29.13	39.6825	28.2723	25.4502	20.8042	30.0324	-1.25448	7.74526e-13	down
chr7	98051060	98119524	ENSMUSG00000030761.15;Myo7a	-	0.192413	0.189497	0.836981	1.22823	1.42834	1.35441	1.9383	1.02062	1.27777	0.739424	0.550396	0.531884	2.99633	3.15541	2.56266	-1.24241	0.00106614	down
chr7	112427505	112591692	ENSMUSG00000030770.15;Parva	+	11.5295	12.1466	11.5507	61.6485	71.3904	67.3512	10.45	15.2204	13.3033	3.60617	2.03433	3.07876	28.1152	27.3357	30.9795	-4.67046	2.31451e-176	down
chr7	112116017	112159057	ENSMUSG00000030772.6;Dkk3	-	0.203935	0.165376	0.312971	15.4023	19.6109	17.1202	0	0	0	0.827532	0.565982	0.849079	0.286974	0.288951	0.443937	-4.70165	4.96213e-101	down
chr7	122965686	123002557	ENSMUSG00000030779.16;Rbbp6	+	59.5452	55.8512	68.6598	25.921	26.1509	25.8371	65.638	67.2637	70.0223	85.3633	58.4044	101.181	76.8347	75.7742	73.9085	1.47226	5.20222e-24	up
chr7	128246812	128255699	ENSMUSG00000030782.16;Tgfb1i1	+	1.72825	1.78001	1.88126	33.9115	42.8488	38.5465	3.11728	4.4103	4.52569	0.275854	0.215983	0.649563	4.81941	4.6084	5.84614	-6.4418	3.51727e-120	down
chr7	45207519	45212147	ENSMUSG00000030792.8;Dkkl1	-	0.227947	0.404913	0.383539	2.86071	1.98039	2.13124	0.975726	0.595586	0.800284	0.697541	0.883384	0.546727	1.40185	1.49604	0.514544	-1.63239	0.000440272	down
chr7	45233632	45239115	ENSMUSG00000030798.15;Cd37	-	0.341265	0.064879	0.499814	19.0967	18.7963	17.6942	0	0	0.031019	0.412454	0.276364	0.252846	0.09849	0	0	-5.80454	2.89425e-55	down
chr7	127925716	127930104	ENSMUSG00000030800.10;Prss8	-	36.4202	31.5208	33.2562	2.1189	1.9222	2.07154	22.4817	20.2323	20.9432	22.2644	24.7002	20.5493	62.2894	59.8324	57.9554	3.29922	3.79587e-134	up
chr7	127803900	127824549	ENSMUSG00000030806.6;Stx1b	-	1.8743	1.73925	3.20986	1.07269	1.24486	0.994062	2.41405	2.09103	2.89803	4.30339	2.30486	2.90146	3.69935	3.95027	2.64181	1.33803	3.32444e-09	up
chr7	127382260	127387166	ENSMUSG00000030823.6;9130019O22Rik	-	2.45017	2.86763	1.97539	1.5298	1.43564	1.06144	0.963918	1.13148	1.22657	3.77306	3.12203	3.94026	3.01954	3.7618	2.7829	1.51388	2.23312e-12	up
chr7	45554893	45567752	ENSMUSG00000030825.19;Hsd17b14	+	0.99548	0.909731	2.15183	256.792	243.935	249.682	1.06926	1.17667	0.951121	23.0545	37.8351	30.5273	4.84303	3.45721	3.61993	-3.03722	3.1841e-44	down
chr7	45613886	45615490	ENSMUSG00000030827.5;Fgf21	-	1.65044	1.33475	2.35514	0.103733	0.122477	0.227518	1.53613	2.55888	2.32143	0.968696	1.27723	0.584344	0.543126	0.765484	0.777238	2.60206	2.80265e-05	up
chr7	45967555	46030302	ENSMUSG00000030834.7;Abcc6	-	0	0.031537	0	4.15856	2.50568	3.94177	0.052	0.059888	0.095704	1.27778	0.662591	0.034589	0.151818	0.086082	0.069846	-1.58635	0.0101347	down
chr7	128523616	128546981	ENSMUSG00000030847.8;Bag3	+	32.2012	31.6803	39.0994	52.2823	55.7358	54.9352	51.3305	34.2826	33.6619	28.603	28.0888	31.4254	60.0135	56.248	49.7143	-1.02965	3.80078e-11	down
chr7	46861203	46878142	ENSMUSG00000030851.15;Ldhc	+	6.47754	6.70095	5.72282	0.988266	1.44134	0.991871	0.035425	0	0	5.98994	6.19265	6.39453	2.73898	2.06295	3.78701	2.15851	1.68155e-17	up
chr7	131410601	131448944	ENSMUSG00000030861.15;Acadsb	+	8.35873	7.87853	13.1257	17.7141	21.182	20.8606	11.4093	14.3348	11.0724	6.99774	9.37703	10.1851	16.7705	17.0176	17.1294	-1.01344	9.04566e-14	down
chr7	132032687	132154739	ENSMUSG00000030862.13;Cpxm2	-	0.613981	1.10237	0.548118	2.03889	2.83512	2.46556	0	0	0	0.753819	0.496992	0.862375	0.481586	0.585888	0.834556	-2.22334	1.64765e-10	down
chr7	105736592	105742925	ENSMUSG00000030890.16;Ilk	+	52.5731	58.1208	54.224	62.2416	70.3786	71.5304	49.7018	58.0447	62.4384	28.323	37.8519	29.2001	95.037	95.5242	114.456	-1.23571	2.20752e-20	down
chr7	120186380	120202111	ENSMUSG00000030905.5;Crym	-	2.52533	3.07445	4.75724	1.93972	1.87132	1.79678	0	0	0	6.71343	6.34436	6.85593	6.29197	8.09374	6.33485	1.67666	3.82172e-14	up
chr7	119895861	119956963	ENSMUSG00000030922.12;Lyrm1	+	2.07614	2.55514	2.70837	5.41243	6.11956	6.17404	1.98081	2.03808	1.51803	1.48626	1.68394	2.7661	1.65571	1.54555	1.34367	-1.78585	2.25278e-11	down
chr7	132235780	132317228	ENSMUSG00000030930.14;Chst15	-	22.4496	22.1563	22.208	2.8747	3.07494	2.86359	23.4446	29.0172	28.5274	11.9758	8.25062	14.645	52.8568	52.2065	48.079	1.80392	8.14513e-27	up
chr7	132610638	132706420	ENSMUSG00000030946.13;Lhpp	+	63.8292	60.6932	51.9362	14.174	14.264	16.0861	70.4976	65.4764	63.4087	43.4268	55.5459	43.8571	35.4434	39.0044	36.4311	1.5526	2.79685e-25	up
chr7	102557921	102565486	ENSMUSG00000030966.13;Trim21	-	4.19664	5.07351	5.37835	1.71715	1.47917	1.45651	7.5258	6.76221	6.98545	8.65937	7.23289	7.89573	7.37371	8.01606	10.13	2.20351	3.27079e-47	up
chr7	133686243	133710072	ENSMUSG00000030979.13;Uros	-	4.68856	4.83758	3.86784	8.5793	7.57267	6.75682	7.33523	6.29574	6.2707	3.58099	4.23437	2.73083	6.13719	5.20878	3.72453	-1.15997	4.30923e-06	down
chr7	135689784	135716361	ENSMUSG00000031004.8;Mki67	-	65.8355	66.379	111.147	17.4707	19.9257	19.3519	102.42	105.497	106.138	67.6024	47.66	58.4878	103.373	104.555	115.102	1.47251	2.09253e-22	up
chr7	109735834	109752875	ENSMUSG00000031021.13;Tmem9b	-	5.13542	6.14764	10.1476	13.4748	14.0797	12.9904	7.79759	11.1146	11.2192	4.88744	3.83476	3.44254	12.7185	13.0843	15.0059	-1.88801	9.81301e-20	down
chr7	108950338	109034460	ENSMUSG00000031028.14;Tub	+	3.58104	3.72933	3.4815	1.61859	2.22244	1.86463	2.91204	3.611	3.6811	14.4477	8.22305	10.6522	8.54241	8.43769	6.83086	2.46869	1.53967e-47	up
chr7	144896531	144900953	ENSMUSG00000031073.6;Fgf15	+	59.7723	56.8802	54.6621	11.321	9.79916	9.72771	19.2065	30.4132	30.2547	80.2091	61.0161	73.7589	28.6217	27.1898	36.6221	2.62221	4.31831e-50	up
chr7	144588549	144751974	ENSMUSG00000031075.18;Ano1	-	0	0	0.393807	2.0253	2.08837	1.75065	0.137574	0.573171	0.618901	0.556428	0.128462	0.387921	2.02592	2.24435	1.09279	-2.41425	0.00033211	down
chr7	143795584	143822849	ENSMUSG00000031090.14;Nadsyn1	-	4.12791	4.34748	8.35287	1.59828	1.26273	1.50812	6.27524	5.68686	6.41988	5.48875	4.05631	2.7646	5.06692	4.83839	5.08579	1.25689	7.21506e-07	up
chr8	12757014	12868728	ENSMUSG00000031441.15;Atp11a	+	2.26295	1.93121	3.52193	21.815	21.9496	21.5113	3.15545	3.74473	4.23263	5.03852	4.06237	3.43472	9.90562	9.36924	6.13338	-2.66773	4.45992e-37	down
chr8	13465374	13494490	ENSMUSG00000031451.6;Gas6	-	8.49948	7.71144	6.99785	33.2224	37.344	32.5463	6.41237	5.8526	5.878	7.17466	5.95676	4.40444	21.7513	19.3884	17.7494	-2.70697	4.36957e-65	down
chr8	13566948	13677603	ENSMUSG00000031453.16;Rasa3	-	4.93569	5.03495	5.97149	11.5268	12.7473	11.9685	5.14592	4.96882	5.41391	4.44109	3.38792	1.46059	7.3299	7.25514	6.86313	-2.19386	5.45199e-18	down
chr8	27085583	27123436	ENSMUSG00000031486.15;Adgra2	+	0.05759	0	0.05979	17.2124	20.1657	17.284	0.061512	0.158002	0.203506	0.523055	0.371022	0.452342	0.456349	0.271316	0.329705	-5.43636	1.99383e-163	down
chr8	27138773	27174646	ENSMUSG00000031488.14;Rab11fip1	-	15.6859	15.4611	15.9422	8.83739	9.14355	10.0458	14.022	15.4693	14.5333	23.2812	17.141	19.9809	28.8681	30.0742	32.9271	1.07227	2.83504e-25	up
chr8	27225776	27250616	ENSMUSG00000031489.15;Adrb3	-	0.709954	0.843572	0.950437	9.91155	11.2174	10.5053	2.75935	2.11503	1.21586	4.19913	3.47349	7.2798	4.20671	4.92812	5.29562	-1.38669	1.78449e-08	down
chr8	11198423	11312826	ENSMUSG00000031502.11;Col4a1	-	10.7794	9.96104	17.4518	49.1315	63.1763	62.0632	13.0371	17.162	17.68	18.0033	8.68239	5.52122	53.95	51.1857	38.1433	-2.57412	3.86763e-12	down
chr8	11312805	11449287	ENSMUSG00000031503.13;Col4a2	+	3.5632	3.18251	5.08647	45.4406	60.7511	61.1475	4.11157	5.5861	4.90266	3.11095	1.84659	1.32823	16.1199	15.868	12.1811	-4.87632	1.40502e-94	down
chr8	11453518	11478710	ENSMUSG00000031504.6;Rab20	-	3.8133	4.14091	6.24656	2.00319	1.74305	2.15358	3.02483	2.18214	2.76243	6.23382	7.34455	4.59497	4.12296	4.38281	4.90783	1.54416	5.63688e-10	up
chr8	11611583	11635757	ENSMUSG00000031508.14;Ankrd10	-	63.7007	68.6416	52.2066	34.8371	33.2102	37.8228	70.233	69.3388	64.6773	93.475	74.7695	89.6876	67.3165	69.5305	65.0189	1.19083	3.15246e-18	up
chr8	54954843	55060871	ENSMUSG00000031517.8;Gpm6a	+	3.33433	2.95951	3.65695	0.304167	0.263228	0.273283	1.55751	2.96417	3.18715	3.53422	2.89394	3.1382	7.43847	7.58745	6.32925	3.36115	5.62392e-36	up
chr8	54077606	54187096	ENSMUSG00000031520.6;Vegfc	+	0.623594	0.379818	0.70997	17.1159	15.3849	15.5553	0.178355	0.710426	0.759698	1.94972	2.72862	1.69884	1.8344	2.12636	2.09116	-3.05193	2.55073e-28	down
chr8	53511727	53523421	ENSMUSG00000031521.5;Aga	+	3.51309	4.47677	5.66615	23.919	26.8589	26.3022	0.209151	0.237242	0.242901	6.15657	7.18182	4.43308	2.64618	1.34238	3.20205	-2.22809	1.2517e-20	down
chr8	36567751	36953143	ENSMUSG00000031523.16;Dlc1	-	0.991783	0.712329	5.31884	65.0002	63.6308	67.5355	4.63529	4.01106	4.2908	27.4556	29.7304	29.7013	13.255	12.6487	11.2732	-1.30209	0.0339043	down
chr8	34807297	34819894	ENSMUSG00000031530.6;Dusp4	+	29.1801	27.6331	41.3942	26.116	28.4326	27.9998	29.0439	19.7024	19.8838	84.4736	72.4048	48.5126	35.2526	34.9953	35.1719	1.14459	3.57559e-09	up
chr8	34154575	34170821	ENSMUSG00000031532.6;Saraf	+	25.7366	22.2089	31.9607	42.4466	43.8742	43.7307	26.2215	29.0312	28.9527	18.8746	18.1635	14.4889	32.0279	30.5474	33.1971	-1.49205	1.78531e-37	down
chr8	22462614	22476882	ENSMUSG00000031534.15;Smim19	-	5.04223	5.78749	7.60267	10.5275	12.0636	9.32238	7.01241	7.87717	7.159	4.227	3.29466	1.44281	5.6563	4.9537	4.38159	-1.97129	2.5604e-15	down
chr8	22757727	22782844	ENSMUSG00000031538.6;Plat	+	1.44483	1.55843	2.26747	7.48192	11.5771	8.27954	1.89709	3.80244	2.88007	1.6636	1.5219	1.81103	7.72691	8.14393	4.47119	-2.5202	8.6665e-18	down
chr8	22787354	22805622	ENSMUSG00000031539.6;Ap3m2	-	0.967175	1.30088	1.97528	3.40824	4.56511	4.7838	1.55883	0.822756	0.821058	2.14913	2.10233	1.13526	1.48109	1.43239	1.7576	-1.40466	1.09067e-06	down
chr8	24949611	25016927	ENSMUSG00000031555.15;Adam9	-	15.4589	14.5747	21.1088	52.5934	58.0253	53.9939	21.9235	23.173	24.4109	16.1205	11.8742	12.4916	27.8102	26.3661	31.7871	-2.14471	1.55522e-70	down
chr8	25017211	25023260	ENSMUSG00000031556.6;Tm2d2	+	31.4585	34.3112	31.1185	34.0175	37.7299	34.9662	29.7475	33.5188	36.0998	16.7547	18.5447	13.7266	27.1354	27.9252	26.8919	-1.25527	7.71405e-23	down
chr5	47983138	48307733	ENSMUSG00000031558.15;Slit2	+	0.674954	0.808643	3.018	6.34967	8.83172	6.50638	2.28608	3.4063	3.60149	0.957013	0.327196	0.750741	6.48088	6.20297	4.17812	-3.8385	4.77801e-14	down
chr8	40926212	40990785	ENSMUSG00000031595.9;Pdgfrl	+	11.2956	12.0597	17.2566	6.18288	6.53926	7.6794	12.5098	15.4873	17.2632	4.13217	3.77139	2.49746	8.31346	7.63693	13.6183	-1.12811	1.67048e-05	down
chr8	64718139	64733792	ENSMUSG00000031604.10;Msmo1	-	509.448	498.831	274.221	65.7078	68.4706	66.7689	301.854	196.072	198.924	360.858	382.593	302.89	381.18	383.831	442.657	2.23166	6.79644e-21	up
chr8	57482707	57487860	ENSMUSG00000031609.3;Sap30	-	63.7206	65.0157	88.824	159.057	152.141	149.302	71.0247	60.7593	59.5186	42.032	54.5083	36.6169	97.3162	93.9537	100.327	-1.91306	1.56939e-41	down
chr8	77663031	77724464	ENSMUSG00000031616.7;Ednra	-	0.399857	0.523865	0.432879	3.79446	4.87766	4.82444	1.82279	1.16455	1.32659	0.383359	0.128939	0.189259	0.63205	0.768881	0.474934	-4.35469	1.16735e-41	down
chr8	46739732	46847458	ENSMUSG00000031627.9;Irf2	+	0.53589	0.414662	1.04997	2.71727	3.03916	2.92243	0.94654	1.18547	0.658176	0.077031	0.084435	0.039228	1.48998	1.35924	2.35145	-5.27212	7.16057e-22	down
chr8	46617291	46639689	ENSMUSG00000031628.9;Casp3	+	204.141	208.549	149.184	68.2998	65.8303	63.7299	143.224	109.204	105.912	177.54	198.084	148.616	152.356	148.172	165.114	1.25949	5.55423e-13	up
chr8	45885461	45919548	ENSMUSG00000031636.7;Pdlim3	+	4.13908	3.32976	8.25776	1.43371	1.85803	1.63486	5.04347	2.76001	2.96018	13.7967	10.0199	10.5446	11.3719	10.8093	12.0455	2.7072	1.4015e-20	up
chr8	60993195	61131346	ENSMUSG00000031644.19;Nek1	+	16.2953	16.8403	33.9567	8.59535	8.00584	7.55069	24.6209	26.7947	26.0087	23.9932	18.2769	20.0976	31.9353	31.7493	34.1109	1.17008	5.06959e-11	up
chr8	60632827	60676729	ENSMUSG00000031647.10;Mfap3l	+	11.9188	11.3852	13.0047	2.81473	3.26153	2.84251	11.5036	9.75307	10.0348	17.0456	8.45144	11.9351	15.1439	15.577	21.8287	1.94862	3.06888e-22	up
chr8	43129807	43141486	ENSMUSG00000031651.5;Triml1	-	0	0	0.044402	18.5395	18.6337	16.9904	0	0	0	8.49423	12.366	3.44555	0.080956	0	0	-1.2482	0.0475683	down
chr8	87468405	87472609	ENSMUSG00000031654.16;Cbln1	-	0.474989	0.306028	0.783365	1.99205	1.956	1.86616	0.840025	0.94481	1.19575	0.450256	0.845308	0.529398	6.252	5.66084	2.83588	-1.75535	2.41143e-06	down
chr8	88272403	88329962	ENSMUSG00000031659.13;Adcy7	+	0.703658	0.7714	0.945632	4.88664	5.34609	4.78318	0.313747	0.705358	0.559656	3.13139	1.77281	1.26306	1.3012	1.34804	1.18365	-1.1708	1.01765e-05	down
chr8	102632095	102785642	ENSMUSG00000031673.6;Cdh11	-	2.87379	2.28676	0.321502	50.0177	59.1889	51.7168	4.62576	1.75437	1.89474	0.415527	0.062868	0.287184	2.70464	2.50503	2.68845	-7.87458	6.40852e-25	down
chr8	78433010	78436645	ENSMUSG00000031688.4;Pou4f2	-	0.294602	0.231016	0.134554	2.28521	2.36018	2.7472	0.703933	0.397975	0.425634	0.789419	0.694243	0.872007	0.074871	0.175375	0.208531	-1.73354	4.10802e-08	down
chr8	85036915	85057583	ENSMUSG00000031691.14;Tnpo2	+	60.4267	58.7456	64.0496	37.3209	39.7225	40.969	58.7998	55.4525	55.7233	109.886	93.1756	94.1518	75.6669	71.6479	80.0837	1.17186	8.2506e-50	up
chr8	83165352	83272934	ENSMUSG00000031709.15;Tbc1d9	+	5.04794	5.48943	8.59962	7.10358	7.41205	8.7035	3.52009	5.03459	4.99307	5.22256	2.578	4.53071	11.7623	12.5229	11.8301	-1.04868	3.1508e-06	down
chr8	91798525	91802067	ENSMUSG00000031734.13;Irx3	-	0.654876	0.457945	1.80577	3.46752	3.88518	3.90018	0.893099	1.85793	1.77013	1.39367	0.861005	2.23273	15.9201	16.0623	9.75442	-1.45987	0.00068005	down
chr8	92326033	92356120	ENSMUSG00000031736.11;Crnde	-	0.402567	0.597067	1.09951	1.81137	1.68617	2.21317	1.3995	3.40286	3.76114	4.37218	4.44735	4.20142	6.87257	7.58717	6.2811	1.34409	1.24665e-05	up
chr8	92357625	92376286	ENSMUSG00000031737.11;Irx5	+	0.075802	0.223097	0.760567	3.50389	3.2517	3.39447	0.0975	0.574718	0.61987	0.853973	0.608416	1.40328	5.7924	5.39267	2.8086	-1.8378	0.000743212	down
chr8	110741829	110805924	ENSMUSG00000031750.15;Il34	-	0	0	0	3.40225	4.1029	3.75628	0	0	0	0.726978	0.613684	0.532197	0.04091	0	0.099289	-2.77107	4.34997e-14	down
chr8	116574400	116732991	ENSMUSG00000031758.10;Cdyl2	-	0.324588	0.186746	0.633084	34.5618	30.8435	30.0741	0.026551	0.110449	0.152221	4.06111	5.89571	4.82027	0.710937	1.15298	0.967932	-2.82751	2.1236e-52	down
chr8	94152607	94154146	ENSMUSG00000031760.9;Mt3	+	10.1292	7.19415	4.60679	2.17154	2.51884	3.09421	3.28518	3.41112	2.19504	17.5156	25.6648	17.644	1.4174	1.61514	0.402638	2.8178	1.40509e-15	up
chr8	94172664	94173568	ENSMUSG00000031762.7;Mt2	+	122.558	120.999	44.9195	411.563	398.506	406.57	66.0552	26.6472	26.9609	135.498	206.229	124.687	118.352	112.805	58.5311	-1.60614	0.00151622	down
chr8	94838321	94854895	ENSMUSG00000031782.15;Coq9	+	14.3417	14.2409	15.6771	29.6599	28.4638	30.1567	18.9357	17.0325	15.8318	16.7148	16.1772	10.5911	14.5647	14.0691	13.4283	-1.24324	1.43762e-20	down
chr8	94974751	95014217	ENSMUSG00000031785.16;Adgrg1	+	6.22607	6.21035	12.7908	3.02072	3.02897	2.97971	15.7588	12.6565	12.9458	9.4307	8.64806	9.65099	33.4517	25.6924	22.1569	1.48354	2.3346e-13	up
chr8	95099828	95202812	ENSMUSG00000031788.14;Kifc3	-	1.45691	1.4128	1.57062	22.1139	20.9061	20.6603	3.75501	2.68783	2.58412	2.66849	1.2642	1.01093	6.86311	4.93283	6.59279	-4.08315	8.03568e-124	down
chr8	72134975	72153142	ENSMUSG00000031799.9;Tpm4	+	218.936	221.958	273.35	266.485	301.511	277.598	248.191	205.254	201.34	136.926	130.442	74.6763	340.116	339.769	403.462	-1.49827	6.02659e-17	down
chr8	71676296	71690575	ENSMUSG00000031805.17;Jak3	+	2.78651	3.10267	4.23732	9.63953	9.28544	8.86756	5.01305	3.95363	3.68507	3.17557	3.0443	1.81063	6.27588	6.07294	6.04129	-1.85387	2.24196e-20	down
chr8	119992438	120052793	ENSMUSG00000031825.16;Crispld2	+	0.328966	0.183196	0.267539	5.8249	6.97741	6.409	0.076923	0.093505	0.218634	1.54672	0.400906	0.265289	0.542775	0.217693	0.34869	-3.72978	4.37069e-19	down
chr8	119809222	119840544	ENSMUSG00000031827.13;Cotl1	-	45.3034	46.2494	74.3351	68.5929	66.1352	69.5502	65.8806	58.8984	61.3176	19.8723	13.8442	11.7951	110.134	113.018	91.2956	-2.39529	6.2987e-41	down
chr8	118283733	119324921	ENSMUSG00000031841.19;Cdh13	+	1.25819	1.25917	0.370713	1.74549	2.22953	2.31341	1.82186	3.78578	4.56418	0.048371	0.020286	0.102899	5.4729	5.20638	3.56738	-4.99878	1.73755e-17	down
chr8	70723720	70751186	ENSMUSG00000031842.14;Pde4c	+	0.686782	0.899751	2.95583	0.086052	0.241107	0.224993	1.77611	1.01664	1.18908	2.15448	0.942137	0.680102	4.14133	3.18185	2.4504	3.09453	1.48997e-09	up
chr8	117791645	117801943	ENSMUSG00000031843.2;Mphosph6	-	99.6392	99.601	90.5138	75.4405	73.746	73.4478	88.2083	76.3779	80.7232	164.083	183.466	152.565	103.595	103.746	113.399	1.03185	3.19503e-20	up
chr8	69822429	69831102	ENSMUSG00000031861.15;Lpar2	+	17.3853	15.715	19.0926	4.50959	4.43712	4.62135	24.0574	22.451	21.7591	14.7706	13.3682	11.6012	21.1684	23.2993	20.6953	1.412	6.95544e-46	up
chr8	104339410	104347672	ENSMUSG00000031875.7;Cmtm3	+	3.70792	3.91499	3.62761	17.7416	19.6981	17.113	3.78583	3.90119	3.87175	2.64947	3.10611	1.49952	9.84064	11.0211	8.42301	-3.06806	6.3619e-53	down
chr8	104534689	104550343	ENSMUSG00000031883.13;Car7	+	2.98092	2.94268	1.85394	0.967758	1.16085	1.06493	1.84899	1.82539	1.70595	4.39441	3.07427	4.05242	2.65333	1.74432	1.5413	1.56448	1.35709e-08	up
chr8	105258286	105264609	ENSMUSG00000031887.13;Tradd	-	1.46295	1.56093	1.25589	6.32027	6.25152	6.02637	2.20409	1.62209	2.71163	2.47506	3.54246	1.3352	3.09867	2.91078	1.97643	-1.4626	7.82974e-06	down
chr8	105932003	105933862	ENSMUSG00000031896.7;Ctrl	-	1.52247	0.553273	0.728969	0.505169	0.134273	0.117908	1.51214	0.633441	0.690087	6.33969	4.47557	3.71799	1.00466	0.503323	0.225269	4.26488	3.01625e-11	up
chr8	105935735	105938444	ENSMUSG00000031897.9;Psmb10	-	45.0201	45.758	33.0976	37.3272	28.1929	30.0489	28.7494	27.4847	29.5765	107.378	135.444	87.7865	22.8688	23.7062	37.4141	1.92495	3.87839e-16	up
chr8	106150399	106164715	ENSMUSG00000031903.7;Pla2g15	+	8.61374	8.58422	11.5466	18.5459	20.1815	19.1106	8.42555	7.90744	9.52659	9.52062	10.3571	6.15862	8.84978	8.94423	11.0647	-1.28504	2.05847e-13	down
chr8	106415327	106426598	ENSMUSG00000031907.9;Zfp90	+	5.75809	6.20316	6.4507	3.21092	3.14234	2.68898	7.96915	6.71583	6.66326	9.54576	8.32948	6.30524	8.62105	8.48924	6.59272	1.25868	6.1666e-16	up
chr8	106870242	106884566	ENSMUSG00000031910.14;Has3	+	1.40926	1.57279	1.21301	0.893189	0.491304	0.778765	1.57779	2.37223	2.54264	4.73951	2.98464	5.88425	1.40963	1.0835	1.63136	2.7213	2.83382e-19	up
chr8	107150640	107187471	ENSMUSG00000031924.4;Cyb5b	+	131.307	132.428	112.98	61.7312	62.1207	59.7971	130.8	113.724	114.64	158.829	146.071	141.218	135.531	133.257	154.134	1.12838	1.57252e-24	up
chr9	13297957	13709388	ENSMUSG00000031925.17;Maml2	+	0.323405	0.233538	0.513433	2.09995	2.16972	2.03526	0.694473	1.04042	0.992267	0.483319	0.326261	0.901556	1.63961	1.48771	2.16233	-1.85335	5.6243e-09	down
chr9	14885814	14903949	ENSMUSG00000031933.17;Izumo1r	-	0	0	0	0.117951	0.098422	0.077779	0.051604	0	0	4.27991	3.94707	3.22953	0	0.210148	0	5.12553	8.33788e-18	up
chr9	15306214	15316991	ENSMUSG00000031939.16;Taf1d	+	196.304	223.155	162.234	86.9711	95.2765	76.5381	237.103	179.616	191.424	221.123	197.558	229.551	156.985	161.265	180.627	1.31433	3.01013e-14	up
chr8	111966908	111992302	ENSMUSG00000031949.17;Adat1	-	14.5336	15.5902	16.819	9.32741	7.77801	8.1945	21.5925	19.9506	19.4024	24.2747	20.5477	22.8499	17.804	19.3454	16.6841	1.2626	1.85929e-36	up
chr8	111940703	111953612	ENSMUSG00000031950.7;Gabarapl2	+	41.8142	38.8888	35.2266	181.761	167.057	165.474	30.4065	27.7232	32.9058	47.0149	56.5551	40.2246	36.481	36.506	37.2725	-1.89691	4.15177e-41	down
chr9	23223076	23485200	ENSMUSG00000031963.8;Bmper	+	0.239427	0.165361	0.090284	3.52257	3.88127	3.33611	0.323905	0.353416	0.202964	0.234482	0.08938	0.180412	4.88836	5.04899	1.36716	-4.59139	3.20608e-21	down
chr8	123504718	123515463	ENSMUSG00000031970.16;Dbndd1	-	1.03101	1.29327	1.31554	0.410965	0.420996	0.477749	1.94988	1.78863	2.414	2.10919	1.9086	1.61138	4.63038	3.68068	3.42485	1.97445	4.26313e-11	up
chr8	123891769	123894751	ENSMUSG00000031972.5;Acta1	-	1.53202	3.52193	0.699736	16.3691	20.0987	19.0056	1.33129	0.272944	0.980146	0.835983	0.705684	0.953791	4.74734	5.39703	3.93633	-4.67259	1.19973e-22	down
chr8	124722139	124734123	ENSMUSG00000031982.5;Arv1	+	28.1009	25.2963	22.5536	11.0262	10.0438	9.82968	28.2089	31.1014	28.9188	42.4962	34.6988	31.9063	23.14	21.8241	22.937	1.61613	1.12606e-34	up
chr9	30427108	30466733	ENSMUSG00000031993.7;Snx19	+	12.6187	13.325	14.5316	9.80981	9.57446	9.29579	14.8096	15.0025	15.2721	5.97897	5.071	4.35577	12.9191	12.7791	13.0125	-1.04649	1.00039e-34	down
chr9	30942562	30963838	ENSMUSG00000031994.13;Adamts8	+	1.42604	1.07903	0.716475	2.1076	2.34519	2.15372	1.48462	1.57321	1.41749	0.858668	0.403194	0.520992	0.653575	0.702868	1.19257	-2.06915	5.76473e-11	down
chr9	31089402	31131853	ENSMUSG00000031995.9;St14	-	60.7792	64.1305	62.1542	17.8068	17.9787	18.0571	63.5661	49.1513	47.607	50.8514	41.4753	34.3689	94.7946	94.5576	93.7573	1.07717	1.2204e-14	up
chr9	6168584	6378850	ENSMUSG00000032006.15;Pdgfd	+	0	0	0	2.69502	2.99838	3.03973	0	0	0	0.126763	0.173838	0.250862	0	0	0.031583	-4.0305	4.97852e-23	down
chr9	44043384	44048579	ENSMUSG00000032011.5;Thy1	+	11.1939	10.1926	13.6849	262.545	335.091	297.956	4.34865	5.22484	4.89595	19.8596	16.9836	14.5141	12.1214	12.5078	11.7217	-4.30842	6.10931e-272	down
chr9	43221235	43239911	ENSMUSG00000032014.6;Oaf	-	2.58304	2.70665	0.942975	48.2664	55.2337	48.8682	2.03549	1.57621	1.72453	1.23041	0.908447	1.86388	2.30131	1.52105	1.91407	-5.40733	4.51077e-66	down
chr9	43123939	43210369	ENSMUSG00000032015.16;Pou2f3	-	1.22363	1.45324	0.954262	2.42657	2.53816	1.59348	2.25329	0.869442	0.964852	6.81135	4.7234	7.56174	1.27476	1.42889	0.996553	1.41457	6.35475e-05	up
chr9	40685962	40785319	ENSMUSG00000032024.10;Clmp	+	0.863671	0.809225	1.09571	5.61121	5.72929	4.34982	1.33642	1.61018	1.18696	1.07872	1.42114	1.40511	2.93977	2.71203	2.08453	-1.81841	3.95867e-18	down
chr9	32636221	32757820	ENSMUSG00000032035.15;Ets1	+	2.21451	1.74758	1.63249	7.00529	6.63826	7.77301	1.70405	2.20816	2.246	3.23829	1.98283	3.04442	4.36686	4.12965	5.49613	-1.37384	2.33962e-13	down
chr9	51943306	51963556	ENSMUSG00000032051.9;Fdx1	-	13.7937	16.5092	16.1482	32.8549	29.0057	30.5895	15.7615	18.39	15.5932	13.3761	16.3487	8.56379	10.2369	10.3527	11.1215	-1.33413	3.86522e-13	down
chr9	50751325	50756636	ENSMUSG00000032060.10;Cryab	+	1.12525	0.77053	0.37939	57.2992	65.8199	66.7299	0.384753	0.112613	0.390412	1.22977	2.31823	1.43183	4.38899	3.97463	5.86383	-5.46022	3.52791e-110	down
chr9	50662752	50739517	ENSMUSG00000032064.17;Dixdc1	-	1.24618	1.44351	3.79427	2.8131	3.24811	2.97339	5.37985	4.67752	3.94376	1.83457	1.834	1.10482	5.16485	6.06922	6.55206	-1.28862	2.48179e-05	down
chr9	50494525	50505482	ENSMUSG00000032068.14;Plet1	+	0.15369	0.179175	0.930269	3.34823	3.15663	3.14413	0.40896	0.338823	0.176049	8.22015	7.76749	5.83604	5.59455	4.56378	2.3241	1.01659	0.0165505	up
chr9	47530173	47857637	ENSMUSG00000032076.19;Cadm1	+	58.5808	53.3308	62.511	19.8491	22.2037	19.7021	72.5483	73.5954	79.6873	53.5957	34.1954	46.4337	92.2158	100.685	86.3569	1.14737	6.46418e-28	up
chr9	45929619	45936058	ENSMUSG00000032085.5;Tagln	-	16.6235	14.1635	1.95843	632.573	759.355	773.857	1.86573	1.50937	1.77928	5.55394	3.2743	2.87873	69.73	68.24	104.345	-7.81024	2.57146e-37	down
chr9	45838580	45864399	ENSMUSG00000032086.12;Bace1	+	7.77933	6.26952	10.356	11.1965	12.1835	10.5466	11.2221	14.0538	13.5297	5.16088	4.02204	5.24589	13.124	12.3035	10.8864	-1.51774	7.17384e-22	down
chr9	44998740	45009627	ENSMUSG00000032093.7;Cd3e	-	0	0	0	2.52766	2.75796	3.25168	0	0	0	1.46288	1.98594	1.34544	0.13423	0.059296	0	-1.09495	0.00558851	down
chr9	36821864	36878924	ENSMUSG00000032118.16;Fez1	+	0.304891	0.742502	1.07489	19.4844	22.557	20.9807	0.614131	1.9688	2.11008	2.25919	2.22562	1.41164	1.05662	1.68951	1.37245	-3.50836	1.05193e-23	down
chr9	44309237	44320285	ENSMUSG00000032120.11;C2cd2l	-	2.59699	2.68617	3.02902	5.51788	5.93397	5.90447	3.8401	4.09321	3.71863	2.11303	1.55276	1.89898	2.71035	2.95719	2.45251	-1.73148	1.16413e-36	down
chr9	37401897	37415115	ENSMUSG00000032125.20;Robo4	+	0	0.074344	0.150543	1.91835	2.33324	2.03925	0.11888	0.08937	0.047747	0.157974	0.289902	0.110697	0.014647	0.068338	0.042933	-3.43465	2.92238e-15	down
chr9	20667690	20746349	ENSMUSG00000032172.8;Olfm2	-	1.54845	1.22021	2.0761	3.33357	2.86528	2.98473	0.463155	0.997876	1.00041	0.32867	0.385976	0.436505	3.16656	3.73442	3.21462	-3.02651	1.53259e-19	down
chr9	75565621	75611325	ENSMUSG00000032186.15;Tmod2	-	4.2698	3.9903	9.06619	3.10993	2.28197	2.24893	6.74625	7.50722	7.8441	7.57475	4.02364	5.72131	8.5456	8.42381	7.77021	1.1598	2.42882e-06	up
chr9	21766784	21798744	ENSMUSG00000032194.9;Kank2	-	18.4014	17.9319	26.4851	47.4417	48.6071	45.2371	26.1685	22.3519	22.5528	23.0376	19.9585	22.1654	29.118	27.8294	30.0886	-1.26035	2.83254e-30	down
chr9	70542754	70592234	ENSMUSG00000032212.10;Sltm	+	82.7206	82.108	94.1348	39.9015	39.441	36.0184	99.7129	106.659	106.117	122.902	93.5972	130.011	84.0462	86.6153	85.3406	1.44128	2.51054e-45	up
chr9	72438011	72462025	ENSMUSG00000032221.14;Mns1	+	14.0782	13.6354	26.7236	7.62679	6.89996	5.53159	20.7035	21.3908	22.7799	20.6711	15.5839	23.2363	11.3882	10.5615	10.9972	1.54134	1.9793e-26	up
chr9	70088511	70142560	ENSMUSG00000032224.15;Fam81a	-	0.401502	0.43859	0.51446	7.28562	6.43232	5.65836	1.09041	0.440051	0.524789	2.43171	1.58525	1.33018	4.90823	3.62525	1.6601	-1.99151	2.74358e-08	down
chr9	71842688	72111871	ENSMUSG00000032228.16;Tcf12	-	50.5471	52.4091	54.8316	20.0441	18.1968	18.561	80.31	89.1531	85.5142	59.7138	47.63	48.0744	69.6987	79.5965	59.8458	1.30257	8.77323e-23	up
chr9	69453620	69491795	ENSMUSG00000032231.14;Anxa2	+	10.2399	12.7999	27.3119	380.58	444.621	424.617	20.6942	5.19125	6.41981	3.33148	5.43124	1.72118	122.69	118.904	147.313	-7.02239	3.78704e-33	down
chr9	71626509	71771602	ENSMUSG00000032232.14;Cgnl1	-	27.8218	29.0271	30.702	13.9654	13.9335	14.714	38.1171	38.5141	41.2382	56.1374	41.0374	85.9475	62.1856	56.8379	51.9789	1.95154	9.16745e-25	up
chr9	68653786	69388246	ENSMUSG00000032238.17;Rora	+	0.816636	0.896069	3.01987	2.15472	2.45036	2.09489	3.53843	2.73788	2.41458	1.25335	0.91459	0.750347	5.28201	5.26926	4.2968	-1.91084	0.00270978	down
chr9	62677826	62783982	ENSMUSG00000032243.8;Itga11	+	0	0	0	11.0476	15.818	14.3582	0	0	0	0.095619	0	0.030189	0	0	0.046965	-8.7424	1.02436e-18	down
chr9	62858080	62875921	ENSMUSG00000032246.14;Calml4	+	0.080656	0.054142	0.012474	19.7314	21.1621	19.0105	0.050891	0	0.12851	3.52911	3.97793	6.42016	0.530756	0.39601	0.079734	-2.33551	6.00153e-20	down
chr9	83390293	83441127	ENSMUSG00000032258.15;Lca5	-	7.43974	7.35567	11.255	4.26298	3.52557	3.13138	10.3581	8.54448	9.43798	11.5394	9.05328	8.76029	11.5039	13.1994	13.6796	1.23593	1.44234e-11	up
chr9	83778692	83806277	ENSMUSG00000032262.13;Elovl4	-	11.9412	11.4977	11.5948	6.1226	5.35267	5.4254	8.44701	16.4317	15.5292	17.9448	14.4621	12.6094	14.847	16.1572	13.2141	1.32013	4.49748e-10	up
chr9	85320439	85327348	ENSMUSG00000032265.14;Tent5a	-	2.45811	2.52869	2.84744	2.35365	2.48444	2.80673	6.67073	6.3242	6.31954	1.09085	0.536784	1.20996	14.4208	13.7618	10.544	-1.65539	4.11401e-15	down
chr9	48899213	48911099	ENSMUSG00000032269.8;Htr3a	-	3.98777	4.19205	2.81421	0.421298	0.53045	0.523083	1.13413	0.898377	0.72747	6.02411	5.14392	5.27559	0.953731	1.34012	1.57034	3.38443	7.16184e-32	up
chr9	48591877	48605153	ENSMUSG00000032271.13;Nnmt	-	0	0	0	3.24144	4.16118	3.76705	0	0	0	0	0	0	0	0	0	-8.49382	1.85197e-10	down
chr9	54698873	54716315	ENSMUSG00000032285.15;Dnaja4	+	1.60943	1.288	2.17232	3.90468	3.89591	4.16855	1.08001	1.75442	1.27936	1.73575	0.932983	0.807301	5.85978	5.30935	4.29357	-1.86845	5.85061e-13	down
chr9	59966931	60522046	ENSMUSG00000032289.15;Thsd4	-	0.315832	0.176719	0.37831	0.190962	0.425809	0.309828	0.499434	0.828055	1.02029	0.073202	0.045444	0.030637	2.36241	2.65556	2.10579	-2.53847	3.44376e-08	down
chr9	54764748	54773110	ENSMUSG00000032291.8;Crabp1	+	6.02328	4.19776	11.6012	132.787	169.742	148.753	3.22019	7.26323	5.88692	18.9315	20.9853	9.22117	5.54532	6.91361	5.47977	-3.34498	4.98731e-25	down
chr9	57544256	57552763	ENSMUSG00000032306.14;Mpi	-	39.0632	41.1835	46.4128	16.6176	17.5118	16.5683	57.1201	52.871	51.2347	48.0024	55.6247	52.1828	45.5175	44.5163	48.7523	1.46437	3.75429e-60	up
chr9	57589452	57596233	ENSMUSG00000032308.9;Ulk3	+	6.05391	4.54492	9.97086	1.78327	1.96045	1.44663	15.6651	12.8488	12.9208	8.30513	5.30017	4.5823	8.23926	7.21421	7.60857	1.45438	2.39121e-09	up
chr9	57687928	57703824	ENSMUSG00000032315.6;Cyp1a1	+	1.20576	0.890709	0.968896	0.102886	0.024557	0.114044	1.18074	0.811672	0.632238	0.940411	0.739178	2.49368	1.65548	2.34197	3.09538	4.21551	1.48889e-12	up
chr9	58063788	58153996	ENSMUSG00000032327.14;Stra6	+	0.250657	0.25615	0.47227	0.780303	1.12818	0.958127	0.252128	0.565246	0.755853	1.73771	3.30517	2.64663	3.97132	4.33459	1.93131	1.20259	0.00373801	up
chr9	79598991	79718831	ENSMUSG00000032332.17;Col12a1	-	0.079457	0.042111	0.096937	33.4106	44.6649	40.5348	0.099609	0.062851	0	0.059949	0.034338	0.09233	0.475311	0.497326	0.481102	-9.57082	3.35223e-211	down
chr9	58253164	58262520	ENSMUSG00000032333.6;Stoml1	+	12.2376	10.86	10.1364	16.6916	18.576	17.1957	12.1331	8.2958	10.4732	49.4641	46.6368	37.8238	11.7076	12.8126	12.1242	1.1191	1.312e-15	up
chr9	58287738	58313186	ENSMUSG00000032334.10;Loxl1	-	2.4868	1.96241	1.91111	55.5164	71.3371	60.9271	0.038832	0.120851	0.102864	2.06027	1.71456	1.64062	2.76572	2.81299	2.96635	-5.26355	6.54179e-239	down
chr9	78376109	78378725	ENSMUSG00000032346.7;Ooep	-	0	0	0	45.906	44.8201	44.0595	0	0	0	7.22844	13.6466	7.50194	0	0	0	-2.38532	2.80606e-21	down
chr9	77754535	77794485	ENSMUSG00000032350.9;Gclc	+	85.6705	84.3159	68.5685	21.991	21.3097	21.3235	80.1606	72.5453	75.3354	78.5131	62.0004	74.5241	69.1267	68.4868	74.5939	1.60844	3.72291e-35	up
chr9	89699206	89705068	ENSMUSG00000032353.9;Tmed3	-	11.9159	11.7541	12.97	23.6147	27.3968	24.2692	8.83816	9.93632	11.4049	9.53597	8.00574	5.76138	15.2208	16.8949	15.8036	-1.85851	4.25656e-32	down
chr9	90054152	90076089	ENSMUSG00000032359.14;Ctsh	+	0.980905	0.403812	1.1904	2.6912	3.02985	3.37844	0.319948	0.441413	0.509421	0.190289	0.328103	0.47439	9.84288	9.22419	3.17991	-3.06786	1.24127e-09	down
chr9	67022590	67049406	ENSMUSG00000032366.15;Tpm1	-	257.605	257.34	211.67	488.811	550.477	524.958	219.215	330.836	339.185	144.011	116.272	101.329	730.095	743.46	946.854	-2.24712	3.85323e-32	down
chr9	66713686	66766845	ENSMUSG00000032373.15;Car12	+	0.800041	0.923906	3.19131	1.03407	0.849952	0.769962	0.072447	0.062893	0.077559	2.43777	2.5651	0.926982	0.960122	0.949543	1.95973	1.07693	0.0374384	up
chr9	66775202	66795490	ENSMUSG00000032375.15;Aph1b	-	0.934767	0.680452	1.82461	1.58149	2.03094	1.72353	1.51019	1.15752	1.20523	0.48243	0.277313	0.299815	2.02876	2.11726	2.18128	-2.51893	1.97721e-19	down
chr9	65195353	65239224	ENSMUSG00000032392.11;Parp16	+	6.36263	7.08869	8.02352	4.56482	4.16582	3.94631	5.61141	5.85118	7.78722	12.1374	12.2513	10.3977	8.64566	8.70514	8.32349	1.3393	1.56646e-24	up
chr9	88327197	88372092	ENSMUSG00000032420.8;Nt5e	+	1.41492	1.54803	1.51409	4.12978	3.87501	3.86809	7.20465	2.9855	3.05409	0.57628	0.801393	1.56355	6.23675	5.88997	3.78656	-2.17757	2.30381e-08	down
chr9	114375134	114390675	ENSMUSG00000032431.6;Crtap	-	36.8171	35.9936	17.4678	106.215	110.547	105.391	29.0964	27.0234	23.838	48.6355	54.1512	53.081	22.9629	23.0395	24.2428	-1.18995	5.36777e-07	down
chr9	114731116	114749344	ENSMUSG00000032434.9;Cmtm6	+	23.1556	21.5453	42.0838	49.1336	46.4136	44.2324	40.4377	35.6285	37.3665	24.0031	20.6702	20.0153	45.8103	45.1117	54.3781	-1.27089	1.64475e-13	down
chr9	114756836	114781856	ENSMUSG00000032436.17;Cmtm7	-	16.7573	20.1604	13.4808	62.1685	66.2942	58.0708	12.07	15.5867	18.4253	10.4901	9.53976	3.94154	19.2964	18.9532	18.8552	-3.11879	4.04793e-34	down
chr9	116084293	116175360	ENSMUSG00000032440.13;Tgfbr2	-	0.547814	0.554405	1.19185	7.99886	9.3651	8.35525	1.11936	1.43484	1.52891	0.163845	0.175179	0.10588	2.82198	2.59742	1.83563	-5.94395	3.6453e-89	down
chr9	99385420	99437381	ENSMUSG00000032470.17;Mras	-	0.152907	0.156187	0.306098	65.6611	57.2988	61.1891	0.294642	0.517573	0.524249	0.089795	0.45441	0.067047	0.308834	0.442641	0.199761	-7.81001	4.39676e-123	down
chr9	110243783	110262576	ENSMUSG00000032482.9;Cspg5	+	0.498026	0.407712	1.28068	2.74513	2.87114	2.90252	0.454146	2.18222	2.2177	0.219317	0.255917	0.134742	0.191137	0.382187	0.037495	-3.27573	1.94244e-11	down
chr1	150100031	150108227	ENSMUSG00000032487.8;Ptgs2	+	0.328558	0.312523	0.158238	45.0958	53.5157	47.1978	0.220936	0.288755	0.201485	0.061525	0.026366	0.095458	1.08349	1.07972	1.52032	-9.63601	4.02044e-118	down
chr9	110621135	110624452	ENSMUSG00000032491.14;Nradd	-	8.66848	10.1482	8.07413	30.5138	31.5492	31.9559	10.3157	11.819	11.2293	7.93539	11.629	7.62813	15.1704	13.4108	15.506	-1.92864	7.12025e-30	down
chr9	110813994	110824523	ENSMUSG00000032493.8;Prss44	+	0.030521	0.135394	0.119655	0.794018	0.562651	0.419842	0.035005	0	0	4.71317	4.54807	4.05821	0.189515	0.098562	0.053247	2.97419	7.58553e-15	up
chr9	110951545	110984066	ENSMUSG00000032495.8;Lrrc2	+	1.36754	1.60044	1.80776	23.9583	21.0778	19.7564	1.32452	1.10123	0.693472	4.30713	6.09256	4.05167	0.735941	0.967336	1.35099	-2.26996	2.3202e-24	down
chr9	113963637	114046191	ENSMUSG00000032507.15;Fbxl2	-	0.490636	0.351888	2.20284	3.04883	2.76054	3.33758	1.46139	1.71487	1.29219	1.18522	1.17128	0.626146	1.13225	1.08559	1.19647	-1.69193	6.16775e-05	down
chr9	119335934	119341411	ENSMUSG00000032508.8;Myd88	-	5.12392	5.68176	4.95036	12.1517	11.3268	11.8303	4.74357	5.11994	4.3794	6.13907	5.38846	6.02263	6.90873	7.13876	8.51932	-1.16428	4.24045e-17	down
chr9	119483408	119579016	ENSMUSG00000032511.17;Scn5a	-	1.02473	0.850579	1.64227	0.111634	0.125563	0.10352	2.02475	1.04336	0.785581	0.405647	0.339454	0.721175	2.0377	2.18697	2.19284	1.96143	2.88015e-07	up
chr9	119925257	119937565	ENSMUSG00000032513.8;Gorasp1	-	14.2427	15.0953	12.0032	7.47075	7.5478	7.64832	12.8191	12.9253	13.4552	18.4257	16.9573	18.2443	10.3356	10.1266	9.28505	1.08569	3.14714e-17	up
chr9	120149707	120181484	ENSMUSG00000032517.16;Mobp	+	0	0	0.05157	4.57543	4.33183	4.00306	0	0	0	0.105463	0.343574	0.174907	0.050492	0.161655	0	-4.32352	0.000947399	down
chr9	121719169	121756843	ENSMUSG00000032525.15;Nktr	+	18.9772	18.7196	27.3848	13.4143	12.0973	11.9335	35.0038	31.0677	35.8364	33.623	21.9766	29.8069	36.1211	36.4979	38.9974	1.01298	1.58459e-14	up
chr9	102716672	102733418	ENSMUSG00000032531.15;Amotl2	+	37.1517	36.8317	41.2294	70.5966	76.9696	75.2915	39.7446	70.2607	68.28	33.585	23.5683	26.4782	112.7	112.658	113.214	-1.56588	5.50899e-19	down
chr9	121489824	121495694	ENSMUSG00000032532.7;Cck	-	0	0	0	1.87896	2.10069	2.35295	0	0	0	0	0	0	0	0	0	-7.09017	1.70451e-05	down
chr9	101922128	102354693	ENSMUSG00000032537.15;Ephb1	-	1.73897	1.97961	0.783193	0.212491	0.121577	0.139959	1.44616	0.735726	0.981106	0.963817	1.42078	3.66243	2.42085	2.51949	1.18502	3.72122	2.12788e-12	up
chr9	103111787	103185276	ENSMUSG00000032549.7;Rab6b	+	1.57383	1.54986	2.58145	2.97965	2.3449	2.19561	1.34127	2.40113	2.04043	1.20648	0.96319	0.928393	5.58194	5.49231	3.88956	-1.31026	1.01918e-07	down
chr9	103305215	103350428	ENSMUSG00000032555.10;Topbp1	+	101.685	102.252	108.597	52.7253	50.3357	49.6208	114.104	107.234	112.276	127.247	105.158	132.254	132.741	134.536	123.033	1.06961	7.8155e-39	up
chr9	104002544	104043818	ENSMUSG00000032558.19;Nphp3	+	7.43609	7.18368	15.0716	3.51065	3.2559	2.91872	12.2229	10.5832	10.6388	10.8667	9.63806	9.96833	19.4125	19.8426	19.7946	1.47824	1.30367e-13	up
chr9	107296026	107302784	ENSMUSG00000032578.7;Cish	+	1.78171	1.97157	2.96945	3.44538	3.31264	3.12548	1.92753	1.99393	1.15153	1.20314	1.5371	1.4947	8.54706	8.51989	5.48489	-1.2532	1.82217e-08	down
chr9	107888151	107903139	ENSMUSG00000032583.7;Mon1a	+	3.24549	3.54543	2.492	4.99691	6.19637	6.26236	2.30019	2.08894	2.10545	2.39662	2.42497	2.05738	3.37533	3.25821	3.29195	-1.40759	4.06473e-12	down
chr9	108689314	108750436	ENSMUSG00000032601.13;Prkar2a	+	20.9851	19.1354	35.4082	59.4253	57.962	53.1813	30.713	35.1066	39.202	25.4817	17.1274	16.9892	43.6001	43.3786	43.581	-1.6827	6.92162e-21	down
chr9	108662088	108684641	ENSMUSG00000032602.6;Slc25a20	+	8.01107	9.77282	8.16928	26.556	26.9275	27.5295	10.1697	9.4285	10.4856	11.3804	16.2643	10.829	10.6648	10.6016	10.354	-1.19587	1.00679e-13	down
chr9	108296853	108302302	ENSMUSG00000032607.12;Amt	+	63.7983	64.4086	71.7517	99.2672	93.9585	95.0339	23.3895	29.3482	31.3331	44.9386	45.2097	39.7862	53.1398	53.9501	52.4388	-1.28507	2.44094e-46	down
chr11	59839447	59880968	ENSMUSG00000032615.14;Nt5m	+	8.75415	7.5946	6.49949	6.97684	7.80697	6.58549	6.79281	10.0775	10.0159	3.89758	3.19164	2.68791	5.64048	6.96472	4.90925	-1.19987	1.01015e-06	down
chr13	103739348	103774608	ENSMUSG00000032621.8;Srek1	-	38.1098	42.5235	46.1151	23.8359	22.4222	21.697	57.7173	45.1758	49.1115	70.0099	45.3598	53.3608	53.207	55.8452	50.7642	1.18508	3.1997e-21	up
chr6	12311610	12749410	ENSMUSG00000032625.14;Thsd7a	-	2.82534	2.99209	3.4255	0.565369	0.757085	1.01421	4.80314	5.63373	5.67977	0.275915	0.076478	0.188126	9.1942	8.00669	8.62005	-2.48627	4.21849e-28	down
chr7	66109515	66173798	ENSMUSG00000032640.10;Chsy1	+	13.0813	13.1531	16.4936	29.0465	30.7287	29.5239	16.1919	21.8093	21.5686	12.0803	11.0184	11.0715	18.256	18.0648	17.1061	-1.52997	3.45068e-45	down
chr19	6384399	6398459	ENSMUSG00000032648.14;Pygm	+	1.08159	1.11337	0.957846	1.08261	0.81123	1.04174	1.13703	0.97043	0.787862	2.30339	3.0472	2.65219	1.24056	1.32497	1.61796	1.35453	2.60953e-08	up
chr18	56761716	56925548	ENSMUSG00000032656.14;March3	-	0.867386	1.04684	1.08004	2.52192	2.3704	2.46102	1.01004	1.09874	0.848644	1.58505	0.82286	0.784094	1.57794	1.75894	1.37001	-1.15798	0.000184896	down
chr2	104095801	104115354	ENSMUSG00000032679.12;Cd59a	+	12.8242	17.4983	16.7572	9.98828	11.9191	11.956	60.6118	72.1156	73.1954	2.2704	1.85506	2.53865	33.8346	36.798	45.1704	-2.62224	3.23942e-49	down
chr18	65430962	65478823	ENSMUSG00000032688.8;Malt1	+	5.40732	4.88993	7.53429	3.5391	3.39947	3.61913	8.41197	6.52903	7.01241	8.29396	7.53721	8.45456	9.49238	9.60469	9.30545	1.13578	3.34388e-21	up
chr2	103957986	103981878	ENSMUSG00000032698.15;Lmo2	+	3.96171	2.98358	3.14842	1.1438	1.41302	1.22285	8.32535	5.81385	6.21117	5.58116	5.01938	4.082	2.05442	2.00186	3.82881	1.78568	1.07449e-10	up
chr19	25236975	25434496	ENSMUSG00000032702.16;Kank1	+	6.16181	6.45928	9.9434	5.13905	4.97902	5.07687	10.692	8.41523	7.81766	14.5602	11.6502	16.7306	21.8899	19.8103	20.0398	1.36049	1.75e-16	up
chr10	78584503	78591964	ENSMUSG00000032714.6;Syde1	-	2.93741	2.39074	3.36748	9.66121	10.885	9.81523	4.52888	8.84818	9.09917	1.94461	1.15971	0.889458	4.36916	4.64494	5.27356	-3.04064	2.55981e-31	down
chr2	152337422	152344032	ENSMUSG00000032715.9;Trib3	-	56.1153	51.4122	76.7569	32.1305	30.0089	29.8099	66.65	180.499	180.202	13.7006	28.332	6.81687	8.87862	9.67586	11.0657	-1.05856	0.0360052	down
chr17	47815328	47834691	ENSMUSG00000032717.14;Mdfi	-	36.4721	37.4819	44.6143	11.6709	11.319	10.7635	30.1268	34.0344	33.8705	23.3629	31.1903	20.0805	27.4274	26.4474	27.6743	1.03547	9.53523e-13	up
chr2	103566310	103718423	ENSMUSG00000032724.5;Abtb2	+	0.832642	1.1119	2.23655	2.62372	2.52642	2.57834	2.49725	3.20601	3.5462	1.66243	1.22844	1.2159	3.99484	4.34729	4.90174	-1.07552	2.06783e-05	down
chr6	4003904	4008445	ENSMUSG00000032766.9;Gng11	+	1.24207	1.49259	2.61084	28.1193	30.9078	27.0082	0.486546	0.37095	0.377696	0.374106	0.37083	0.115274	2.52797	3.46361	1.9777	-6.84573	7.29597e-47	down
chr1	14872648	14918862	ENSMUSG00000032769.4;Trpa1	-	1.68683	1.57237	2.67916	0.478245	0.470695	0.432484	0.959005	0.482238	0.508048	3.7637	1.9241	2.29986	2.76676	2.51985	2.99059	2.33081	1.0434e-15	up
chr7	72077830	72306608	ENSMUSG00000032776.9;Mctp2	-	2.03642	1.60137	3.48462	2.13739	1.69828	1.35919	2.58295	2.81795	2.4109	5.64683	4.86509	5.96754	4.28668	4.4905	4.92161	1.54331	2.1467e-12	up
chr17	67697259	67822647	ENSMUSG00000032796.8;Lama1	+	0.347592	0.411138	0.609828	13.6031	14.1507	14.9004	0.573206	0.658614	0.720056	3.17004	1.34378	3.05696	4.75035	3.9912	2.77694	-2.66369	1.86214e-22	down
chr9	65101486	65137940	ENSMUSG00000032816.15;Igdcc4	+	16.504	16.0459	21.7236	5.98807	5.87667	5.54851	25.1125	28.1636	27.1464	26.5467	17.2843	22.8682	30.5775	28.1455	25.0002	1.72882	7.80372e-35	up
chr3	126921612	127499350	ENSMUSG00000032826.17;Ank2	-	10.6393	11.907	18.6083	4.79097	4.71164	3.33804	5.94329	14.4363	16.5283	12.1867	5.29162	12.9586	32.1383	28.946	30.7133	1.47995	0.00113005	up
chr6	4902917	5165661	ENSMUSG00000032827.15;Ppp1r9a	+	7.44412	7.07545	12.815	3.23877	3.49825	2.86541	9.87124	10.4967	10.7126	15.1921	10.0283	7.43047	12.733	12.8972	9.90264	1.66146	6.29776e-17	up
chr3	125865271	125938619	ENSMUSG00000032854.12;Ugt8a	-	25.2637	26.9746	26.8628	2.38888	2.54339	3.03695	19.3012	23.1808	24.2008	7.0668	4.64001	7.07293	19.7134	21.242	22.8871	1.05721	4.96227e-11	up
chr17	24549834	24596508	ENSMUSG00000032855.6;Pkd1	+	2.68782	2.27614	3.86549	3.99221	4.98825	4.56681	4.18645	5.46594	5.31951	2.98644	1.90497	1.8531	4.30288	4.04392	3.60251	-1.17069	3.08014e-09	down
chr1	78657825	78707743	ENSMUSG00000032883.15;Acsl3	+	149.25	148.351	180.232	27.0155	25.3717	23.4576	170.789	136.888	140.602	93.2526	83.6064	67.8173	161.456	154.215	180.706	1.48593	2.28075e-36	up
chr9	56865033	56899870	ENSMUSG00000032911.6;Cspg4	+	0.063543	0.049175	0.089183	9.88474	11.4244	11.5202	0.091089	0.071836	0.084869	0.387862	0.119945	0.315795	0.065497	0.099905	0.082822	-5.89361	5.42616e-139	down
chr9	107935674	107949691	ENSMUSG00000032936.13;Camkv	+	15.0203	15.6784	16.3827	5.1783	4.85719	5.10984	17.9672	19.2529	18.8591	15.637	14.7752	14.1189	18.1965	18.2982	16.8042	1.44893	6.31978e-69	up
chr1	75474569	75479307	ENSMUSG00000032997.16;Chpf	-	22.0061	22.2053	20.9074	42.3081	44.8487	41.8678	21.6952	21.2584	21.0288	11.4979	12.1441	11.2484	19.1473	16.6412	18.0127	-1.97466	3.38682e-90	down
chr13	65177111	65205977	ENSMUSG00000032999.10;Nlrp4f	-	0.301432	0.304154	0	1.41362	1.29496	1.42478	0	0	0.022195	5.11908	5.96388	5.09433	0	0	0	1.82354	5.5627e-08	up
chr3	103279293	103358775	ENSMUSG00000033014.12;Trim33	+	50.9966	53.0707	60.4478	34.9858	32.8798	32.785	77.7048	84.8105	80.8578	74.8898	60.5678	95.7096	71.7588	73.828	70.0052	1.01822	2.22841e-15	up
chr18	80606205	80713071	ENSMUSG00000033016.15;Nfatc1	-	0.244293	0.33826	0.293236	1.90577	2.41976	2.65056	1.58565	1.08218	0.85012	0.352324	0.161262	0.266915	0.590481	0.872766	1.04845	-3.3536	7.68984e-22	down
chr18	46713205	46728342	ENSMUSG00000033022.7;Cdo1	-	1.9806	3.17957	2.85694	15.489	18.4195	17.7513	4.24887	3.3842	4.26932	10.7825	7.72974	9.33155	4.67434	4.35268	4.34275	-1.00169	5.85149e-09	down
chr15	79129349	79141253	ENSMUSG00000033029.12;1700088E04Rik	-	0.065301	0.492376	1.60762	0.607663	0.575487	0.516626	2.35863	2.97574	2.31949	0.225852	0.015547	0.181434	2.29479	1.53713	0.564782	-1.92894	0.00427048	down
chr18	61730261	61786702	ENSMUSG00000033032.15;Afap1l1	-	1.86212	2.14556	4.92665	2.11082	2.30459	1.8907	3.49586	3.75185	3.62583	1.25147	0.693265	0.895558	28.0221	25.7977	21.7913	-1.36186	2.7672e-05	down
chr19	47105353	47138294	ENSMUSG00000033033.10;Calhm2	-	0.142601	0.076224	0	3.25561	4.47372	3.64706	0.06997	0.054796	0.141788	1.70981	1.22626	1.8435	0.161466	0.138753	0.10205	-1.37827	2.41855e-06	down
chr5	43913144	43913917	ENSMUSG00000033036.9;Gm7879	+	2.15109	7.21583	5.45497	1.61642	1.51374	1.63152	1.9857	1.64132	1.77121	4.59406	6.79791	5.98342	4.12678	5.6655	5.46148	3.66367	1.30881e-05	up
chr15	98092589	98132451	ENSMUSG00000033065.14;Pfkm	+	63.8262	61.852	74.5733	19.4662	19.9754	19.2371	57.9252	56.5382	57.2297	54.633	58.5759	50.1683	64.9651	64.1584	69.6435	1.32771	2.87894e-67	up
chr11	67455437	67688990	ENSMUSG00000033066.15;Gas7	+	0.264184	0.544194	1.67533	10.8771	10.892	10.7031	0.686995	0.418025	1.05194	1.57554	1.50793	2.1449	4.61097	4.16859	2.20812	-2.83066	2.32114e-19	down
chr14	101442360	101609191	ENSMUSG00000033083.16;Tbc1d4	-	3.0438	2.62926	3.60724	0.771064	0.555159	0.526176	3.52673	2.10753	2.33883	2.55027	1.08068	1.2673	3.40266	2.95533	2.36298	1.32236	7.78213e-06	up
chr2	150583080	150608567	ENSMUSG00000033096.7;Apmap	-	10.2131	9.02535	8.82293	13.164	12.9948	12.5429	13.4955	16.7237	17.4997	6.60134	7.84661	6.63117	8.69493	10.066	9.34219	-1.05072	4.63486e-12	down
chr10	76531588	76557138	ENSMUSG00000033105.12;Lss	+	105.201	104.145	61.893	23.012	23.2915	23.3154	89.499	54.1274	52.1397	89.7637	86.9145	58.8103	113.102	110.319	112.073	1.63674	2.4181e-12	up
chr13	64096308	64129368	ENSMUSG00000033114.11;Slc35d2	-	0.216503	0.23507	0	6.06253	4.58778	5.68545	0	0	0	1.95837	2.30242	1.3021	0.034903	0.216099	0	-1.56763	3.76825e-06	down
chr16	45746243	45953598	ENSMUSG00000033149.17;Phldb2	-	4.32834	4.70939	7.93682	22.6312	29.9516	27.5125	10.9509	11.0412	10.9551	4.65499	2.5478	3.77736	15.7242	15.8922	12.5452	-2.85915	4.94633e-53	down
chr6	88842558	88875044	ENSMUSG00000033152.13;Podxl2	-	0.665987	0.247973	0.394272	2.4963	3.44048	3.20735	0.70518	1.07197	0.957527	0.286358	0.542809	0.216598	1.29745	1.07555	0.73867	-3.38881	1.35012e-14	down
chr6	88724412	88828360	ENSMUSG00000033174.17;Mgll	+	0.034835	0.026687	0.057587	22.6356	27.0626	27.5299	0.043907	0	0.019948	0.215944	0.125499	0.074709	0.282716	0.407798	0.257688	-7.7327	4.56589e-109	down
chr8	92855339	92919279	ENSMUSG00000033192.5;Lpcat2	+	1.09537	1.54068	1.32484	0.822924	0.670942	0.3637	0.872792	0.815811	1.16945	2.9814	2.15994	1.56278	1.93004	2.00196	2.03133	1.57808	5.17574e-07	up
chr5	110879803	111289780	ENSMUSG00000033209.17;Ttc28	+	0.632961	0.724516	1.02774	5.77292	6.65748	6.21305	1.62455	3.30408	3.17907	0.336334	0.255934	0.347957	1.37245	1.4286	1.57155	-4.46861	2.5844e-63	down
chr6	88257334	88446539	ENSMUSG00000033216.9;Eefsec	-	24.4991	24.4447	28.2219	33.2273	37.3024	33.5315	24.0726	28.2325	27.0039	17.8678	15.4069	10.7867	23.284	23.4654	23.8068	-1.39965	3.11385e-30	down
chr15	96287518	96404992	ENSMUSG00000033237.19;Arid2	+	39.9413	38.9062	47.437	20.8946	20.0811	20.2826	54.3843	66.2622	62.6363	58.4822	46.3535	60.2947	64.6005	63.6471	57.5622	1.34064	1.23355e-38	up
chr10	75954514	76009591	ENSMUSG00000033255.8;Gm5134	+	0.048127	0.038705	0	2.34669	2.74674	2.71827	0	0	0	0.601727	0.68615	0.336936	0	0	0	-2.45449	2.55071e-09	down
chr2	122348892	122369162	ENSMUSG00000033256.14;Shf	-	8.69421	8.70839	11.2314	16.6498	17.2465	16.2789	18.5102	18.2272	16.0886	9.42524	10.498	8.58143	16.7087	14.1914	14.1182	-1.04446	1.98418e-20	down
chr1	74661745	74703730	ENSMUSG00000033257.14;Ttll4	+	40.0257	38.5736	46.0942	7.30131	6.97059	6.88564	48.3824	48.7332	48.4295	34.29	28.17	41.6553	48.79	47.7683	53.973	2.17897	1.96965e-74	up
chr17	66666947	67354457	ENSMUSG00000033278.10;Ptprm	-	0.80497	0.875147	0.492919	2.91536	3.25338	3.36791	0.584836	1.34329	1.03591	0.150442	0.205099	0.170945	5.20775	5.48689	5.64929	-4.61727	1.04042e-35	down
chr16	24393507	24992578	ENSMUSG00000033306.15;Lpp	+	1.92748	1.91432	2.95412	20.8852	23.773	22.5843	1.94439	3.3712	3.75589	4.53011	4.5396	5.34306	12.8616	13.6519	11.8119	-2.41966	1.70345e-38	down
chr10	75831114	75837424	ENSMUSG00000033318.7;Gstt2	-	12.4067	19.6304	17.1644	8.53924	9.0395	8.90235	5.74601	5.4542	4.72952	32.4227	40.6928	37.6782	13.4839	14.024	14.6173	1.74157	1.9654e-63	up
chr9	95399292	95406722	ENSMUSG00000033350.7;Chst2	-	1.19688	0.868928	0.877491	4.92157	5.80273	4.75566	1.16357	1.31417	1.15396	0.434825	0.347764	0.312787	1.16383	1.1749	0.766016	-3.95072	6.83396e-74	down
chr2	122053520	122118386	ENSMUSG00000033396.13;Spg11	-	9.35197	9.72185	16.4792	14.9175	14.9731	13.8211	5.40367	7.54388	7.81009	8.59313	8.15676	7.06335	17.3096	17.8023	20.109	-1.021	3.76359e-09	down
chr6	87133853	87335821	ENSMUSG00000033420.12;Antxr1	-	6.11613	5.96953	5.04148	15.9573	19.3857	18.5673	2.99225	6.55376	5.92265	4.17754	2.70798	2.45053	7.46384	7.84946	4.53695	-2.66806	4.41817e-22	down
chr3	116581093	116614587	ENSMUSG00000033439.12;Trmt13	-	9.11383	5.52609	10.3612	4.03173	5.46124	5.77785	12.3578	7.46885	8.84409	13.087	13.1707	10.9118	13.7093	11.5898	14.2703	1.03235	3.14872e-11	up
chr5	109554709	109558993	ENSMUSG00000033467.12;Crlf2	-	2.87222	2.13811	0.757559	9.89483	11.5992	12.8835	0	0.408243	0.465777	4.87514	4.69002	2.9132	0.754232	0.632181	1.03855	-1.39283	0.00595331	down
chr14	73025603	73049114	ENSMUSG00000033470.12;Cysltr2	-	0	0	0	2.55902	2.10052	1.45434	0	0	0	3.18475	3.86292	5.25357	0	0	0	1.02472	0.00838336	up
chr9	86743649	86758443	ENSMUSG00000033491.13;Prss35	+	0	0	0.147591	2.2694	2.7366	2.13716	0.01878	0	0	0.337475	0.386903	0.251089	0.193554	0.295199	0.293152	-3.01012	9.09117e-15	down
chr3	116272553	116424032	ENSMUSG00000033502.14;Cdc14a	-	6.72369	6.60954	7.15193	3.00815	2.82519	3.00984	6.92798	9.368	9.88834	9.15111	7.67054	11.9926	7.78498	7.66814	6.96824	1.65948	1.11967e-23	up
chr6	43265582	43289320	ENSMUSG00000033542.13;Arhgef5	+	13.749	13.9687	11.3829	3.28837	3.38427	3.29522	16.6161	12.6658	13.3771	8.61429	6.24426	8.36741	15.6847	13.7099	12.2469	1.04366	1.78088e-10	up
chr15	77044729	77057106	ENSMUSG00000033576.12;Apol6	+	0	0	0	6.44783	6.70255	4.489	0	0	0	0.046084	0	0.221916	0	0	0.064955	-5.19655	2.22022e-20	down
chr9	80165031	80311729	ENSMUSG00000033577.18;Myo6	+	2.68258	2.7345	8.78434	3.36664	3.85764	3.64925	5.0281	5.28439	6.29531	2.19019	1.91979	1.57079	10.8549	11.7968	9.55314	-1.12113	0.000599539	down
chr7	62346569	62350262	ENSMUSG00000033585.5;Ndn	+	10.4105	11.1679	7.52918	14.0109	15.8071	14.1727	7.66191	7.15562	6.33502	6.22978	4.34085	5.03051	12.4152	12.5048	10.4424	-1.65551	1.64476e-20	down
chr16	21794346	21933439	ENSMUSG00000033618.7;Map3k13	+	0.938309	0.937624	1.97666	0.246869	0.284029	0.373932	2.31872	1.44192	1.74476	0.992674	0.630792	0.721657	2.52267	2.44951	3.14616	1.24304	3.52086e-05	up
chr15	76879259	76892395	ENSMUSG00000033669.8;Zfp7	+	40.2229	41.014	44.8678	16.0592	15.7604	14.4379	38.9893	37.6206	40.0464	49.7853	41.7225	47.4031	54.0517	53.2571	44.6961	1.58514	1.0407e-54	up
chr7	57419692	57828802	ENSMUSG00000033676.13;Gabrb3	+	5.6401	5.28966	6.11637	1.41261	1.39644	1.36632	6.70773	7.80295	8.03802	12.4423	8.1119	14.6107	17.0721	17.0786	12.8609	3.16829	6.00907e-60	up
chr1	155776029	155812889	ENSMUSG00000033684.14;Qsox1	-	5.70502	5.49463	6.10418	45.7152	52.1289	51.2698	7.82015	7.00806	7.53529	4.40073	4.39425	3.92569	9.08663	8.1671	10.4533	-3.76843	1.98753e-200	down
chr15	76723985	76818170	ENSMUSG00000033697.15;Arhgap39	-	17.9217	16.9019	19.5665	12.3236	12.247	10.3389	23.1291	20.6214	20.7938	21.7373	17.6676	22.7955	15.7545	15.4898	13.3872	1.01784	9.14639e-27	up
chr12	99190078	99563582	ENSMUSG00000033713.12;Foxn3	-	18.0704	16.9453	21.7673	10.6218	10.7896	9.40152	19.2546	23.0063	22.0637	36.6165	24.1924	34.7021	36.2446	36.1749	33.4974	1.57782	1.20939e-36	up
chr19	54045182	54048982	ENSMUSG00000033717.5;Adra2a	+	0.333949	0.125505	0.276884	2.04335	2.22561	2.2344	0.83111	0.653185	0.450415	0.277642	0.167065	0.330467	0.820949	0.774763	0.427261	-3.15622	2.90222e-18	down
chr6	85213049	85333422	ENSMUSG00000033720.12;Sfxn5	-	4.19635	3.63638	3.57082	1.20784	1.38782	1.22906	4.36774	4.76969	5.31529	4.02371	4.36008	3.43628	4.64008	4.77361	4.8706	1.46557	1.98358e-22	up
chr1	155212471	155244444	ENSMUSG00000033722.9;BC034090	-	1.02637	0.81397	2.26016	1.60036	1.85495	1.36535	4.72204	4.33143	3.90486	0.572494	0.533151	0.656687	3.61941	3.46938	2.84593	-1.82074	1.67441e-09	down
chr14	70077203	70082614	ENSMUSG00000033730.4;Egr3	+	0.928845	0.913208	1.22951	2.04801	2.19484	2.02417	1.99617	0.33648	0.361133	0.046014	0.018275	0.200996	3.94493	2.91627	2.28238	-4.50585	8.90586e-11	down
chr15	76703553	76710548	ENSMUSG00000033762.8;Recql4	-	19.4075	18.2969	21.0882	8.6233	8.39168	7.80343	23.2147	19.0944	18.8151	24.2339	18.7445	21.4585	17.1992	16.1837	15.9367	1.2629	1.55725e-31	up
chr8	110721476	110741400	ENSMUSG00000033763.14;Mtss1l	+	16.7985	17.4083	14.9482	6.85628	6.98241	7.53231	22.7871	21.5679	21.8761	27.6031	19.0429	21.5751	21.0536	19.5152	16.4559	1.53648	6.55271e-29	up
chr3	83897655	84040175	ENSMUSG00000033767.14;Tmem131l	-	14.8561	15.3185	18.143	9.78593	9.75472	10.1078	16.9999	17.0659	16.7583	27.4804	22.2502	25.7712	19.153	21.3227	21.5857	1.13297	8.59578e-49	up
chr6	84008590	84211060	ENSMUSG00000033788.15;Dysf	+	6.0195	6.09741	8.12038	10.5791	11.7093	11.331	7.38486	8.48489	8.19594	3.6322	4.002	3.82663	10.104	9.91271	9.43956	-1.71452	5.11222e-58	down
chr15	76668225	76669948	ENSMUSG00000033837.5;Foxh1	-	141.587	129.896	120.403	45.2804	43.6289	45.1585	112.962	157.407	155.302	130.842	128.94	124.579	177.576	161.579	159.541	1.41195	2.76801e-28	up
chr17	88597684	88662586	ENSMUSG00000033855.15;Ston1	+	12.3175	11.7698	23.218	34.7361	35.5687	28.9872	20.3272	29.9153	20.5311	9.25266	7.50352	6.73263	27.8248	24.7679	29.6874	-2.35208	8.23658e-78	down
chr11	118476829	118489209	ENSMUSG00000033857.12;Engase	+	5.73201	5.45136	6.70212	8.47894	8.61842	9.39359	8.09141	6.74364	8.00217	4.04276	4.18534	3.54043	6.32517	5.88855	7.52347	-1.27918	3.76096e-24	down
chr8	123224842	123232250	ENSMUSG00000033862.7;Cdk10	+	25.4312	25.1044	35.6559	12.9764	13.7257	11.8554	34.5115	32.6549	32.8674	38.8015	32.2975	24.3527	35.248	32.8256	25.7436	1.14355	1.3653e-12	up
chr19	23141226	23166911	ENSMUSG00000033863.1;Klf9	+	21.0601	21.1842	33.256	75.9198	74.6855	73.3484	32.1833	30.0673	31.9658	41.1984	41.3605	37.5143	51.7999	49.7112	58.9548	-1.04921	6.16064e-18	down
chr11	118392751	118402092	ENSMUSG00000033880.11;Lgals3bp	-	0.845718	0.487545	1.0434	16.3618	20.8347	22.3459	1.10852	1.64439	1.52696	2.60834	2.80221	1.90085	4.47051	2.87022	1.65031	-3.0469	2.28221e-48	down
chr3	82358044	82395268	ENSMUSG00000033900.13;Map9	+	7.70374	8.19431	10.788	3.85719	3.68105	3.82422	9.31427	7.55645	7.51743	9.03866	8.36019	8.60283	10.2602	9.69619	8.38006	1.06531	1.91769e-15	up
chr7	118712552	118737024	ENSMUSG00000033904.16;Ccp110	+	29.4592	28.9363	34.8568	14.2833	12.888	13.2822	36.475	36.5574	34.4496	45.6078	30.2893	49.2178	36.9698	36.2211	35.5105	1.50988	1.45526e-25	up
chr17	22337989	22361400	ENSMUSG00000033972.9;Zfp944	-	7.09057	7.74559	6.7413	4.44578	4.1597	4.08393	16.0608	14.4635	13.5849	13.5628	10.4776	12.4981	11.0906	11.6208	11.3993	1.44714	1.48015e-31	up
chr4	116720948	116805956	ENSMUSG00000033985.17;Tesk2	+	12.2935	14.1475	12.215	20.9985	16.9727	18.9328	18.1825	10.9086	14.14	11.4055	10.9616	8.05983	13.1375	12.7343	17.121	-1.23507	2.45149e-09	down
chr8	125995170	126030685	ENSMUSG00000033998.9;Kcnk1	+	95.4222	86.3829	68.7257	13.6352	12.6516	12.403	44.5222	40.8828	39.0831	95.597	93.2654	77.6187	69.466	69.3169	55.2975	2.64973	5.05529e-59	up
chr18	80253292	80292725	ENSMUSG00000034006.16;Pqlc1	+	1.60079	1.95514	2.95547	18.6106	19.5929	19.6632	1.95077	1.65841	1.57959	1.05947	1.68171	1.02351	4.1287	4.09607	2.90408	-4.00834	9.3222e-73	down
chr5	130872082	131308497	ENSMUSG00000034040.16;Galnt17	-	0.270496	0.191123	0.121045	5.51207	6.44523	5.78469	0.03209	0.111259	0.09981	0.209113	0.189598	0.186525	0.299484	0.389762	0.315213	-5.11345	2.98599e-95	down
chr1	93512079	93621976	ENSMUSG00000034066.13;Farp2	+	0.594558	0.963632	1.16695	2.91128	3.4363	3.31317	1.56348	1.48246	0.5386	0.775518	0.555645	0.815333	1.82152	1.88543	1.48302	-2.52286	2.00494e-23	down
chr19	4825366	4839322	ENSMUSG00000034108.5;Ccs	-	23.2237	26.6762	27.9908	58.7031	52.0604	53.0732	22.9953	22.465	21.9822	21.9102	28.858	29.0222	20.9877	21.8767	22.4303	-1.11997	6.93056e-23	down
chr3	75875084	75956949	ENSMUSG00000034109.15;Golim4	-	7.36785	7.67136	13.5412	16.0858	18.6291	16.5154	12.9902	12.8171	14.6963	4.41288	3.0336	4.36298	16.7045	15.9128	16.7242	-2.18999	1.27947e-35	down
chr11	87760541	87785928	ENSMUSG00000034156.16;Tspoap1	+	1.58282	1.27164	3.35735	0.232662	0.363978	0.269545	2.51357	4.73913	3.90371	5.41976	2.82402	4.82934	6.18785	7.12781	3.86193	3.55476	1.37614e-29	up
chr10	115384959	115432772	ENSMUSG00000034163.10;Zfc3h1	+	13.534	13.819	17.8572	7.19502	7.2314	5.93681	22.5643	17.8828	19.1302	20.129	16.1062	26.7311	29.9876	28.3099	29.971	1.34223	5.0549e-15	up
chr17	47505051	47599691	ENSMUSG00000034165.16;Ccnd3	+	70.2007	68.749	91.7473	250.582	245.128	232.911	73.0116	72.972	76.9988	49.9998	63.3866	54.996	114.097	110.272	112.354	-2.27096	6.33503e-103	down
chr12	86880701	86884798	ENSMUSG00000034168.7;Irf2bpl	-	44.8177	44.1504	39.1619	86.7191	87.8722	80.4294	36.1564	35.3426	37.579	34.0916	35.1625	34.7591	30.5643	30.4056	31.397	-1.42862	2.4506e-47	down
chr11	103821782	103954056	ENSMUSG00000034187.18;Nsf	-	36.758	38.9489	47.7777	74.8336	76.5527	71.6194	49.5129	52.1906	51.7728	38.8484	34.1136	35.5323	40.4215	42.1046	44.9488	-1.19226	4.8102e-65	down
chr14	69609068	69695834	ENSMUSG00000034205.16;Loxl2	+	2.02447	2.00626	11.5683	57.4463	70.1545	64.8715	13.0477	3.0622	3.2252	1.94084	2.44785	1.07678	41.4881	40.2209	34.8019	-5.20562	3.62356e-14	down
chr16	37011786	37095417	ENSMUSG00000034206.15;Polq	+	4.36232	4.76418	7.10598	2.51275	2.29733	2.38912	7.18239	7.85576	8.30879	5.9149	3.79504	6.45687	7.7753	7.79249	8.06723	1.08831	2.00229e-09	up
chr11	5058128	5060385	ENSMUSG00000034209.4;Rasl10a	+	0.180562	0.119534	1.21143	0.585652	0.482103	0.38685	1.33634	0.951097	0.906386	0.213458	0.125877	0	2.65448	1.38548	2.09785	-2.24558	0.0211296	down
chr1	92831645	92860779	ENSMUSG00000034220.7;Gpc1	+	36.6546	34.3718	43.9389	27.7232	30.436	28.2388	36.9079	39.7808	38.1712	18.4382	13.5243	11.1298	44.6547	41.8383	41.8846	-1.16963	1.64153e-19	down
chr11	116330704	116335399	ENSMUSG00000034227.7;Foxj1	-	9.56318	8.69465	20.8629	1.5821	1.45801	1.61608	42.6257	34.7969	37.2165	13.0591	10.1114	13.2803	23.3309	21.9826	18.0521	2.82931	4.73334e-31	up
chr6	91156665	91174692	ENSMUSG00000034245.10;Hdac11	+	7.05668	6.90429	9.19648	1.46001	1.55551	1.31265	7.08164	8.21395	8.86207	9.04604	9.37133	5.0475	11.1983	11.4193	8.853	2.29598	3.12022e-24	up
chr14	69241848	69285112	ENSMUSG00000034248.7;Slc25a37	-	11.3149	10.1696	16.3438	5.37621	5.41221	4.68818	14.7898	13.7855	15.4953	15.3389	10.9527	11.2591	16.3254	15.1332	14.7621	1.35718	1.36554e-18	up
chr11	103331497	103363692	ENSMUSG00000034255.17;Arhgap27	-	11.0556	10.7098	14.6186	3.39147	3.27643	2.94556	17.1298	13.6503	15.6823	13.0831	12.8994	12.7101	18.2118	15.181	13.7794	1.99721	9.75037e-67	up
chr12	85599027	85639878	ENSMUSG00000034271.16;Jdp2	+	8.04936	7.33771	15.762	11.2615	12.8533	12.8163	9.27502	27.0673	27.352	1.78806	4.24563	0.783279	5.36932	5.0017	6.34304	-2.54741	3.8492e-06	down
chr8	117661399	117673689	ENSMUSG00000034308.13;Sdr42e1	-	0.431152	0.429661	0.353471	0.455253	0.456603	0.684569	0	0.027685	0.055258	2.1232	2.10983	2.16277	0.212247	0.169771	0.117351	2.03069	6.53991e-12	up
chr8	117498291	117635142	ENSMUSG00000034330.10;Plcg2	+	25.475	24.5535	31.4577	20.599	18.0216	18.5159	14.5781	14.8361	15.553	133.135	152.065	164.352	33.0359	32.9705	31.1132	2.83499	7.49715e-164	up
chr8	94532990	94570531	ENSMUSG00000034361.10;Cpne2	+	3.6282	4.40843	1.9602	7.54283	7.58239	7.02135	6.65522	4.92402	5.57799	4.77528	4.01302	2.33867	12.8811	10.6052	10.793	-1.13321	5.96703e-05	down
chr17	47436615	47470638	ENSMUSG00000034382.14;AI661453	+	25.2365	23.6732	18.0013	3.21037	3.15156	3.57385	33.1125	26.3685	24.1621	10.2946	7.34687	10.7307	23.2707	22.4963	28.5111	1.32322	4.86085e-13	up
chr18	84934782	84981472	ENSMUSG00000034391.11;Fbxo15	+	0.569569	1.30155	1.2012	289.357	288.267	278.331	0.99636	0.857594	0.649148	12.0286	14.4508	8.55374	1.90659	1.32675	2.20545	-4.71345	1.1799e-129	down
chr12	73543402	73546392	ENSMUSG00000034435.6;Tmem30b	-	7.00058	6.88665	10.8504	1.01179	0.879266	0.832419	2.89162	2.62981	2.33482	10.3195	7.69044	8.48107	9.30174	9.7779	8.34642	3.15802	1.4564e-70	up
chr19	10577454	10588548	ENSMUSG00000034445.7;Cyb561a3	+	2.7903	2.1263	4.53734	6.10747	5.96631	5.52633	4.9117	4.52027	4.49741	2.74474	2.52469	1.72903	4.63145	4.38889	5.84119	-1.42733	3.6473e-09	down
chr9	64922861	64951607	ENSMUSG00000034452.7;Slc24a1	-	0.080207	0.052813	0.119523	0.681425	0.700204	0.618909	0.023878	0	0.035736	3.74262	3.02426	3.08736	0.056618	0.217401	0.053872	2.14418	3.05076e-20	up
chr12	73099609	73113456	ENSMUSG00000034460.9;Six4	-	10.3454	9.5493	9.33543	14.2342	13.0958	15.0909	8.93634	6.03782	5.83235	40.0161	30.2159	38.6728	7.63761	7.67092	7.9551	1.21525	4.22964e-14	up
chr8	75213944	75224113	ENSMUSG00000034472.13;Rasd2	+	10.4573	10.7239	13.2235	3.11549	2.93589	3.0815	7.75911	7.80416	7.29826	12.0804	10.004	8.97804	5.99921	6.65071	6.80628	1.56124	2.12206e-33	up
chr1	89927956	89931179	ENSMUSG00000034486.8;Gbx2	-	0.768546	0.711094	0.263813	64.182	57.7078	51.8537	0.530677	1.4526	0.938594	16.225	19.7832	18.2584	0.613566	0.474268	0.253435	-1.79929	4.01116e-18	down
chr13	88821472	89323223	ENSMUSG00000034488.14;Edil3	+	0.2156	0.156118	0.13499	3.07914	4.02597	3.08253	0.205269	0.202255	0.20161	0	0	0	1.23349	0.925647	0.975611	-8.24401	1.35031e-20	down
chr11	102799579	102819700	ENSMUSG00000034520.14;Gjc1	-	27.4554	26.9687	32.8048	55.9538	57.1392	60.1462	43.9293	43.1387	41.4315	15.6204	14.4875	14.2177	29.1356	29.9489	32.6441	-2.03716	9.8708e-135	down
chr5	103425192	103598303	ENSMUSG00000034573.14;Ptpn13	+	15.8723	15.8984	22.6064	6.99503	6.52348	6.49391	12.2773	15.7506	15.0816	45.2632	37.2747	59.4621	47.4588	45.6691	32.3223	2.80167	1.25671e-50	up
chr10	83230848	83337882	ENSMUSG00000034591.5;Slc41a2	-	0.224843	0.330413	0.636192	3.20103	3.25254	3.03416	0.567597	0.596964	0.647025	0.300156	0.331102	0.309457	1.35411	1.42743	1.85668	-3.34345	7.34975e-37	down
chr17	35865593	35875596	ENSMUSG00000034595.17;Ppp1r18	+	15.8911	16.1873	15.5808	49.4289	52.5206	49.555	14.0445	14.4715	13.8767	8.70272	8.25861	5.78059	24.0306	23.5117	23.0227	-2.90966	1.3564e-118	down
chr10	82985498	83195900	ENSMUSG00000034612.7;Chst11	+	3.17782	2.50926	7.8929	7.85044	9.1727	8.50776	3.94066	7.95177	7.5597	2.25633	1.13994	1.17568	13.3167	12.3463	10.6503	-2.63262	1.53195e-14	down
chr10	122678762	122945795	ENSMUSG00000034613.12;Ppm1h	+	1.70824	0.965974	2.27239	0.741597	0.927602	1.46579	0.54641	2.134	1.86764	4.09556	2.24117	2.33886	6.35202	7.12515	2.18585	1.24838	0.00805901	up
chr11	3330401	3342971	ENSMUSG00000034614.14;Pik3ip1	+	1.2566	0.703155	3.15437	2.90182	3.09382	2.73443	3.53575	1.95296	3.24492	1.57867	1.15522	0.283661	6.48116	4.76871	3.72868	-1.94586	0.000549514	down
chr19	4261668	4269172	ENSMUSG00000034616.16;Ssh3	-	3.68805	3.89304	4.2738	1.68987	1.78764	1.6739	4.2842	2.90084	3.16057	4.92742	3.08988	2.87939	4.99933	4.02418	4.42565	1.07731	2.57213e-07	up
chr4	108181738	108218048	ENSMUSG00000034645.14;Zyg11a	-	0.447636	0.275239	0.549791	11.6912	12.3256	10.703	2.13192	1.69805	1.40426	3.0835	2.08613	5.85175	1.06263	1.33243	0.944237	-1.78665	7.81998e-09	down
chr6	107529768	107570214	ENSMUSG00000034648.9;Lrrn1	+	9.77232	9.46024	9.75204	0.437121	0.277939	0.31312	3.18424	5.29894	5.50863	2.81412	1.43654	1.82474	15.6032	15.2196	11.9844	2.45877	5.76753e-19	up
chr18	44827746	44889724	ENSMUSG00000034653.11;Ythdc2	+	8.90761	8.15848	12.5073	5.2274	4.95642	4.8	11.6926	10.5805	11.2979	10.8334	10.2013	13.7984	10.2907	10.4814	11.6611	1.08195	2.43974e-13	up
chr13	55473429	55488111	ENSMUSG00000034675.17;Dbn1	-	85.0432	85.7727	91.4394	56.9626	63.3749	59.7612	93.4092	90.6933	94.2236	25.9979	21.4481	22.2908	114.884	110.859	102.385	-1.39731	1.83426e-70	down
chr11	102436981	102447682	ENSMUSG00000034685.4;Fam171a2	-	4.44446	3.90925	4.10694	5.16225	5.23224	5.29924	6.76468	5.35153	5.51836	2.11317	1.90575	1.73454	6.57413	5.94763	6.11477	-1.55484	5.06344e-24	down
chr13	55464267	55473154	ENSMUSG00000034686.8;Prr7	+	4.68449	4.92746	5.93825	8.80373	9.77694	8.89906	5.87082	6.74399	6.31701	3.20059	3.97903	2.43096	7.6582	7.81816	7.71292	-1.60945	2.22217e-19	down
chr7	6045161	6105150	ENSMUSG00000034690.13;Nlrp4c	+	0.195277	0.357876	0	0.515761	0.669246	0.600763	0.017797	0	0	1.91216	2.38091	2.00219	0	0	0	1.67457	0.00158369	up
chr11	114675431	114720977	ENSMUSG00000034714.9;Ttyh2	+	2.11832	1.89647	2.6212	9.98465	10.5336	9.93433	4.7328	4.02878	4.3636	3.64205	4.8316	4.15543	3.8886	4.21045	4.24693	-1.41892	6.36073e-23	down
chr15	74516195	74589465	ENSMUSG00000034730.17;Adgrb1	+	1.81413	1.44272	0.99767	3.40429	3.13866	3.92975	2.49241	1.44552	1.8261	2.13427	1.67474	1.58308	1.87324	1.40125	1.31403	-1.16542	5.31503e-09	down
chr6	83794982	83804018	ENSMUSG00000034744.13;Nagk	+	3.18709	2.794	6.36587	17.3923	19.7398	20.2126	4.13734	4.12662	2.53813	6.3627	7.81102	4.99244	4.46512	6.49503	5.39714	-1.63752	2.73124e-09	down
chr13	102732486	103334497	ENSMUSG00000034751.16;Mast4	-	3.53617	3.29082	5.39835	8.59086	8.66735	8.54851	5.2126	6.59134	5.57226	4.0398	2.74717	4.53549	11.2469	11.0463	9.79172	-1.55644	5.96829e-22	down
chr19	53529109	53542431	ENSMUSG00000034765.6;Dusp5	+	4.6129	4.53407	4.74358	32.4787	35.4626	41.3702	4.09006	3.59613	3.47254	6.2096	6.3289	6.38296	8.24689	8.6967	9.07798	-2.64197	1.4941e-94	down
chr6	83711264	83738313	ENSMUSG00000034777.2;Vax2	+	0.218823	0.041784	0.066608	2.13712	2.17281	1.55141	0	0	0	0.053691	0	0.251182	0.151686	0.134264	0.318204	-4.36385	7.26882e-07	down
chr10	81528724	81545190	ENSMUSG00000034781.5;Gna11	-	73.2719	73.0158	68.7816	65.2759	63.8764	59.442	71.75	72.8217	71.7858	31.2715	27.7646	30.4894	69.402	67.5104	64.0924	-1.24109	1.70192e-51	down
chr17	34589806	34591754	ENSMUSG00000034786.17;Gpsm3	+	1.05072	1.40342	3.23232	9.9507	10.4459	9.67119	1.42892	1.60304	1.1146	4.2137	6.52387	4.91291	2.45491	2.74957	2.28538	-1.05588	0.00283533	down
chr14	77036772	77112257	ENSMUSG00000034795.14;Ccdc122	+	2.35668	2.05152	2.76501	2.99127	3.31195	3.41665	3.87351	3.05024	3.09491	1.12408	1.26353	0.540312	3.65937	3.21269	2.73985	-1.80883	4.67537e-12	down
chr8	123117374	123135182	ENSMUSG00000034796.14;Cpne7	+	2.68606	2.14409	1.92411	0.270141	0.118273	0.161861	2.55406	2.03476	2.12077	6.66357	4.33577	3.54206	4.71736	4.46198	4.53206	4.60499	2.1836e-56	up
chr8	71624417	71671757	ENSMUSG00000034799.16;Unc13a	-	2.66142	1.72339	3.8502	0.91384	1.05089	1.17127	3.28368	1.57821	1.76842	3.06689	3.75868	2.06556	4.48894	3.34368	4.03819	1.51969	1.26555e-10	up
chr2	127574662	127587094	ENSMUSG00000034800.15;Zfp661	-	3.35286	3.14601	4.00014	1.37541	1.58996	1.28453	6.45546	4.84496	4.60328	5.32561	4.46469	3.0621	6.34509	3.7605	5.20377	1.40674	4.73522e-10	up
chr10	119453830	120087261	ENSMUSG00000034813.17;Grip1	+	6.93732	7.25819	9.82671	0.890569	0.9135	0.871978	11.2989	19.0499	18.6781	2.72328	1.43193	2.43754	22.2444	24.0932	18.4494	1.11079	2.42776e-06	up
chr6	83362373	83459084	ENSMUSG00000034832.15;Tet3	-	7.60047	8.42565	9.86706	2.52446	2.20356	1.96769	13.5974	17.7864	17.7559	8.38011	6.25125	5.8287	16.276	14.3185	10.8277	1.39454	1.05454e-17	up
chr2	66184327	66256617	ENSMUSG00000034848.17;Ttc21b	-	17.4018	18.3604	26.2662	3.99895	4.07753	3.86877	18.3167	17.7759	17.7499	29.25	22.2763	28.1903	23.8888	22.8007	23.4495	2.6134	2.77909e-101	up
chr10	81357491	81366225	ENSMUSG00000034854.8;Mfsd12	+	3.26488	2.69979	3.73032	6.92356	7.2613	6.54665	4.7298	4.83582	4.42615	1.56815	1.26952	0.980779	8.14108	7.84911	6.83746	-2.64564	2.07642e-61	down
chr9	74952884	75032468	ENSMUSG00000034858.16;Fam214a	+	2.14252	1.76786	3.49971	3.22947	4.04031	3.1025	4.3856	3.32669	3.47647	2.2071	1.62887	1.23281	3.1732	3.94716	3.81827	-1.1928	2.49456e-07	down
chr7	35586244	35639226	ENSMUSG00000034867.16;Ankrd27	+	46.3739	46.1561	65.1235	21.5934	21.6786	21.6334	55.9211	61.5039	60.7393	57.7121	55.5598	49.2501	60.0731	63.3005	65.7301	1.18002	9.41425e-32	up
chr13	54758860	54766595	ENSMUSG00000034891.13;Sncb	-	2.56433	1.98211	8.36451	0.688289	0.976588	0.997764	3.07922	0.594755	1.09118	5.35019	4.70353	2.87825	9.58756	8.37777	11.2088	2.17533	5.00635e-05	up
chr9	45937857	45955258	ENSMUSG00000034908.16;Sidt2	-	20.3363	20.5942	27.984	42.1915	42.7847	40.4347	29.159	30.2349	27.0181	21.6317	14.2291	16.1316	38.7067	35.7225	38.0633	-1.25462	3.96123e-24	down
chr6	83135463	83152579	ENSMUSG00000034930.16;Rtkn	+	9.93859	10.3571	11.4455	15.4378	16.6121	17.1727	13.4497	11.0667	10.2328	9.84841	9.15459	4.58877	13.9924	12.645	13.2746	-1.05525	2.05314e-09	down
chr7	35119293	35121928	ENSMUSG00000034957.10;Cebpa	+	1.33163	0.822954	1.86577	3.48492	3.46529	3.37196	2.33851	2.88003	2.67803	1.67984	0.693804	0.912484	1.64528	1.61552	1.90038	-1.7617	6.49797e-10	down
chr10	81204508	81230833	ENSMUSG00000034958.11;Atcay	-	2.66874	2.62835	3.15396	1.8621	1.56646	1.37321	0.307269	0.67634	0.701388	5.61906	4.39404	4.67908	2.39403	1.83461	1.22334	1.47852	1.30051e-09	up
chr10	81183005	81193197	ENSMUSG00000034974.13;Dapk3	+	35.789	47.4723	44.7197	53.1676	51.4839	59.9922	35.4263	36.8701	36.8177	31.4753	30.1312	32.1623	59.6412	55.1111	70.6125	-1.12876	8.60037e-33	down
chr5	91517615	91626894	ENSMUSG00000034981.9;Parm1	+	1.20807	1.2292	4.8605	2.63279	3.42183	3.04419	1.93934	5.49175	4.73163	1.62582	0.829077	1.03818	16.4435	14.9141	9.23732	-1.53425	0.00936149	down
chr11	101458745	101466230	ENSMUSG00000034993.7;Vat1	-	47.3318	46.5886	73.5555	124.43	137.515	127.786	41.3585	39.4669	40.5049	54.1928	67.7855	51.5841	77.0012	76.2896	90.9881	-1.30514	1.04527e-18	down
chr14	74640840	74709494	ENSMUSG00000034997.5;Htr2a	+	0.05513	0.092266	0.014497	3.80017	4.9621	3.87541	0.061017	0.028246	0.028331	0	0	0.028132	0.137336	0.089341	0	-8.67932	1.48502e-21	down
chr12	54892989	55014348	ENSMUSG00000035021.13;Baz1a	-	22.3272	21.4891	31.0775	21.2606	20.6523	19.8769	24.949	26.0399	26.458	16.2058	9.32913	8.00873	40.0003	41.4382	42.2726	-1.05056	1.58626e-08	down
chr14	63606503	63820809	ENSMUSG00000035067.9;Xkr6	+	4.07374	3.90558	3.35509	1.61031	1.69131	1.59259	8.30382	6.63636	6.39575	5.23304	3.77292	6.42598	6.08806	6.3666	4.62669	1.53439	3.28736e-13	up
chr6	82041043	82093099	ENSMUSG00000035104.14;Eva1a	+	0.471716	0.295799	0.263361	5.58853	4.78537	4.43339	0.149893	0.339655	0.13246	1.01124	1.45379	0.560511	0.41202	0.489759	0.484107	-2.6365	4.34974e-13	down
[truncated: 2,453 more rows]

## Sheet: EpiSC_vs_ESC_sig_DEG
X.Chr	Start	End	Gene_ID.Gene_Name	Strand	ESC_3D_rep1	ESC_3D_rep2	ESC_3D_rep3	ESC_rep1	ESC_rep2	ESC_rep3	Embryo_3D_rep1	Embryo_3D_rep2	Embryo_3D_rep3	EpiLC_rep1	EpiLC_rep2	EpiLC_rep3	EpiSC_rep1	EpiSC_rep2	EpiSC_rep3	EpiSC_vs_ESC_log2FoldChange	EpiSC_vs_ESC_padj	EpiSC_vs_ESC_DEG
chr7	142575529	142578143	ENSMUSG00000000031.16;H19	-	1.5435	1.73731	5.62222	41.2625	48.7633	40.0826	0.351253	0.409261	0.319945	10.696	7.33922	5.35173	21.5521	20.5209	11.253	-1.65006	0.000561525	down
chr11	121237253	121255856	ENSMUSG00000000056.7;Narf	+	13.2445	14.231	26.7916	9.33708	9.81346	8.91786	31.0742	26.5218	28.1627	11.3144	10.5482	10.9921	29.0678	30.5547	30.328	1.28955	8.60319e-14	up
chr6	17281185	17289115	ENSMUSG00000000058.6;Cav2	+	0.328162	0.330468	0.731113	5.25453	6.51509	5.65083	0.561702	0.100921	0.057676	0.496208	0.185105	0.332343	1.42938	0.979942	1.06804	-2.71337	1.65461e-09	down
chr4	120405281	120530186	ENSMUSG00000000085.16;Scmh1	+	5.94955	4.992	7.18055	16.6674	16.6904	17.2351	8.86765	10.3485	9.86667	8.32094	8.0009	6.34008	11.2905	10.6049	10.1543	-1.01683	9.91842e-19	down
chr9	57521274	57532426	ENSMUSG00000000088.7;Cox5a	+	361.623	349.008	312.945	619.094	597.427	605.556	318.796	348.63	321.938	265.011	329.829	296.751	269.164	283.468	309.102	-1.46023	5.36523e-34	down
chr11	85886422	85916097	ENSMUSG00000000094.12;Tbx4	+	0.118244	0.089404	0.036123	0.657118	0.927769	0.671592	0.200671	0	0.077641	3.63295	1.48008	2.64124	0.158737	0.092623	0.166742	-2.70747	2.42302e-07	down
chr11	95568818	95587735	ENSMUSG00000000120.6;Ngfr	-	0.482508	0.285	0.306591	14.3474	14.503	13.8255	1.23263	0.752145	0.538978	1.36226	1.18868	1.40889	0.659779	0.850399	1.01037	-4.44459	4.84788e-81	down
chr11	103774150	103817957	ENSMUSG00000000125.5;Wnt3	+	15.4658	15.9186	14.4562	0.860729	0.936576	0.783944	40.1474	23.3707	23.0015	2.53696	1.0264	1.81917	7.49292	6.34927	8.94261	2.76391	1.95228e-23	up
chr7	143473736	143499334	ENSMUSG00000000154.16;Slc22a18	+	0	0	0.651548	2.25718	2.98907	3.47456	0.595371	1.16819	0.926872	0.217813	0.340281	0.21692	0.853962	0.653955	0.431347	-2.41397	4.06208e-05	down
chr9	50617321	50625000	ENSMUSG00000000167.14;Pih1d2	+	2.67464	2.89603	5.46265	2.31282	1.51592	1.70904	7.94545	7.68434	7.23104	2.09459	2.39909	1.98296	4.81408	4.64959	5.30377	1.13817	1.81082e-05	up
chr6	127125162	127152193	ENSMUSG00000000184.12;Ccnd2	-	12.1462	12.9084	28.8246	119.182	129.429	124.052	46.3389	88.4175	88.5979	3.2828	2.16939	2.33879	19.5714	17.2173	12.3733	-3.30496	1.02617e-31	down
chr11	114791217	114795945	ENSMUSG00000000202.9;Btbd17	-	1.23385	1.49634	1.64305	0.539602	0.366439	0.448446	2.50426	3.54686	2.1345	2.70941	3.44497	3.64636	4.88431	6.26615	3.22275	3.03588	5.22003e-21	up
chr7	143005046	143019644	ENSMUSG00000000244.17;Tspan32	+	0.02526	0	0.028104	2.0555	2.23939	2.00009	0.090617	0.042098	0	0.015658	0.149549	0.180306	0	0.050662	0.08613	-5.40922	1.34138e-11	down
chr13	45507444	45553800	ENSMUSG00000000253.13;Gmpr	+	2.38258	3.4697	2.63803	12.6157	13.3655	13.5814	2.21651	2.78968	2.42233	6.94718	8.07796	5.04854	4.53933	4.78913	5.16726	-1.80294	9.31442e-21	down
[truncated: 5,088 more rows]

## Sheet: ESC3D_vs_EpiSC_sig_DEG
X.Chr	Start	End	Gene_ID.Gene_Name	Strand	ESC_3D_rep1	ESC_3D_rep2	ESC_3D_rep3	ESC_rep1	ESC_rep2	ESC_rep3	Embryo_3D_rep1	Embryo_3D_rep2	Embryo_3D_rep3	EpiLC_rep1	EpiLC_rep2	EpiLC_rep3	EpiSC_rep1	EpiSC_rep2	EpiSC_rep3	ESC3D_vs_EpiSC_log2FoldChange	ESC3D_vs_EpiSC_padj	ESC3D_vs_EpiSC_DEG
[truncated: 1,632 more rows]

[truncated: 3 more sheets: ESC3D_vs_EpiLC_sig_DEG, Embryo3D_vs_EpiSC_sig_DEG, Embryo3D_vs_EpiLC_sig_DEG]
