# Supplementary material for: Basal delamination during mouse gastrulation primes pluripotent cells for differentiation
Source: Dev Cell. Author manuscript; Available in PMC 2024 Jul 22. (PMC7616279; doi:10.1016/j.devcel.2024.03.008)
Supplement: Table S3 [file EMS197562-supplement-Table_S3.xlsx]

## Sheet: Supplementary Table3
Markers genes for the clusters identified in the single cell RNA sequencing data of 3D EpiSCs
p_val	avg_log2FC	pct.1	pct.2	p_val_adj	cluster	gene
5.14457e-285	1.37529	0.946	0.516	1.02891e-281	0	Nefl
5.16037e-181	0.867736	0.746	0.253	1.03207e-177	0	Pou3f1
2.50288e-221	0.833315	0.976	0.744	5.00576e-218	0	Pim2
1.35989e-201	0.8141	0.828	0.354	2.71977e-198	0	Slc7a3
1.0152e-230	0.792377	0.996	0.936	2.03041e-227	0	Dnmt3b
9.57425e-139	0.653804	0.951	0.771	1.91485e-135	0	Mkrn1
6.05152e-61	0.584249	0.841	0.665	1.2103e-57	0	Meg3
4.9741e-100	0.539965	0.957	0.778	9.94819e-97	0	Utf1
4.94774e-85	0.520495	0.97	0.811	9.89549e-82	0	L1td1
1.83875e-99	0.495603	0.863	0.554	3.67751e-96	0	Pmm1
9.00474e-276	1.74861	0.975	0.824	1.80095e-272	1	Lefty1
1.16177e-283	1.54712	0.904	0.682	2.32353e-280	1	Foxa2
2.99915e-163	1.45405	0.879	0.703	5.99829e-160	1	Krt8
4.98294e-231	1.39218	0.803	0.556	9.96587e-228	1	Gsc
1.97579e-265	1.38842	0.877	0.667	3.95158e-262	1	Upp1
1.10513e-38	1.36396	0.555	0.527	2.21025e-35	1	Mest
4.14261e-135	1.35187	0.627	0.444	8.28522e-132	1	Lhx1
3.16559e-298	1.33934	0.997	0.977	6.33118e-295	1	Emb
5.44095e-198	1.20061	0.718	0.388	1.08819e-194	1	Sfrp1
1.16078e-113	1.1977	0.606	0.453	2.32157e-110	1	Foxq1
3.63894e-07	0.62726	0.915	0.955	0.000727788	2	Ube2c
3.32719e-17	0.599275	0.979	0.997	6.65438e-14	2	Tmsb10
1.22718e-06	0.580747	0.734	0.841	0.00245437	2	Ifrd1
6.63418e-23	0.516433	1	1	1.32684e-19	2	Rpl35
2.39052e-42	0.494762	1	1	4.78105e-39	2	Fau
1.51644e-11	0.493385	0.947	0.996	3.03288e-08	2	Atpif1
3.51272e-12	0.491157	0.968	0.998	7.02544e-09	2	Elob
6.10799e-07	0.484958	0.872	0.973	0.0012216	2	Tomm7
9.31884e-05	0.483716	0.766	0.918	0.186377	2	Bola2
1.09882e-08	0.481239	0.915	0.981	2.19765e-05	2	Cox7b
