# Supplementary material for: Basal delamination during mouse gastrulation primes pluripotent cells for differentiation
Source: Dev Cell. Author manuscript; Available in PMC 2024 Jul 22. (PMC7616279; doi:10.1016/j.devcel.2024.03.008)
Supplement: Table S4 [file EMS197562-supplement-Table_S4.xlsx]

## Sheet: expr_perc.pos_T_pos_neg_signali
id	pct.exp	avg.exp	avg.exp.scaled	gene
Embryo_neg	10.5912	0.0845481	0.0222228	Axin2
Embryo_neg	42.45	0.440644	1.17955	Wnt3
Embryo_neg	22.8413	0.256061	-0.476782	Id1
Embryo_neg	22.5436	0.221727	-0.100035	Id2
Embryo_neg	55.2744	0.852191	-0.145204	Id3
Embryo_neg	56.7843	0.866428	-0.328201	Eomes
Embryo_neg	4.63632	0.0402587	-0.708103	Mixl1
Embryo_neg	64.8447	0.890326	1.1882	Nanog
Embryo_neg	54.7214	0.688858	0.109861	Nodal
Embryo_neg	27.903	0.255824	1.44725	Spry2
Embryo_neg	7.91153	0.0617512	-0.969254	Spry4
Embryo_neg	0.638026	0.00522592	-0.516503	Dkk1
Embryo_neg	0.914504	0.00668	-0.503007	Cer1
Embryo_neg	34.9638	0.45238	0.916649	Fst
Embryo_neg	0.0850702	0.000786745	-0.37744	Nog
Embryo_neg	70.587	2.83619	-0.702108	Lefty1
Embryo_neg	6.50787	0.0673374	-1.14779	Lefty2
Embryo_pos	11.1979	0.091669	0.290225	Axin2
Embryo_pos	35.1562	0.356571	0.467954	Wnt3
Embryo_pos	27.6042	0.436838	1.1664	Id1
Embryo_pos	14.0625	0.10821	-0.825561	Id2
Embryo_pos	60.6771	1.15871	1.20865	Id3
Embryo_pos	85.4167	2.18638	1.39057	Eomes
Embryo_pos	53.9062	1.29358	1.38867	Mixl1
Embryo_pos	59.1146	0.813453	0.396931	Nanog
Embryo_pos	49.4792	0.589634	-0.663161	Nodal
Embryo_pos	23.4375	0.187546	-0.130708	Spry2
Embryo_pos	8.59375	0.0751828	1.34979	Spry4
Embryo_pos	10.4167	0.312825	1.49827	Dkk1
Embryo_pos	44.5312	1.29836	1.4999	Cer1
Embryo_pos	30.4688	0.418933	0.657126	Fst
Embryo_pos	0.260417	0.00170497	0.612158	Nog
Embryo_pos	98.9583	12.4012	1.28926	Lefty1
Embryo_pos	17.1875	0.272884	0.339565	Lefty2
ESC_neg	8.26135	0.0479977	-1.3534	Axin2
ESC_neg	26.3123	0.18889	-0.951302	Wnt3
ESC_neg	19.8893	0.186275	-1.1111	Id1
ESC_neg	46.5338	0.461487	1.43235	Id2
ESC_neg	50.6091	0.608427	-1.22187	Id3
ESC_neg	39.4241	0.36957	-0.975184	Eomes
ESC_neg	2.32558	0.0141752	-0.75174	Mixl1
ESC_neg	61.4618	0.669211	-1.08779	Nanog
ESC_neg	58.2946	0.569802	-0.817671	Nodal
ESC_neg	26.6224	0.169229	-0.554043	Spry2
ESC_neg	11.0963	0.0645933	-0.478551	Spry4
ESC_neg	0.110742	0.000447609	-0.547801	Dkk1
ESC_neg	0.0885936	0.00044682	-0.512673	Cer1
ESC_neg	20.7087	0.169068	-1.28164	Fst
ESC_neg	0.265781	0.00205614	0.990625	Nog
ESC_neg	66.0465	2.01327	-0.873434	Lefty1
ESC_neg	17.0321	0.172958	-0.383504	Lefty2
ESC_pos	14.5455	0.111616	1.04095	Axin2
ESC_pos	30.9091	0.219029	-0.696204	Wnt3
ESC_pos	29.0909	0.354884	0.421478	Id1
ESC_pos	21.8182	0.15809	-0.506758	Id2
ESC_pos	67.2727	0.920934	0.158423	Id3
ESC_pos	67.2727	1.05152	-0.0871898	Eomes
ESC_pos	38.1818	0.50606	0.0711712	Mixl1
ESC_pos	70.9091	0.726573	-0.497344	Nanog
ESC_pos	78.1818	0.850731	1.37097	Nodal
ESC_pos	23.6364	0.160209	-0.762503	Spry2
ESC_pos	12.7273	0.0679327	0.0980175	Spry4
ESC_pos	1.81818	0.0178271	-0.433966	Dkk1
ESC_pos	3.63636	0.0187989	-0.484215	Cer1
ESC_pos	29.0909	0.296594	-0.292136	Fst
ESC_pos	0	0	-1.22534	Nog
ESC_pos	92.7273	7.58361	0.286277	Lefty1
ESC_pos	16.3636	0.39065	1.19173	Lefty2

## Sheet: expr_perc.pos_T_pos_neg_states
id	pct.exp	avg.exp	avg.exp.scaled	gene
Embryo_neg	99.7023	6.68075	1.23102	Pou5f1
Embryo_neg	93.4921	3.68001	-0.0609165	Utf1
Embryo_neg	99.4683	8.48485	0.514532	Dnmt3b
Embryo_neg	37.3458	0.682878	-0.727721	Foxa2
Embryo_neg	56.7843	0.866428	-0.328201	Eomes
Embryo_neg	17.9711	0.195872	-0.715901	Gsc
Embryo_neg	0.0212675	0.000180509	-0.503339	Mesp1
Embryo_neg	0	0	-0.5	Mesp2
Embryo_neg	7.01829	0.0543983	-0.475694	Hhex
Embryo_neg	0.595491	0.00498964	-0.54996	Sox17
Embryo_neg	70.7359	1.04588	-0.733183	Cldn6
Embryo_neg	75.0744	1.64855	-0.720907	Cldn7
Embryo_neg	70.3956	1.0169	-0.205561	Cdh1
Embryo_neg	6.91195	0.0538087	-0.706042	Cdh2
Embryo_neg	2.14802	0.0170713	-0.549967	Snai1
Embryo_neg	0.680561	0.00445952	0.620003	Snai2
Embryo_neg	4.14717	0.0329506	-0.00396592	Zeb1
Embryo_neg	6.12505	0.0474469	0.581152	Zeb2
Embryo_neg	6.38026	0.0467987	-0.307161	Ovol2
Embryo_neg	10.2297	0.0794567	-0.796799	Grhl2
Embryo_neg	34.7724	0.324418	-1.0752	Pofut2
Embryo_neg	3.04126	0.0219529	-0.723706	Elf3
Embryo_pos	97.9167	4.78276	-0.877581	Pou5f1
Embryo_pos	74.2188	1.58868	-1.11696	Utf1
Embryo_pos	90.625	3.50521	-1.32442	Dnmt3b
Embryo_pos	92.7083	4.34214	1.08839	Foxa2
Embryo_pos	85.4167	2.18638	1.39057	Eomes
Embryo_pos	83.0729	2.79983	1.34736	Gsc
Embryo_pos	0.260417	0.00268167	1.48796	Mesp1
Embryo_pos	0	0	-0.5	Mesp2
Embryo_pos	36.1979	0.561317	1.49174	Hhex
Embryo_pos	6.51042	0.149133	1.49358	Sox17
Embryo_pos	77.3438	1.45764	1.41941	Cldn6
Embryo_pos	68.2292	1.45205	-0.977365	Cldn7
Embryo_pos	66.9271	0.955912	-0.844055	Cdh1
Embryo_pos	54.4271	0.84334	1.39624	Cdh2
Embryo_pos	5.46875	0.0437478	1.00821	Snai1
Embryo_pos	0.78125	0.00415564	0.475976	Snai2
Embryo_pos	8.33333	0.0646162	1.31407	Zeb1
Embryo_pos	7.03125	0.0560729	1.08218	Zeb2
Embryo_pos	6.77083	0.0514198	0.0216511	Ovol2
Embryo_pos	9.375	0.0819241	-0.703802	Grhl2
Embryo_pos	40.1042	0.402165	0.727126	Pofut2
Embryo_pos	2.86458	0.0210865	-0.950844	Elf3
ESC_neg	99.7564	5.92754	0.394229	Pou5f1
ESC_neg	99.1141	6.40528	1.31523	Utf1
ESC_neg	99.6678	9.73562	0.976436	Dnmt3b
ESC_neg	16.6113	0.211616	-0.961611	Foxa2
ESC_neg	39.4241	0.36957	-0.975184	Eomes
ESC_neg	11.3843	0.0873301	-0.801905	Gsc
ESC_neg	0.0664452	0.000388723	-0.337569	Mesp1
ESC_neg	0.442968	0.00203523	1.5	Mesp2
ESC_neg	2.34773	0.0133425	-0.635038	Hhex
ESC_neg	0.598007	0.00317727	-0.575654	Sox17
ESC_neg	80.8195	1.05818	-0.668889	Cldn6
ESC_neg	97.4086	3.00764	1.05283	Cldn7
ESC_neg	80.5316	0.998742	-0.395646	Cdh1
ESC_neg	7.24252	0.0405977	-0.741219	Cdh2
ESC_neg	1.24031	0.00736642	-1.11683	Snai1
ESC_neg	0.775194	0.00399037	0.397647	Snai2
ESC_neg	1.26246	0.00636454	-1.11058	Zeb1
ESC_neg	3.30011	0.0191252	-1.06386	Zeb2
ESC_neg	12.5138	0.0699405	1.33951	Ovol2
ESC_neg	22.835	0.136685	1.36017	Grhl2
ESC_neg	47.5969	0.34414	-0.618001	Pofut2
ESC_neg	5.27132	0.0267952	0.545652	Elf3
ESC_pos	100	4.89969	-0.747672	Pou5f1
ESC_pos	96.3636	3.52864	-0.137356	Utf1
ESC_pos	100	6.64058	-0.166546	Dnmt3b
ESC_pos	96.3636	3.35998	0.600941	Foxa2
ESC_pos	67.2727	1.05152	-0.0871898	Eomes
ESC_pos	67.2727	1.31449	0.170444	Gsc
ESC_pos	0	0	-0.647051	Mesp1
ESC_pos	0	0	-0.5	Mesp2
ESC_pos	9.09091	0.0787954	-0.381005	Hhex
ESC_pos	1.81818	0.0178271	-0.367962	Sox17
ESC_pos	89.0909	1.18281	-0.0173396	Cldn6
ESC_pos	98.1818	2.69548	0.645438	Cldn7
ESC_pos	87.2727	1.17458	1.44526	Cdh1
ESC_pos	30.9091	0.338129	0.0510174	Cdh2
ESC_pos	3.63636	0.0377622	0.65859	Snai1
ESC_pos	0	0	-1.49363	Snai2
ESC_pos	5.45455	0.0282522	-0.199529	Zeb1
ESC_pos	5.45455	0.0271206	-0.599465	Zeb2
ESC_pos	7.27273	0.0363029	-1.054	Ovol2
ESC_pos	18.1818	0.104323	0.140435	Grhl2
ESC_pos	52.7273	0.412473	0.966077	Pofut2
ESC_pos	5.45455	0.0290201	1.1289	Elf3
