# Supplementary material for: Basal delamination during mouse gastrulation primes pluripotent cells for differentiation
Source: Dev Cell. Author manuscript; Available in PMC 2024 Jul 22. (PMC7616279; doi:10.1016/j.devcel.2024.03.008)
Supplement: Table S5 [file EMS197562-supplement-Table_S5.xlsx]

## Sheet: Table S5
	List of RT-PCR primers used in this study
	Gene name	Species	Forward	Reverse	Source
	Gapdh	Mus musculus	ACTGGCATGGCCTTCCGTGTTC	ATTGAGAGCAATGCCAGCCCCG	Boroviak et al., 2014
	T	Mus musculus	GCTTCAAGGAGCTAACTAACGAG	CCAGCAAGAAAGAGTACATGGC	Boroviak et al., 2014
	Gata4	Mus musculus	ATGGGCACAGCAGCTCCATGTC	TGCATAGCCTTGTGGGGACAGC	Boroviak et al., 2014
	Cdh2	Mus musculus	AGCGCAGTCTTACCGAAGG	TCGCTGCTTTCATACTGAACTTT	Haug et al., 2008
	Pou5F1	Mus musculus	TGCAAATCGGAGACCCTGGTGC	ATCTTTTGCCCTTCTGGCGCCG	Boroviak et al., 2014
	Nanog	Mus musculus	TCTTCCTGGTCCCCACAGTTT	GCAAGAATAGTTCTCGGGATGAA	Boroviak et al., 2014
	Sox2	Mus musculus	GCTCGCAGACCTACATGAAC	GCCTCGGACTTGACCACAG	Boroviak et al., 2014
	Fgf5	Mus musculus	AACTCCATGCAAGTGCCAAAT	CGGACGCATAGGTATTATAGCTG	Boroviak et al., 2014
	Otx2	Mus musculus	TATCTAAAGCAACCGCCTTACG	GCCCTAGTAAATGTCGTCCTCTC	Harvard Primer Bank 158518427c1
	Pax6	Mus musculus	GCGCAGACGGCATGTATGATA	GGGTTGCCCTGGTACTGAAG	Lin et al., 2017
	Gata6	Mus musculus	TTGCTCCGGTAACAGCAGTGGC	TCTCGGGGTTGGCGTTTTCTCC	Boroviak et al., 2014
	Klf4	Mus musculus	TCGTGGCCCCGGAAAAGAACAG	TGTGTGAGTTCGCAGGTGTGCC	Boroviak et al., 2014
	Esrrb	Mus musculus	TTTGTGCCATAGGAGGGCAG	GGGCTGAGGGGTTTTAGGAC	Boroviak et al., 2014
	List of genotyping primers used in this study
	Primer	Oligonucleotides
	Porcn Rec Forward1	CTGTTAAACCAAGACATGACCTTCA
	Porcn Rec Reverse1	TAACTAGGACGCTTTGGGATAGGAT
	Porcn Rec Reverse2	GTTCTGCCTTCCTAACCCATATAAC
	Sox2 Cre 37581	CTTGTGTAGAGTGATGGCTTGA
	Sox2 Cre 37582	TAGTGCCCCATTTTTGAAGG
	Sox2 Cre 37583	CCAGTGCAGTGAAGCAAATC
	Sex determination Forward	CTGAAGCTTTTGGCTTTGAG
	Sex determination Reverse	CCACTGCCAAATTCTTTGG
	List of primers for cloning used in this study
	Primer	Oligonucleotides
	aPKC attB Forward	GGGGACAAGTTTGTACAAAAAAGCAGGCTTCACCATGGTGTCTAAGGGCGAAGAG
	aPKC attB Reverse	GGGGACCACTTTGTACAAGAAAGCTGGGTCTCAGACACACTCTTCTGCAGAC
